# Supplementary material for: The underlying microbial mechanism of epizootic rabbit enteropathy triggered by a low fiber diet
Source: Sci Rep. 2018 Aug 21;8:12489. doi: 10.1038/s41598-018-30178-2 (PMC6104036; doi:10.1038/s41598-018-30178-2)
Supplement: Supplementary file 5 — 3D PCOA Plot original data [file 41598_2018_30178_MOESM5_ESM.xlsx]

## Sheet: Sheet1
sample	PC1	PC2	PC3
NS-NI-NC
NS1	-0.0488196	-0.0572367	0.0526174
NS2	-0.0430647	-0.0683876	0.0312092
NS3	-0.0101968	-0.0649383	-0.00797146
NS4	-0.0617366	-0.0891112	-0.000208794
NS5	-0.183707	-0.0776701	-0.0727551
NS6	-0.157084	-0.0869307	0.020111
NC1	0.237334	0.00609534	-0.0132899
NC2	0.228592	0.00474096	-0.0266409
NC3	0.147028	0.0253394	-0.0424543
NC4	0.232551	0.00359235	0.0193326
NC5	0.226275	0.00562105	-0.0108187
NC6	0.180801	-0.000775589	0.044616
NI1	-0.106274	0.0708046	0.0185373
NI2	-0.0788054	0.0835127	-0.0070374
NI3	-0.0731257	0.0735197	0.00711972
NI5	-0.152136	0.0608225	-0.0267019
NI4	-0.157402	0.0302831	-0.0244835
NI6	-0.180231	0.0807185	0.0388187
ES-EI-EC
ES1	-0.151575	-0.051056	0.0546363
ES2	-0.261383	0.00291024	-0.0305803
ES3	-0.190926	-0.0951994	0.0664817
ES4	-0.284396	-0.0165908	0.0138784
ES5	-0.212526	0.00707508	-0.0571437
ES6	-0.286357	0.00728836	-0.0270441
EC1	0.10792	-0.102045	-0.00699235
EC2	0.156465	-0.118227	-0.0261873
EC3	0.0922693	-0.038421	0.0114312
EC4	0.120875	-0.0800667	-0.00869872
EC5	0.233559	-0.086088	-0.030005
EC6	0.199977	-0.0674112	-0.0213886
EI1	0.102885	0.101131	0.0562823
EI2	0.104874	0.0475468	0.038248
EI3	0.0846537	0.169678	-0.0377638
EI4	0.108302	0.113144	-0.00130532
EI5	-0.010272	0.100518	-0.0644543
EI6	0.0856544	0.105814	0.0706057
ES-NS
ES1	-0.0312067	0.00652289	-0.0101281
ES2	-0.143755	-0.0276922	-0.021259
ES3	-0.0625681	0.0555618	0.0336377
ES4	-0.164883	-0.00679348	0.0176824
ES5	-0.164263	0.0246721	-0.0311706
ES6	-0.169643	-0.0319831	0.0143198
NS1	0.147685	0.0137843	-0.0301255
NS2	0.13915	-0.0127693	0.00852431
NS3	0.154761	-0.0143785	0.0048814
NS4	0.100742	-0.013488	0.0284757
NS5	0.086679	0.00839599	-0.00911845
NS6	0.107301	-0.00183261	-0.00571964
EI-NI
EI1	-0.0713753	0.0214766	0.0128455
EI2	-0.0831416	-0.00276988	-0.00832241
EI3	-0.12726	0.009444	0.0053415
EI4	-0.0999387	-0.0066725	-0.0117944
EI5	-0.071887	-0.0346253	-0.0108705
EI6	-0.0578081	0.014272	0.00742181
NI1	0.100582	0.0173238	-0.0162477
NI2	0.0924152	-0.00555446	-0.000624967
NI3	0.100508	-0.0127519	0.0141172
NI5	0.0662413	0.0173204	-0.00717422
NI4	0.0430213	-0.0148721	0.0234867
NI6	0.108643	-0.00259068	-0.00817854
EC-NC
EC1	-0.0890091	0.060535	0.00787087
EC2	-0.115593	0.00975096	-0.00607347
EC3	-0.172089	0.0077774	-0.0104978
EC4	-0.152753	0.0336883	-0.00384734
EC5	-0.14953	-0.0522806	-0.00393545
EC6	-0.0997947	-0.0560157	0.00740192
NC1	0.168554	-0.00100435	-0.00701885
NC2	0.165689	0.000716028	0.00236178
NC3	0.0728767	-0.000751013	0.034085
NC4	0.129859	-0.000782195	-0.037625
NC5	0.141864	-0.000898441	-0.0185609
NC6	0.0999261	-0.00073544	0.0358393
