# Supplementary material for: The underlying microbial mechanism of epizootic rabbit enteropathy triggered by a low fiber diet
Source: Sci Rep. 2018 Aug 21;8:12489. doi: 10.1038/s41598-018-30178-2 (PMC6104036; doi:10.1038/s41598-018-30178-2)
Supplement: Supplementary file 6 — alpha diversity original data [file 41598_2018_30178_MOESM6_ESM.xlsx]

## Sheet: Sheet1
	sequence	OUT	Chao1	Ace	Shannon	Simpson
NS1	51024	1215	2049.57	2049.6	5.49689	0.991909
NS2	59547	1273	1963.11	2103.16	5.59846	0.954393
NS3	56987	1273	1946.15	2029.71	5.38558	0.911591
NS4	54549	1251	1958.65	2121.16	5.44575	0.98598
NS5	55497	1242	1917.91	2096.01	5.43606	0.9793
NS6	57916	1321	1908.82	2120.1	5.41267	0.984904
NI1	102479	1288	1888.9	2007.65	5.08999	0.968599
NI2	89754	1247	1983.66	2088.64	5.15911	0.992764
NI3	95487	1306	1977.44	2085.39	5.32634	0.994558
NI4	90124	1230	1813.9	1906.12	5.47871	0.760686
NI5	79545	1214	1960.9	2044.73	5.12915	0.992372
NI6	95625	1253	1976.64	2152.3	5.77802	0.904534
NC1	125791	1200	2070.52	2112.81	5.30536	0.9695
NC2	119540	1407	2215.78	2318.11	5.51091	0.991308
NC3	147879	1208	2203.73	2281.83	5.58242	0.989839
NC4	129874	1336	2110.68	2196.62	5.6117	0.913302
NC5	150547	1258	2024.74	2192.64	5.39278	0.958543
NC6	131401	1403	2286.5	2407.35	5.56646	0.984739
ES1	56987	1076	1738.13	1817.12	4.98969	0.980098
ES2	55146	1000	1728.54	1855.89	4.94766	0.991187
ES3	52147	1051	1604.12	1694.53	4.82768	0.891963
ES4	49786	1098	1678.96	1657.59	4.72595	0.919978
ES5	60249	1050	1774.72	1886.22	4.76307	0.965697
ES6	59735	1054	1742.92	1795.55	4.9351	0.945979
EI1	68457	912	1503.05	1828.04	4.46037	0.967375
EI2	65479	903	1693.71	1853.53	4.63782	0.939705
EI3	78459	939	1532.7	1714.73	4.65416	0.942386
EI4	70179	972	1684.63	1580.31	4.36346	0.910136
EI5	60217	928	1587.6	1748.76	4.40521	0.935371
EI6	71335	801	1591.4	1567.98	3.80904	0.875434
EC1	137773	1224	1879.9	2060.79	5.3959	0.979365
EC2	99714	1231	1889.27	1951.15	5.41138	0.975834
EC3	99543	1067	1928.96	2007.73	5.38136	0.938821
EC4	124789	1212	1965.07	2101.71	5.29587	0.968019
EC5	113742	1309	1931.07	2073.69	5.16197	0.978463
EC6	128743	1223	1891.8	2065.57	5.27036	0.990548
