# Supplementary material for: The underlying microbial mechanism of epizootic rabbit enteropathy triggered by a low fiber diet
Source: Sci Rep. 2018 Aug 21;8:12489. doi: 10.1038/s41598-018-30178-2 (PMC6104036; doi:10.1038/s41598-018-30178-2)
Supplement: Supplementary file 7 — cecal ph and vfa original data [file 41598_2018_30178_MOESM7_ESM.xlsx]

## Sheet: Sheet1
		pH	Ace	Pro	But	TVFA	Ace:TVFA	Pro:TVFA	But:TVFA
Normal(N)	1	6.05	65.31	5.05	12.99	83.35	0.783563	0.0605879	0.155849
	2	6.07	54.83	4.26	10.9	69.99	0.783398	0.0608658	0.155737
	3	5.69	62.59	5.33	10.68	78.6	0.79631	0.0678117	0.135878
	4	6.18	42.39	2.8	6.96	52.15	0.812848	0.0536913	0.133461
	5	6.08	44.87	3.58	8.51	56.96	0.787746	0.0628511	0.149403
	6	6.27	47.9	2.7	5.82	56.42	0.84899	0.0478554	0.103155
ERE (E)	1	5.97	66.55	4.71	6.67	77.93	0.853972	0.0604389	0.0855896
	2	6.29	41.32	1.99	5.17	48.48	0.85231	0.0410479	0.106642
	3	6.18	49.46	2.09	6.09	57.64	0.858085	0.0362595	0.105656
	4	6.43	46.81	2.03	3.97	52.81	0.886385	0.0384397	0.0751752
	5	5.86	53.98	2.39	5.47	61.84	0.872898	0.0386481	0.0884541
	6	6.05	56.11	2.61	6.12	64.84	0.865361	0.0402529	0.0943862
