# Supplementary material for: The underlying microbial mechanism of epizootic rabbit enteropathy triggered by a low fiber diet
Source: Sci Rep. 2018 Aug 21;8:12489. doi: 10.1038/s41598-018-30178-2 (PMC6104036; doi:10.1038/s41598-018-30178-2)
Supplement: Supplementary file 8 — correlation analysis original data [file 41598_2018_30178_MOESM8_ESM.xlsx]

## Sheet: Sheet1
	g__L. NK4A136 group	g__R. NK4A214 group	g__Alistipes	g__Ruminococcus	g__Escherichia-Shigella	g__Prevotella	g__Sporobacter	g__Faecalibacterium	g__Lactobacillus	g__Bacteroides	g__Akkermansia	g__Escherichia	g__Clostridium	g__Rikenella	g__Lysinibacillus	g__C. R-7 group	g__Solibacillus	g__Bifidobacterium	g__Eubacterium	g__Butyrivibrio
pH	-0.278	-0.204	-0.376	0.087	-0.16	-0.006	-0.035	-0.041	-0.203	0.248	0.208	0.252	0.144	0.056	0.186	0.217	0.118	-0.21	0.145	0.004
Ace	0.531	.610*	.618*	0.321	0.384	0.519	0.148	0.549	.595*	-.605*	-.645*	-0.563	-.587*	-0.471	-0.538	-.622*	-0.457	0.548	0.329	0.438
Pro	.711**	0.533	.662*	0.428	.676*	0.552	0.31	0.524	.665*	-.691*	-.716**	-.590*	-.648*	-.658*	-.662*	-.631*	-0.462	.641*	0.429	0.397
But	.710**	.586*	.595*	0.601*	.672*	.672*	.588*	.594*	.699*	-.694*	-.741**	-.690*	-.661*	-.714**	-.674*	-.737**	-.599*	.679*	.600*	0.594
TVFA	.643*	.625*	.651*	0.433	0.539	.602*	0.321	.590*	.671*	-.679*	-.721**	-.639*	-.652*	-.601*	-.628*	-.695*	-0.529	.634*	0.449	0.442
Ace:TVFA	-.750**	-0.544	-.605*	-.586*	-.735**	-.650*	-0.568	-0.563	-.699*	.708*	.742**	.677*	.660*	.746**	.681*	.700*	.584*	-.689*	-0.517	-0.381
Pro:TVFA	.731**	0.477	.654*	0.439	.721**	0.524	0.256	0.488	.650*	-.693*	-.704*	-0.556	-.640*	-.668*	-.661*	-.576*	-0.416	.633*	0.354	0.379
But:TVFA	.721**	0.546	0.555	.620*	.706*	.672*	.671*	0.568	.685*	-.680*	-.722**	-.696*	-.636*	-.743**	-.657*	-.718**	-.626*	.680*	0.56	0.363
* P < 0.05
**P < 0.01
