# Supplementary material for: The underlying microbial mechanism of epizootic rabbit enteropathy triggered by a low fiber diet
Source: Sci Rep. 2018 Aug 21;8:12489. doi: 10.1038/s41598-018-30178-2 (PMC6104036; doi:10.1038/s41598-018-30178-2)
Supplement: Supplementary file 9 — NC-EC lefse analysis original data [file 41598_2018_30178_MOESM9_ESM.xlsx]

## Sheet: Sheet1
bodysite	NC	NC	NC	NC	NC	NC	EC	EC	EC	EC	EC	EC
subsite	1	2	3	4	5	6	1	2	3	4	5	6
k__Bacteria	1	1	1	0.999464	0.999643	0.999821	0.999821	1	1	0.996786	0.999821	0.999643
k__Bacteria | p__Firmicutes	0.738961	0.77985	0.672166	0.705578	0.733615	0.696766	0.498446	0.503933	0.429504	0.462935	0.469589	0.498844
k__Bacteria | p__Firmicutes | c__Clostridia	0.688609	0.702717	0.608138	0.666831	0.641128	0.63485	0.406644	0.455772	0.354583	0.40051	0.379579	0.389823
k__Bacteria | p__Firmicutes | c__Clostridia | o__Clostridiales	0.688252	0.702517	0.607781	0.666652	0.64095	0.633315	0.409946	0.455543	0.354405	0.40051	0.379222	0.383644
k__Bacteria | p__Firmicutes | c__Clostridia | o__Clostridiales | f__Ruminococcaceae	0.348895	0.350643	0.269242	0.369422	0.296202	0.331964	0.141926	0.206147	0.121771	0.164661	0.101568	0.0857122
k__Bacteria | p__Firmicutes | c__Clostridia | o__Clostridiales | f__Ruminococcaceae | g__R. NK4A214 group	0.077463	0.071756	0.069874	0.08741	0.057469	0.072473	0.0502149	0.062573	0.0317921	0.029746	0.047169	0.051473
k__Bacteria | p__Firmicutes | c__Clostridia | o__Clostridiales | f__Ruminococcaceae | g__R. V9D2013 group	0.051476	0.045479	0.030147	0.07743	0.049579	0.057964	0.012798	0.0144717	0.033214	0.02479	0.019214	0.00957
k__Bacteria | p__Firmicutes | c__Clostridia | o__Clostridiales | f__Ruminococcaceae | g__R. UCG-014 group	0.019775	0.02479	0.030179	0.017456	0.02873	0.021457	0.024564	0.040124	0.010245	0.02143	0.009874	0.02143
k__Bacteria | p__Firmicutes | c__Clostridia | o__Clostridiales | f__Ruminococcaceae | g__R. UCG-013 group	0.008713	0.008021	0.014573	0.0097133	0.01453	0.004753	0.00957	0.008597	0.012311	0.00871	0.0011436	0.00921
k__Bacteria | p__Firmicutes | c__Clostridia | o__Clostridiales | f__Ruminococcaceae | g__R. UCG-005 group	0.000475	0.000874	0.0001476	0.00873	0.00214	0.000789	0.000475	0.000579	0.0001783	0.002579	0.002479	0.000159
k__Bacteria | p__Firmicutes | c__Clostridia | o__Clostridiales | f__Ruminococcaceae | g__Ruminococcus	0.0379825	0.0425217	0.0199714	0.0453364	0.0413944	0.038974	0.00925995	0.0149179	0.0114239	0.00746206	0.006777	0.00334672
k__Bacteria | p__Firmicutes | c__Clostridia | o__Clostridiales | f__Ruminococcaceae | g__Subdoligranulum	0.0205356	0.0319639	0.0237493	0.022321	0.0362489	0.01	0.0208927	0.0135708	0.0108927	0.0226781	0.0210712	0.0221425
k__Bacteria | p__Firmicutes | c__Clostridia | o__Clostridiales | f__Ruminococcaceae | g__Acetivibrio	0.01476	0.009745	0.00817854	0.0141249	0.00017854	0.000743	0	0	0	0	0	0
k__Bacteria | p__Firmicutes | c__Clostridia | o__Clostridiales | f__Ruminococcaceae | g__Ruminiclostridium	0.0133851	0.0139207	0.0166006	0.0191019	0.0142814	0.00940893	0.0132805	0.0156701	0.018386	0.0116367	0.0107088	0.00751705
k__Bacteria | p__Firmicutes | c__Clostridia | o__Clostridiales | f__Ruminococcaceae | g__Anaerotruncus	0.00699911	0.00717765	0.00539225	0.00467809	0.00485663	0.008763	0.00464203	0.00267809	0.0017854	0.00267809	0.00446349	0.00217818
k__Bacteria | p__Firmicutes | c__Clostridia | o__Clostridiales | f__Ruminococcaceae | g__Faecalibacterium	0.0187142	0.0112498	0.0116069	0.0165356	0.0176069	0.0195356	0.000357079	0.00124978	0.000357079	0.00160686	0.000892698	0.00410641
k__Bacteria | p__Firmicutes | c__Clostridia | o__Clostridiales | f__Ruminococcaceae | g__Flavonifractor	0.00724978	0.0098927	0.00360686	0.0048927	0.00853562	0.007589	0.00232101	0.000892698	0.00017854	0.000892698	0.000892698	0.00232101
k__Bacteria | p__Firmicutes | c__Clostridia | o__Clostridiales | f__Ruminococcaceae | g__Papillibacter	0.0183571	0.00407124	0.00953562	0.00753562	0.00653562	0.008536	0.000897	0.000357079	0.001783	0.000357079	0.002463	0.00173
k__Bacteria | p__Firmicutes | c__Clostridia | o__Clostridiales | f__Lachnospiraceae	0.242819	0.26709	0.280836	0.21861	0.231214	0.17927	0.0958829	0.102655	0.110166	0.106411	0.105519	0.149264
k__Bacteria | p__Firmicutes | c__Clostridia | o__Clostridiales | f__Lachnospiraceae | g__L. NK4A136 group	0.07479	0.087423	0.09745	0.07679	0.091249	0.080143	0.035791	0.029713	0.03479	0.03547	0.030299	0.02974
k__Bacteria | p__Firmicutes | c__Clostridia | o__Clostridiales | f__Lachnospiraceae | g__Lachnoclostridium	0.0135458	0.0183592	0.0126081	0.0180129	0.0161553	0.0107142	0.0162092	0.0167017	0.00949241	0.00558829	0.011634	0.00605963
k__Bacteria | p__Firmicutes | c__Clostridia | o__Clostridiales | f__Lachnospiraceae | g__Sporobacter	0.0232137	0.0248206	0.0153562	0.0149991	0.0130352	0.01	0.0106781	0.0201064	0.0214283	0.0103923	0.0124996	0.0135708
k__Bacteria | p__Firmicutes | c__Clostridia | o__Clostridiales | f__Lachnospiraceae | g__Fusicatenibacter	0.0191055	0.028211	0.0289252	0.0216051	0.0237475	0.019573	0.00267809	0.00471327	0.0112498	0.00535619	0.00642742	0.00589181
k__Bacteria | p__Firmicutes | c__Clostridia | o__Clostridiales | f__Lachnospiraceae | g__Butyrivibrio	0.00785217	0.0069559	0.00781432	0.0081389	0.00817229	0.0173	0.00094626	0.00051398	0.00036215	0.000642564	0.00071148	0.000532048
k__Bacteria | p__Firmicutes | c__Clostridia | o__Clostridiales | f__Lachnospiraceae | g__Anaerosporobacter	0.00321371	0.00482057	0.00535619	0.00499911	0.00303517	0.003679	0.00267809	0.00410641	0.00142832	0.00339225	0.00249955	0.00357079
k__Bacteria | p__Firmicutes | c__Clostridia | o__Clostridiales | f__Lachnospiraceae | g__Tyzzerella	0.00142832	0.00321371	0.00249955	0.00214247	0.000714158	0.000879	0.00124978	0.00140686	0.00446349	0.00124978	0.00160686	0.00160686
k__Bacteria | p__Firmicutes | c__Clostridia | o__Clostridiales | f__Lachnospiraceae | g__Blautia	0.0241064	0.0119639	0.0242849	0.0317854	0.0228566	0.010987	0.0203571	0.0110712	0.00017854	0.0214283	0.000892698	0.0126781
k__Bacteria | p__Firmicutes | c__Clostridia | o__Clostridiales | f__Eubacteriaceae	0.0505356	0.0407142	0.0305356	0.0395356	0.068	0.049	0.0401785	0.0301785	0.0297142	0.0282	0.0270712	0.0307142
k__Bacteria | p__Firmicutes | c__Clostridia | o__Clostridiales | f__Eubacteriaceae | g__Eubacterium	0.0305356	0.0187142	0.0100356	0.00853562	0.01124	0.005	0.00801785	0.0129179	0.0107142	0.0182	0.00715071	0.00871416
k__Bacteria | p__Firmicutes | c__Clostridia | o__Clostridiales | f__Clostridiaceae	0.0419318	0.0314167	0.0265988	0.0311944	0.0458579	0.0581967	0.111425	0.0912444	0.0787181	0.0835047	0.124668	0.0974915
k__Bacteria | p__Firmicutes | c__Clostridia | o__Clostridiales | f__Clostridiaceae | g__Clostridium	0.0121425	0.0148206	0.0144635	0.0133923	0.0133923	0.00819675	0.0619639	0.0824996	0.067854	0.0535708	0.0724996	0.0533923
k__Bacteria | p__Firmicutes | c__Clostridia | o__Clostridiales | f__Christensenellaceae	0.00196393	0.00892698	0.0076772	0.00660596	0.00642742	0.007	0.0158918	0.0198197	0.0107142	0.016606	0.0148206	0.0167845
k__Bacteria | p__Firmicutes | c__Clostridia | o__Clostridiales | f__Christensenellaceae | g__C. R-7 group	0.00196394	0.00892698	0.0076772	0.00642742	0.00642742	0.007	0.0158918	0.0196411	0.0105356	0.016606	0.0148206	0.0158918
k__Bacteria | p__Firmicutes | c__Clostridia | o__Clostridiales | f__Family XI	0.00160686	0.00321371	0.00142832	0.000892698	0.00267809	0.00124978	0.00178539	0.00249955	0.00107124	0.00107124	0.00499911	0.00249955
k__Bacteria | p__Firmicutes | c__Clostridia | o__Clostridiales | f__Family XI | g__Sedimentibacter	0.00160686	0.00321371	0.00142832	0.000892698	0.00267809	0.00124978	0.0017854	0.00249955	0.00107124	0.00107124	0.00499911	0.00249955
k__Bacteria | p__Firmicutes | c__Clostridia | o__Halanaerobiales	0.000357079	0.0002	0.00017854	0.00017854	0.00017854	0.000535619	0	0.00017854	0.00017854	0	0.00017854	0.006
k__Bacteria | p__Firmicutes | c__Clostridia | o__Halanaerobiales | f__Halobacteroidaceae	0.000357079	0.0002	0.00017854	0.00017854	0.00017854	0.000535619	0	0.00017854	0.00017854	0	0.00017854	0.006
k__Bacteria | p__Firmicutes | c__Bacilli	0.0244635	0.0303553	0.0270416	0.0273201	0.0287484	0.0458454	0.0407124	0.0355347	0.0387484	0.0387284	0.0380343	0.0517818
k__Bacteria | p__Firmicutes | c__Bacilli | o__Bacillales	0.00373079	0.00964114	0.00579181	0.00624888	0.00821282	0.0232101	0.0398197	0.0351776	0.0380343	0.0374987	0.036963	0.0496394
k__Bacteria | p__Firmicutes | c__Bacilli | o__Bacillales | f__Planococcaceae	0.00107124	0.00499911	0.00374933	0.00232101	0.00267809	0.00107124	0.0335708	0.0321425	0.0335708	0.0341064	0.0332137	0.0394626
k__Bacteria | p__Firmicutes | c__Bacilli | o__Bacillales | f__Planococcaceae | g__Lysinibacillus	0	0.00232101	0.00214247	0.00124978	0.000357079	0.000535619	0.0216069	0.0208927	0.0317854	0.0217854	0.0207142	0.0339279
k__Bacteria | p__Firmicutes | c__Bacilli | o__Bacillales | f__Planococcaceae | g__Solibacillus	0.000892698	0.00196394	0.00142832	0.00107124	0.00232101	0	0.0117854	0.0112498	0.0017854	0.0121425	0.012321	0.00499911
k__Bacteria | p__Firmicutes | c__Bacilli | o__Bacillales | f__Bacillaceae	0.00196393	0.00464203	0.00196393	0.00374933	0.00553473	0.0141046	0.0058918	0.00303517	0.00446349	0.00321371	0.00303517	0.00874844
k__Bacteria | p__Firmicutes | c__Bacilli | o__Bacillales | f__Bacillaceae | g__Bacillus	0.00196393	0.00464203	0.00196393	0.00374933	0.00553473	0.0141046	0.0058918	0.00303517	0.00446349	0.00321371	0.00303517	0.00874844
k__Bacteria | p__Firmicutes | c__Bacilli | o__Lactobacillales	0.0207142	0.0203571	0.0212498	0.0208927	0.0205356	0.039193	0.000535619	0.00017854	0.000357079	0.00107124	0.000535619	0.00196393
k__Bacteria | p__Firmicutes | c__Bacilli | o__Lactobacillales | f__Lactobacillaceae	0.0207142	0.0203571	0.0212498	0.0208927	0.0205356	0.039193	0.000535619	0.00017854	0.000357079	0.00107124	0.000535619	0.00196393
k__Bacteria | p__Firmicutes | c__Bacilli | o__Lactobacillales | f__Lactobacillaceae | g__Lactobacillus	0.0107142	0.0103571	0.0112498	0.0108927	0.0105356	0.0110502	0.000535619	0.00017854	0.000357079	0.00107124	0.000535619	0.00196394
k__Bacteria | p__Firmicutes | c__Erysipelotrichia	0.00142832	0.00464203	0.00321371	0.00160686	0.00232101	0.00285663	0.00196394	0.00321371	0.00160686	0.00267809	0.00124978	0.00428495
k__Bacteria | p__Firmicutes | c__Erysipelotrichia | o__Erysipelotrichales	0.00142832	0.00464203	0.00321371	0.00160686	0.00232101	0.00285663	0.00196394	0.00321371	0.00160686	0.00267809	0.00124978	0.00428495
k__Bacteria | p__Firmicutes | c__Erysipelotrichia | o__Erysipelotrichales | f__Erysipelotrichaceae	0.00142832	0.00464203	0.00321371	0.00160686	0.00232101	0.00285663	0.00196393	0.00321371	0.00160686	0.00267809	0.00124978	0.00428495
k__Bacteria | p__Firmicutes | c__Erysipelotrichia | o__Erysipelotrichales | f__Erysipelotrichaceae | g__Allobaculum	0.000535619	0.00267809	0.0017854	0.000535619	0.00124978	0	0.000892698	0.00124978	0.000714158	0.000892698	0.000714158	0.00232101
k__Bacteria | p__Firmicutes | c__Erysipelotrichia | o__Erysipelotrichales | f__Erysipelotrichaceae | g__Turicibacter	0.000714158	0.000892698	0.000892698	0.000892698	0.000357079	0.00285663	0.000814158	0.00207124	0.000814158	0.00167124	0.0004123	0.00142832
k__Bacteria | p__Firmicutes | c__Negativicutes	0.0241028	0.0415997	0.0324942	0.00428495	0.0612391	0.0132137	0.0490877	0.0094626	0.0335654	0.0209982	0.0503482	0.051955
k__Bacteria | p__Firmicutes | c__Negativicutes | o__Selenomonadales	0.0241028	0.0415997	0.0324942	0.00428495	0.0612391	0.00321371	0.0409088	0.0094626	0.0335654	0.00999821	0.0503482	0.051955
k__Bacteria | p__Firmicutes | c__Negativicutes | o__Selenomonadales | f__Acidaminococcaceae	0.0199964	0.0373148	0.0292805	0.00214248	0.0176683	0.00017854	0.0355169	0.00696304	0.0312444	0.00553473	0.0478486	0.0455276
k__Bacteria | p__Firmicutes | c__Negativicutes | o__Selenomonadales | f__Acidaminococcaceae | g__Phascolarctobacterium	0.00199964	0.00373148	0.00292805	0.00214247	0.00576683	0.00017854	0.00551687	0.00696304	0.0312444	0.00553473	0.0178486	0.0155276
k__Bacteria | p__Firmicutes | c__Negativicutes | o__Selenomonadales | f__Veillonellaceae	0.00410641	0.00428495	0.00321371	0.00196393	0.00357079	0.00303517	0.00339225	0.00249955	0.00232101	0.00446349	0.00249955	0.00642742
k__Bacteria | p__Firmicutes | c__Negativicutes | o__Selenomonadales | f__Veillonellaceae | g__Megasphaera	0.00249955	0.00285663	0.0027854	0.00124978	0.0027854	0.00303517	0.00214247	0.0017854	0.00171416	0.00339225	0.00124978	0.00592787
k__Bacteria | p__Proteobacteria	0.0391011	0.0532066	0.0615997	0.0392805	0.0496358	0.0625253	0.146082	0.105492	0.114452	0.145312	0.0766006	0.0633833
k__Bacteria | p__Proteobacteria | c__Gammaproteobacteria	0.0218188	0.027854	0.0349964	0.0223192	0.027854	0.0326692	0.112695	0.0847496	0.105118	0.122638	0.0748042	0.0550243
k__Bacteria | p__Proteobacteria | c__Gammaproteobacteria | o__Enterobacteriales	0.0126566	0.0133923	0.0180854	0.0119639	0.0130352	0.0113515	0.091414	0.0735347	0.0681218	0.093569	0.0529279	0.0517182
k__Bacteria | p__Proteobacteria | c__Gammaproteobacteria | o__Enterobacteriales | f__Enterobacteriaceae	0.0126566	0.0133923	0.0180854	0.0119639	0.0130352	0.0113515	0.091414	0.0735347	0.0681218	0.093569	0.0529279	0.0517182
k__Bacteria | p__Proteobacteria | c__Gammaproteobacteria | o__Enterobacteriales | f__Enterobacteriaceae | g__Escherichia-Shigella	0.0212996	0.0322137	0.0326069	0.0204283	0.0302639	0.020616	0.00659347	0.0122347	0.00349688	0.0126763	0.00174933	0.00094626
k__Bacteria | p__Proteobacteria | c__Gammaproteobacteria | o__Enterobacteriales | f__Enterobacteriaceae | g__Escherichia	0.000357079	0.00116	0.003	0.000357079	0.00141416	0.000379218	0.0821425	0.06122	0.0607493	0.0791416	0.0501785	0.0497571
k__Bacteria | p__Proteobacteria | c__Gammaproteobacteria | o__Enterobacteriales | f__Enterobacteriaceae | g__Enterobacter	0.000357079	0	0.002	0.000757079	0.000714158	0.000379218	0.00214248	0	0.00374933	0.000714158	0.00017854	0.000357079
k__Bacteria | p__Proteobacteria | c__Gammaproteobacteria | o__Pseudomonadales	0.0060845	0.00928406	0.0112051	0.0076772	0.0094626	0.00531655	0.0144617	0.0111407	0.0277097	0.0245338	0.00821282	0.0011127
k__Bacteria | p__Proteobacteria | c__Gammaproteobacteria | o__Pseudomonadales | f__Pseudomonadaceae	0.0060845	0.00928406	0.0112051	0.0076772	0.0094626	0.00526959	0.0144617	0.0111407	0.0257097	0.0203553	0.00821282	0.000874844
k__Bacteria | p__Proteobacteria | c__Gammaproteobacteria | o__Pseudomonadales | f__Pseudomonadaceae | g__Pseudomonas	0.0045845	0.00778406	0.00974799	0.00599866	0.00760552	0.00376959	0.0133117	0.0108121	0.0242026	0.0172053	0.00706282	0.000275156
k__Bacteria | p__Proteobacteria | c__Gammaproteobacteria | o__Xanthomonadales	0.00160686	0.00196394	0.00214247	0.00107124	0.00142832	0.00482057	0.00267809	0.00146394	0.00285663	0.00196394	0.00160686	0.00102832
k__Bacteria | p__Proteobacteria | c__Gammaproteobacteria | o__Xanthomonadales | f__Xanthomonadaceae	0.00160686	0.00196393	0.00178539	0.00107124	0.00142832	0.00321371	0.00249955	0.00146393	0.00267809	0.00178539	0.00142832	0.00102498
k__Bacteria | p__Proteobacteria | c__Gammaproteobacteria | o__Xanthomonadales | f__Xanthomonadaceae | g__Xanthomonas	0.00160686	0.00196393	0.00178539	0.00107124	0.00142832	0.0028927	0.00249955	0.00146393	0.00267809	0.00178539	0.00142832	0.00102498
k__Bacteria | p__Proteobacteria | c__Gammaproteobacteria | o__Oceanospirillales	0	0.000535619	0.000357079	0	0.00017854	0.0110695	0.000357079	0.00017854	0.00017854	0.00017854	0.00017854	0
k__Bacteria | p__Proteobacteria | c__Gammaproteobacteria | o__Oceanospirillales | f__Halomonadaceae	0	0.00047854	0.00027854	0	0.00017854	0.0108909	0.000357079	0.00017854	0.00017854	0.00017854	0.00017854	0
k__Bacteria | p__Proteobacteria | c__Gammaproteobacteria | o__Oceanospirillales | f__Halomonadaceae | g__Halomonas	0	0.00047854	0.00027854	0	0.00017854	0.0108909	0.000357079	0.00017854	0.00017854	0.00017854	0.00017854	0
k__Bacteria | p__Proteobacteria | c__Gammaproteobacteria | o__Acidithiobacillales	0.00136394	0.00142832	0.00303517	0.000535619	0.00214247	0	0.00321371	0.00107124	0.00499911	0.00232101	0.00124978	0.00114247
k__Bacteria | p__Proteobacteria | c__Alphaproteobacteria	0.00817675	0.0139261	0.0154978	0.0107124	0.0133905	0.0212462	0.0160686	0.0101407	0.00525395	0.0137475	0.00949777	0.00709688
k__Bacteria | p__Proteobacteria | c__Alphaproteobacteria | o__Sphingomonadales	0.00437034	0.00732012	0.0076772	0.00553473	0.00853428	0.00607034	0.00981968	0.00603428	0.00121407	0.00696304	0.00496304	0.00324114
k__Bacteria | p__Proteobacteria | c__Alphaproteobacteria | o__Sphingomonadales | f__Sphingomonadaceae	0.00437034	0.00714158	0.00749866	0.00553473	0.00785574	0.00553473	0.00964114	0.00603428	0.00121407	0.00642742	0.00496304	0.00310552
k__Bacteria | p__Proteobacteria | c__Alphaproteobacteria | o__Sphingomonadales | f__Sphingomonadaceae | g__Sphingomonas	0.00353473	0.00624888	0.00749866	0.00499911	0.00785574	0.00535619	0.00928406	0.00585574	0.00117836	0.00624888	0.00460596	0.00310552
k__Bacteria | p__Proteobacteria | c__Alphaproteobacteria | o__Rhizobiales	0.00214247	0.00410641	0.00267809	0.00392787	0.00357079	0.00892698	0.00391371	0.00214247	0.00189225	0.00517765	0.00274933	0.00130933
k__Bacteria | p__Proteobacteria | c__Alphaproteobacteria | o__Rhizobiales | f__Methylobacteriaceae	0.000714158	0.00249955	0.00178539	0.00249955	0.00249955	0.00607035	0.00196393	0.00196393	0.00118539	0.00357079	0.00232101	0.000821014
k__Bacteria | p__Proteobacteria | c__Alphaproteobacteria | o__Rhizobiales | f__Methylobacteriaceae | g__Methylobacterium	0.000714158	0.00249955	0.00178539	0.00249955	0.00249955	0.00607035	0.00196393	0.00196393	0.00118539	0.00357079	0.00232101	0.000821014
k__Bacteria | p__Proteobacteria | c__Alphaproteobacteria | o__Rhizobiales | f__Hyphomicrobiaceae	0.000357079	0.000535619	0.000535619	0.000535619	0.000535619	0	0.000714158	0	0.000535619	0.000714158	0.000357079	0.000357079
k__Bacteria | p__Proteobacteria | c__Alphaproteobacteria | o__Rhodospirillales	0.000714158	0.000892698	0.000535619	0.000357079	0.000535619	0.00535619	0.00124978	0.00107124	0.00124978	0.000357079	0.00107124	0.0012854
k__Bacteria | p__Proteobacteria | c__Alphaproteobacteria | o__Rhodospirillales | f__Rhodospirillaceae	0.000535619	0.000892698	0.000357079	0.000357079	0.000535619	0.00417854	0.000992698	0.000992698	0.000892698	0.000357079	0.000935619	0.00128539
k__Bacteria | p__Proteobacteria | c__Alphaproteobacteria | o__Rhodospirillales | f__Rhodospirillaceae | g__Defluviicoccus	0.000417854	0.000535619	0.00017854	0.000357079	0.000357079	0.00417854	0.000992698	0.000535619	0.000892698	0.000357079	0.00017854	0.000935619
k__Bacteria | p__Proteobacteria | c__Alphaproteobacteria | o__Caulobacterales	0.000892698	0.00124978	0.00160686	0.000892698	0.000714158	0.00017854	0.00107124	0.000892698	0.000892698	0.000892698	0.000714158	0.00124978
k__Bacteria | p__Proteobacteria | c__Alphaproteobacteria | o__Caulobacterales | f__Caulobacteraceae	0.000892698	0.00124978	0.00124978	0.000892698	0.000714158	0.00017854	0.00107124	0.000892698	0.000892698	0.000714158	0.000714158	0.00124978
k__Bacteria | p__Proteobacteria | c__Alphaproteobacteria | o__Caulobacterales | f__Caulobacteraceae | g__Brevundimonas	0.000892698	0.00107124	0.00124978	0.000535619	0.000714158	0.00017854	0.000914158	0.000714158	0.000892698	0.000714158	0.000657079	0.00121416
k__Bacteria | p__Proteobacteria | c__Betaproteobacteria	0.00696304	0.00981968	0.00789181	0.00499911	0.00607034	0.00435654	0.0114265	0.00660596	0.00321014	0.00732012	0.00217765	0.000803428
k__Bacteria | p__Proteobacteria | c__Betaproteobacteria | o__Burkholderiales	0.00589181	0.00892698	0.00553473	0.00464203	0.00553473	0.0042571	0.00999821	0.00660596	0.00320532	0.00713265	0.00210641	0.000732012
k__Bacteria | p__Proteobacteria | c__Betaproteobacteria | o__Burkholderiales | f__Oxalobacteraceae	0.00160686	0.00339225	0.00160686	0.00249955	0.00196393	0.00111622	0.00428495	0.00214248	0.00101768	0.00196393	0.000485395	0.000285663
k__Bacteria | p__Proteobacteria | c__Betaproteobacteria | o__Burkholderiales | f__Oxalobacteraceae | g__Janthinobacterium	0.000714158	0.00107124	0.00135708	0.00142832	0.00141582	0.000784503	0.0017854	0.00153562	0.00101768	0.00171416	0.000485395	0.000285663
k__Bacteria | p__Proteobacteria | c__Betaproteobacteria | o__Burkholderiales | f__Comamonadaceae	0.000714158	0.000357079	0.000535619	0.00017854	0.000357079	0.000406945	0.00124978	0.000535619	0.00137809	0.000357079	0.000357079	0.000357079
k__Bacteria | p__Proteobacteria | c__Betaproteobacteria | o__Burkholderiales | f__Comamonadaceae | g__Comamonas	0.000714158	0.000357079	0.000535619	0.00017854	0.000357079	0.000406945	0.00124978	0.000535619	0.00137809	0.000357079	0.000357079	0.000357079
k__Bacteria | p__Proteobacteria | c__Betaproteobacteria | o__Burkholderiales | f__Burkholderiaceae	0.00267809	0.00410641	0.00321371	0.00142832	0.00267809	0.000714158	0.00428495	0.00249955	0.00058918	0.00267809	0.000806856	0.000214247
k__Bacteria | p__Proteobacteria | c__Betaproteobacteria | o__Burkholderiales | f__Burkholderiaceae | g__Burkholderia	0.00267809	0.00410641	0.00321371	0.00142832	0.00267809	0.000535619	0.00428495	0.00249955	0.00058918	0.00267809	0.000806856	0.000214247
k__Bacteria | p__Proteobacteria | c__Deltaproteobacteria	0.00214247	0.00160686	0.00267809	0.00107124	0.00214247	0.00374933	0.00571327	0.00124978	0.000534726	0.00142832	0.000142475	0.000392787
k__Bacteria | p__Proteobacteria | c__Deltaproteobacteria | o__Desulfovibrionales	0.00142832	0.00142832	0.00196394	0.000892698	0.00107124	0.002	0.00499911	0.000714158	0.000382057	0.000892698	0.000132832	0.000392787
k__Bacteria | p__Proteobacteria | c__Deltaproteobacteria | o__Desulfovibrionales | f__Desulfovibrionaceae	0.00142832	0.00142832	0.00196393	0.000892698	0.00107124	0.002	0.00499911	0.000714158	0.000382057	0.000892698	0.000132832	0.000392787
k__Bacteria | p__Proteobacteria | c__Deltaproteobacteria | o__Desulfovibrionales | f__Desulfovibrionaceae | g__Bilophila	0.00142832	0.00142832	0.00196393	0.00017854	0.00107124	0	0.00499911	0.000535619	0.000382057	0.000714158	0.000132832	0.000392787
k__Bacteria | p__Proteobacteria | c__Deltaproteobacteria | o__Desulfuromonadales	0.000357079	0	0.000535619	0.00017854	0.000835619	0.000892698	0.000714158	0.000535619	0.000144158	0.000357079	7.14158e-05	0
k__Bacteria | p__Proteobacteria | c__Deltaproteobacteria | o__Desulfuromonadales | f__Desulfuromonadaceae	0.000357079	0	0.000535619	0.00017854	0.000357079	0.000892698	0.000714158	0.000535619	0.000144158	0.000357079	7.14158e-05	0
k__Bacteria | p__Proteobacteria | c__Deltaproteobacteria | o__Desulfuromonadales | f__Desulfuromonadaceae | g__Desulfuromonas	0.000357079	0	0.000535619	0.00017854	0.000357079	0.000892698	0.000714158	0.000535619	0.000144158	0.000357079	7.14158e-05	0
k__Bacteria | p__Bacteroidetes	0.113917	0.121594	0.187283	0.114458	0.118024	0.13839	0.193367	0.223762	0.234178	0.224447	0.288663	0.287323
k__Bacteria | p__Bacteroidetes | c__Bacteroidia	0.112646	0.11963	0.186033	0.11303	0.116745	0.127391	0.191746	0.222334	0.232214	0.223255	0.28527	0.284945
k__Bacteria | p__Bacteroidetes | c__Bacteroidia | o__Bacteroidales	0.112846	0.11963	0.185854	0.11303	0.116595	0.118391	0.190457	0.219977	0.231214	0.223055	0.285092	0.277645
k__Bacteria | p__Bacteroidetes | c__Bacteroidia | o__Bacteroidales | f__Bacteroidaceae	0.0271327	0.0317747	0.0285342	0.0303517	0.0230245	0.0153914	0.118006	0.155721	0.162136	0.168047	0.11977	0.169285
k__Bacteria | p__Bacteroidetes | c__Bacteroidia | o__Bacteroidales | f__Bacteroidaceae | g__Bacteroides	0.0271327	0.0317747	0.0285342	0.0303517	0.0230245	0.0153914	0.118006	0.155721	0.162136	0.168047	0.11977	0.169285
k__Bacteria | p__Bacteroidetes | c__Bacteroidia | o__Bacteroidales | f__B. S24-7 group	0.000815212	0.00802714	0.00642564	0.00178182	0.00963399	0.007456	0.033238	0.0293994	0.0358625	0.0293816	0.0363625	0.050676
k__Bacteria | p__Bacteroidetes | c__Bacteroidia | o__Bacteroidales | f__Rikenellaceae	0.0535708	0.0541064	0.133928	0.0612498	0.0607124	0.0756781	0.0335708	0.0316411	0.0328566	0.0238927	0.132673	0.0574987
k__Bacteria | p__Bacteroidetes | c__Bacteroidia | o__Bacteroidales | f__Rikenellaceae | g__Alistipes	0.0298566	0.0291566	0.0525178	0.0395712	0.0367142	0.0423246	0.0114996	0.00753473	0.00196393	0.00371416	0.0114256	0.00871327
k__Bacteria | p__Bacteroidetes | c__Bacteroidia | o__Bacteroidales | f__Rikenellaceae | g__Rikenella	0.00171416	0.00124978	0.00324978	0.00077854	0.00235708	0.0121631	0.0218927	0.0241064	0.0308927	0.0204785	0.105533	0.0437854
k__Bacteria | p__Bacteroidetes | c__Bacteroidia | o__Bacteroidales | f__Rikenellaceae | g__dgA-11 gut group	0.00267809	0.00307124	0.00807124	0.00171416	0.000714158	0.000876	0.000892698	0.00303517	0.00160686	0.000357079	0.0146402	0.000535619
k__Bacteria | p__Bacteroidetes | c__Bacteroidia | o__Bacteroidales | f__Rikenellaceae | g__R. RC9 gut group	0.001045	0.000687	0.0007463	0.0004754	0.0009853	0.000535619	0	0	0	0	0	0
k__Bacteria | p__Bacteroidetes | c__Bacteroidia | o__Bacteroidales | f__Prevotellaceae	0.02546	0.0201785	0.0101785	0.01987	0.019423	0.0221425	0	0.000754	0.000357079	0.00017854	0.000357079	0
k__Bacteria | p__Bacteroidetes | c__Bacteroidia | o__Bacteroidales | f__Prevotellaceae | g__Prevotella	0.02546	0.0201785	0.0101785	0.01987	0.019423	0.0221425	0	0.000754	0.000357079	0.00017854	0.000357079	0
k__Bacteria | p__Bacteroidetes | c__Sphingobacteriia	0.00107124	0.00142832	0.000714158	0.000892698	0.00107124	0.0104626	0.00124978	0.000892698	0.00142832	0.000892698	0.00232101	0.0017854
k__Bacteria | p__Bacteroidetes | c__Sphingobacteriia | o__Sphingobacteriales	0.00107124	0.00142832	0.000714158	0.000892698	0.00107124	0.0094626	0.00124978	0.000892698	0.00142832	0.000892698	0.00232101	0.0017854
k__Bacteria | p__Bacteroidetes | c__Sphingobacteriia | o__Sphingobacteriales | f__Sphingobacteriaceae	0.000714158	0.00142832	0.000714158	0.000892698	0.000892698	0.00864203	0.00124978	0.000892698	0.00142832	0.000714158	0.00232101	0.00178539
k__Bacteria | p__Bacteroidetes | c__Sphingobacteriia | o__Sphingobacteriales | f__Sphingobacteriaceae | g__Pedobacter	0.00037854	0.000714158	0.000535619	0.000714158	0.000357079	0.00378539	0.00107124	0.000357079	0.000714158	0.000357079	0.000557079	0.000892698
k__Bacteria | p__Bacteroidetes | c__Sphingobacteriia | o__Sphingobacteriales | f__Sphingobacteriaceae | g__Mucilaginibacter	0.000357079	0.00067854	0.00017854	0.0001364	0.00047854	0.00407124	0.00017854	0.00047854	0.000657079	0.00035854	0.00171416	0.00087854
k__Bacteria | p__Verrucomicrobia	0.0337386	0.0421389	0.0315979	0.0691851	0.0490894	0.0318	0.0958864	0.143424	0.162594	0.135967	0.146601	0.111923
k__Bacteria | p__Verrucomicrobia | c__Verrucomicrobiae	0.0337386	0.0421389	0.0315979	0.0631851	0.0490894	0.0319	0.0958864	0.142424	0.161594	0.135967	0.146601	0.111923
k__Bacteria | p__Verrucomicrobia | c__Verrucomicrobiae | o__Verrucomicrobiales	0.0337386	0.0421389	0.0315979	0.0631851	0.0490894	0.0319	0.0958864	0.136424	0.161594	0.135967	0.146601	0.109225
k__Bacteria | p__Verrucomicrobia | c__Verrucomicrobiae | o__Verrucomicrobiales | f__Verrucomicrobiaceae	0.0337386	0.0421389	0.0315979	0.0631851	0.0490894	0.0319	0.0958864	0.136424	0.161594	0.135967	0.146601	0.107923
k__Bacteria | p__Verrucomicrobia | c__Verrucomicrobiae | o__Verrucomicrobiales | f__Verrucomicrobiaceae | g__Akkermansia	0.0237386	0.0421389	0.0315979	0.0431851	0.0390894	0.0219	0.0958864	0.136424	0.161594	0.135967	0.146601	0.107225
k__Bacteria | p__Actinobacteria	0.0264274	0.0185699	0.0198197	0.0349991	0.0273201	0.0464158	0.00785574	0.00785574	0.00999821	0.00714158	0.00821282	0.0193535
k__Bacteria | p__Actinobacteria | c__Actinobacteria	0.024642	0.0181776	0.0194274	0.0326781	0.0258918	0.0405231	0.00601327	0.00535565	0.00589181	0.00374933	0.00601327	0.00821282
k__Bacteria | p__Actinobacteria | c__Actinobacteria | o__Micrococcales	0.00154978	0.00190686	0.00321371	0.00675854	0.00232101	0.00271416	0.00339225	0.00124978	0.00249955	0.000892698	0.00314247	0.00303517
k__Bacteria | p__Actinobacteria | c__Actinobacteria | o__Micrococcales | f__Dermabacteraceae	0.000835619	0.00097854	0.00107124	0.003387	0.0018927	0.001187	0.00142832	0.000535619	0.00117854	0.000357079	0.00171416	0.00114
k__Bacteria | p__Actinobacteria | c__Actinobacteria | o__Micrococcales | f__Dermabacteraceae | g__Brachybacterium	0.000835619	0.00097854	0.00107124	0.003387	0.0018927	0.001187	0.00142832	0.000535619	0.00117854	0.000357079	0.00171416	0.00114
k__Bacteria | p__Actinobacteria | c__Actinobacteria | o__Micrococcales | f__Micrococcaceae	0.00017854	0.000535619	0.000714158	0.001235	0.000357079	0.000357079	0.000535619	0.0004	0.00107124	0.000423	0.00117854	0.00160686
k__Bacteria | p__Actinobacteria | c__Actinobacteria | o__Micrococcales | f__Micrococcaceae | g__Kocuria	0.00017854	0.000535619	0.000535619	0.001235	0.000357079	0.000357079	0.000357079	0.0004	0.00107124	0.000423	0.00117854	0.00160686
k__Bacteria | p__Actinobacteria | c__Actinobacteria | o__Bifidobacteriales	0.0130571	0.0161571	0.0160571	0.0153571	0.0127142	0.0157026	0.00017854	0.00124978	0.000714158	0.00017854	0.00114854	0.000535619
k__Bacteria | p__Actinobacteria | c__Actinobacteria | o__Bifidobacteriales | f__Bifidobacteriaceae	0.0130571	0.0161571	0.0160571	0.0153571	0.0127142	0.0157026	0.00017854	0.00124978	0.000714158	0.00017854	0.00114854	0.000535619
k__Bacteria | p__Actinobacteria | c__Actinobacteria | o__Bifidobacteriales | f__Bifidobacteriaceae | g__bifidobacterium	0.0130571	0.0161571	0.0160571	0.0153571	0.0127142	0.0157026	0.00017854	0.00124978	0.000714158	0.00017854	0.00114854	0.000535619
k__Bacteria | p__Actinobacteria | c__Coriobacteriia	0.000357079	0.00124978	0.00160686	0.00142832	0.000357079	0.0006	0.000892698	0.0017854	0.00321371	0.00124978	0.00142832	0.0103553
k__Bacteria | p__Actinobacteria | c__Actinobacteria | o__Propionibacteriales	0.000357079	0.00124978	0.00160686	0.00142832	0.000357079	0.0006	0.000892698	0.0017854	0.00321371	0.00124978	0.00142832	0.0103553
k__Bacteria | p__Actinobacteria | c__Actinobacteria | o__Propionibacteriales | f__Propionibacteriaceae	0.000357079	0.00124978	0.00160686	0.00142832	0.000357079	0.0006	0.000892698	0.00178539	0.00321371	0.00124978	0.00142832	0.0103553
k__Bacteria | p__Actinobacteria | c__Actinobacteria | o__Propionibacteriales | f__Propionibacteriaceae | g__Haloactinopolyspora	0.000357079	0.00107124	0.00142832	0.00142832	0.000357079	0	0.000714158	0.00160686	0.00303517	0.00124978	0.00142832	0.00981967
k__Bacteria | p__Actinobacteria | c__Acidimicrobiia	0.00142832	0.00196394	0.00142832	0.000714158	0.00107124	0.000935619	0.000892698	0.000714158	0.000892698	0.00196394	0.000714158	0.000892698
k__Bacteria | p__Actinobacteria | c__Acidimicrobiia | o__Acidimicrobiales	0.00142832	0.00196394	0.00142832	0.000714158	0.00107124	0.000535619	0.000892698	0.000714158	0.000892698	0.00196394	0.000714158	0.000892698
