# Supplementary material for: The underlying microbial mechanism of epizootic rabbit enteropathy triggered by a low fiber diet
Source: Sci Rep. 2018 Aug 21;8:12489. doi: 10.1038/s41598-018-30178-2 (PMC6104036; doi:10.1038/s41598-018-30178-2)
Supplement: Supplementary file 10 — NI-EI lefse analysis original data [file 41598_2018_30178_MOESM10_ESM.xlsx]

## Sheet: Sheet1
bodysite	NI	NI	NI	NI	NI	NI	EI	EI	EI	EI	EI	EI
subsite	1	2	3	4	5	6	1	2	3	4	5	6
k__Bacteria	0.998215	1	0.999821	1	0.999821	1	0.985717	1	1	0.999821	1	1
k__Bacteria | p__Firmicutes	0.424444	0.466344	0.470115	0.366149	0.399036	0.375251	0.337273	0.322274	0.268896	0.313576	0.317141	0.343233
k__Bacteria | p__Firmicutes | c__Clostridia	0.390462	0.429029	0.42678	0.337497	0.357972	0.314776	0.242481	0.235669	0.207114	0.230258	0.236075	0.226951
k__Bacteria | p__Firmicutes | c__Clostridia | o__Clostridiales	0.389832	0.428829	0.426601	0.336783	0.357793	0.314597	0.242124	0.235669	0.206936	0.23008	0.239005	0.226951
k__Bacteria | p__Firmicutes | c__Clostridia | o__Clostridiales | f__Ruminococcaceae	0.286607	0.275137	0.237465	0.244428	0.223968	0.215335	0.0936963	0.0774915	0.0694465	0.112065	0.109457	0.0919604
k__Bacteria | p__Firmicutes | c__Clostridia | o__Clostridiales | f__Ruminococcaceae | g__R. NK4A214 group	0.032746	0.029743	0.031569	0.028746	0.035479	0.030246	0.00178182	0.00928406	0.00678272	0.0058918	0.00517765	0.00285663
k__Bacteria | p__Firmicutes | c__Clostridia | o__Clostridiales | f__Ruminococcaceae | g__R. V9D2013 group	0.047516	0.05469	0.0394754	0.046547	0.04216	0.04645	0.00517765	0.00446349	0.00571327	0.00214248	0.00321371	0.00124978
k__Bacteria | p__Firmicutes | c__Clostridia | o__Clostridiales | f__Ruminococcaceae | g__R. UCG-014 group	0.021467	0.0287	0.020146	0.033249	0.028746	0.0198743	0.00428495	0.00696304	0.00999821	0.00232101	0.00482057	0.00303517
k__Bacteria | p__Firmicutes | c__Clostridia | o__Clostridiales | f__Ruminococcaceae | g__R. UCG-013 group	0.0009445	0.0071456	0.001476	0.0008743	0.002487	0.00149	0.00339225	0.000892698	0.00285663	0.000714158	0.000535619	0.000535619
k__Bacteria | p__Firmicutes | c__Clostridia | o__Clostridiales | f__Ruminococcaceae | g__R. UCG-005 group	0.00017854	0.00339225	0.00410641	0.000535619	0.00482057	0.00160686	0.000714158	0.000714158	0.000714158	0.00017854	0.00017854	0.000535619
k__Bacteria | p__Firmicutes | c__Clostridia | o__Clostridiales | f__Ruminococcaceae | g__Ruminococcus	0.023789	0.0173005	0.0169434	0.020796	0.0237315	0.0190966	0.00702803	0.00142385	0.00467095	0.0105329	0.00285395	0.00692698
k__Bacteria | p__Firmicutes | c__Clostridia | o__Clostridiales | f__Ruminococcaceae | g__Subdoligranulum	0.01754	0.0124996	0.00785395	0.008746	0.00960686	0.0114283	0.00771416	0.000892698	0.00178539	0.0105356	0.0205356	0.0173571
k__Bacteria | p__Firmicutes | c__Clostridia | o__Clostridiales | f__Ruminococcaceae | g__Acetivibrio	0	0.00017854	0	0	0.00017854	0	0	0	0	0	0.00017854	0
k__Bacteria | p__Firmicutes | c__Clostridia | o__Clostridiales | f__Ruminococcaceae | g__Ruminiclostridium	0.0380712	0.0856999	0.0419568	0.0303571	0.0457079	0.0421002	0.0146385	0.00999821	0.00892519	0.00589181	0.00517765	0.00571327
k__Bacteria | p__Firmicutes | c__Clostridia | o__Clostridiales | f__Ruminococcaceae | g__Anaerotruncus	0.004768	0.00410641	0.00285663	0.005479	0.00321371	0.00303517	0.00232101	0.0108927	0.0017854	0.000535619	0.00124978	0.000714158
k__Bacteria | p__Firmicutes | c__Clostridia | o__Clostridiales | f__Ruminococcaceae | g__Faecalibacterium	0.005143	0.00142832	0.000714158	0.00717854	0.00124978	0.00371416	0.000535619	0	0.000892698	0	0.000357079	0
k__Bacteria | p__Firmicutes | c__Clostridia | o__Clostridiales | f__Ruminococcaceae | g__Flavonifractor	0.000789	0.00153562	0.000892698	0.000475	0.000935619	0.000714158	0.00017854	0.00142832	0.00124978	0.000357079	0.00374933	0.000535619
k__Bacteria | p__Firmicutes | c__Clostridia | o__Clostridiales | f__Ruminococcaceae | g__Papillibacter	0	0.000535619	0	0	0	0	0	0	0	0	0	0
k__Bacteria | p__Firmicutes | c__Clostridia | o__Clostridiales | f__Lachnospiraceae	0.0753562	0.124435	0.104224	0.077854	0.0844421	0.0531994	0.050882	0.0955062	0.0712159	0.0273148	0.0667684	0.035349
k__Bacteria | p__Firmicutes | c__Clostridia | o__Clostridiales | f__Lachnospiraceae | g__L. NK4A136 group	0.0485356	0.0810912	0.0671273	0.0541785	0.0523085	0.0206701	0.0291002	0.0356322	0.0303365	0.0155312	0.0283824	0.0133517
k__Bacteria | p__Firmicutes | c__Clostridia | o__Clostridiales | f__Lachnospiraceae | g__Lachnoclostridium	0.00853562	0.0210912	0.0071273	0.0141785	0.0123085	0.0206701	0.00910016	0.0152322	0.0103365	0.00553116	0.00838243	0.00335172
k__Bacteria | p__Firmicutes | c__Clostridia | o__Clostridiales | f__Lachnospiraceae | g__Sporobacter	0	0.00446349	0.00374933	0	0.00285663	0.00167809	0.00321371	0.0114572	0.00963935	0.000714158	0.00267809	0.00339225
k__Bacteria | p__Firmicutes | c__Clostridia | o__Clostridiales | f__Lachnospiraceae | g__Fusicatenibacter	0.000837	0.000517765	0.00553473	0.0073	0.00392787	0.00214247	0.00124978	0.00160686	0.00267809	0.000714158	0.00214247	0.000535619
k__Bacteria | p__Firmicutes | c__Clostridia | o__Clostridiales | f__Lachnospiraceae | g__Butyrivibrio	0.01273	0.00749509	0.0106745	0.0037	0.00821103	0.00939047	0.000432012	0.000782717	0.000710587	0.000410641	0.000264114	0.00042787
k__Bacteria | p__Firmicutes | c__Clostridia | o__Clostridiales | f__Lachnospiraceae | g__Anaerosporobacter	0.00273	0.00446349	0.00374933	0.00437	0.00285663	0.00267809	0.0132137	0.0124572	0.0196394	0.0107142	0.0226781	0.0133923
k__Bacteria | p__Firmicutes | c__Clostridia | o__Clostridiales | f__Lachnospiraceae | g__Tyzzerella	0.000978	0.00339047	0.00642742	0.00737	0.00499911	0.00624888	0.00142832	0.0017854	0.00124978	0.000714158	0.00196394	0.000535619
k__Bacteria | p__Firmicutes | c__Clostridia | o__Clostridiales | f__Lachnospiraceae | g__Blautia	0.0007543	0.00214248	0.00357079	0.000873	0.00160686	0.00160686	0.000357079	0.00214248	0.00446349	0.000357079	0.00017854	0.000535619
k__Bacteria | p__Firmicutes | c__Clostridia | o__Clostridiales | f__Eubacteriaceae	0.009	0.00267809	0.0305303	0.00876	0.0105338	0.00896393	0.00953562	0.0007854	0.000892698	0.00097854	0.0012	0.0007854
k__Bacteria | p__Firmicutes | c__Clostridia | o__Clostridiales | f__Eubacteriaceae | g__Eubacterium	0	0.00267809	0.0305303	0	0.0105338	0.00196394	0.00853562	0.00017854	0.000892698	0.00017854	0.0012	0.00067854
k__Bacteria | p__Firmicutes | c__Clostridia | o__Clostridiales | f__Clostridiaceae	0.0133923	0.0269595	0.0444563	0.00303517	0.0305303	0.0291019	0.0760632	0.0593148	0.0621318	0.0794519	0.0449955	0.0885574
k__Bacteria | p__Firmicutes | c__Clostridia | o__Clostridiales | f__Clostridiaceae | g__Clostridium	0.0133923	0.0137493	0.0121425	0.00303517	0.0112498	0.012321	0.0342849	0.026963	0.0215979	0.0135708	0.0428566	0.048125
k__Bacteria | p__Firmicutes | c__Clostridia | o__Clostridiales | f__Christensenellaceae	0.003258	0.00499911	0.00642742	0.00095	0.00499911	0.00392787	0.00981967	0.00142832	0.00107124	0.00124978	0.00178539	0.00017854
k__Bacteria | p__Firmicutes | c__Clostridia | o__Clostridiales | f__Christensenellaceae | g__C. R-7 group	0.003258	0.00499911	0.00642742	0.00095	0.00464203	0.00374933	0.00892698	0.00142832	0.00107124	0.00124978	0.0017854	0.00017854
k__Bacteria | p__Firmicutes | c__Clostridia | o__Clostridiales | f__Family XI	0.000535619	0.00160686	0.00303517	0.00142832	0.00214248	0.00374933	0.00178539	0.00160686	0.00196393	0.0085699	0.0141046	0.00357079
k__Bacteria | p__Firmicutes | c__Clostridia | o__Clostridiales | f__Family XI | g__Sedimentibacter	0.000535619	0.00160686	0.00303517	0.00142832	0.00214247	0.00374933	0.0017854	0.00160686	0.00196394	0.0085699	0.0141046	0.00357079
k__Bacteria | p__Firmicutes | c__Clostridia | o__Halanaerobiales	0.00017854	0.0002	0.00017854	0.000714158	0.00017854	0.00017854	0.000357079	0	0.00017854	0	0.0006	0.0008
k__Bacteria | p__Firmicutes | c__Clostridia | o__Halanaerobiales | f__Halobacteroidaceae	0.00017854	0.0002	0.00017854	0.000714158	0.00017854	0.00017854	0.000357079	0	0.00017854	0	0.0006	0.0008
k__Bacteria | p__Firmicutes | c__Bacilli	0.0298757	0.011248	0.0153544	0.0276665	0.020175	0.0312444	0.0637118	0.0801776	0.0517836	0.0766042	0.0562489	0.0932119
k__Bacteria | p__Firmicutes | c__Bacilli | o__Bacillales	0.0227668	0.0085699	0.0123192	0.0187467	0.0148188	0.0276736	0.060632	0.079642	0.0508909	0.0762471	0.0558918	0.0924978
k__Bacteria | p__Firmicutes | c__Bacilli | o__Bacillales | f__Planococcaceae	0.000535619	0.00357079	0.00517765	0.000714158	0.00714158	0.0148188	0.0503606	0.0756781	0.044642	0.0594265	0.0528566	0.0691055
k__Bacteria | p__Firmicutes | c__Bacilli | o__Bacillales | f__Planococcaceae | g__Lysinibacillus	0.00017854	0.00160686	0.0017854	0.000535619	0.00249955	0.00428495	0.014276	0.0237142	0.0121425	0.0267845	0.0140712	0.0212678
k__Bacteria | p__Firmicutes | c__Bacilli | o__Bacillales | f__Planococcaceae | g__Solibacillus	0	0.00196394	0.00232101	0	0.00410641	0.00981968	0.0116765	0.0217854	0.0224996	0.0244635	0.0266069	0.0262489
k__Bacteria | p__Firmicutes | c__Bacilli | o__Bacillales | f__Bacillaceae	0.0149973	0.00446349	0.00553473	0.0103553	0.00660596	0.0119621	0.0102581	0.00196393	0.00553473	0.0148206	0.00303517	0.0132137
k__Bacteria | p__Firmicutes | c__Bacilli | o__Bacillales | f__Bacillaceae | g__Bacillus	0.0149973	0.00446349	0.00553473	0.0103553	0.00660596	0.0119621	0.0102581	0.00196393	0.00553473	0.0148206	0.00303517	0.0132137
k__Bacteria | p__Firmicutes | c__Bacilli | o__Lactobacillales	0.0369541	0.0171425	0.00903517	0.0394572	0.00910641	0.00885663	0.00249955	0.000357079	0.000892698	0.000357079	0.000357079	0.000535619
k__Bacteria | p__Firmicutes | c__Bacilli | o__Lactobacillales | f__Lactobacillaceae	0.0369541	0.0171425	0.00903517	0.0394572	0.00910641	0.00885663	0.00249955	0.000357079	0.000892698	0.000357079	0.000357079	0.000535619
k__Bacteria | p__Firmicutes | c__Bacilli | o__Lactobacillales | f__Lactobacillaceae | g__Lactobacillus	0.0360614	0.0121425	0.00903517	0.0394572	0.00910641	0.00785663	0.000249955	0.000357079	0.000892698	0.000357079	0.000357079	0.000535619
k__Bacteria | p__Firmicutes | c__Erysipelotrichia	0.00232101	0.00785574	0.00535619	0.000535619	0.00285663	0.00806999	0.0133905	0.00374933	0.00446349	0.0027854	0.00535619	0.0087854
k__Bacteria | p__Firmicutes | c__Erysipelotrichia | o__Erysipelotrichales	0.00232101	0.00785574	0.00535619	0.000535619	0.00285663	0.0806999	0.0133905	0.00374933	0.00446349	0.0017854	0.00535619	0.0017854
k__Bacteria | p__Firmicutes | c__Erysipelotrichia | o__Erysipelotrichales | f__Erysipelotrichaceae	0.00232101	0.00785574	0.00535619	0.000535619	0.00285663	0.0806999	0.0133905	0.00374933	0.00446349	0.00178539	0.00535619	0.00178539
k__Bacteria | p__Firmicutes | c__Erysipelotrichia | o__Erysipelotrichales | f__Erysipelotrichaceae | g__Allobaculum	0	0.00607034	0.00303517	0	0.00196394	0.00981968	0.00124978	0.0018927	0.00196394	0.000892698	0.00271416	0.000357079
k__Bacteria | p__Firmicutes | c__Erysipelotrichia | o__Erysipelotrichales | f__Erysipelotrichaceae | g__Turicibacter	0.00232101	0.000892698	0.00196394	0.000535619	0.000535619	0.0192733	0.0114265	0.001469	0.00171416	0.000535619	0.00124978	0.000714158
k__Bacteria | p__Firmicutes | c__Negativicutes	0.00107124	0.0132119	0.0208891	0.00017854	0.0176754	0.0239243	0.0224969	0.00767809	0.00999911	0.00839225	0.0244608	0.0191064
k__Bacteria | p__Firmicutes | c__Negativicutes | o__Selenomonadales	0.00107124	0.0132119	0.0208891	0.00017854	0.0176754	0.0239243	0.0224969	0.00767809	0.00999911	0.00839225	0.0244608	0.00910641
k__Bacteria | p__Firmicutes | c__Negativicutes | o__Selenomonadales | f__Acidaminococcaceae	0.000357079	0.0085699	0.0141046	0	0.0119621	0.0199964	0.0173192	0.00671416	0.00767809	0.00732101	0.0212471	0.00785663
k__Bacteria | p__Firmicutes | c__Negativicutes | o__Selenomonadales | f__Acidaminococcaceae | g__Phascolarctobacterium	0.000357079	0.00839136	0.0141046	0	0.0119621	0.0199964	0.0173192	0.00671416	0.00767809	0.00732101	0.0212471	0.00785663
k__Bacteria | p__Firmicutes | c__Negativicutes | o__Selenomonadales | f__Veillonellaceae	0.000714158	0.00464203	0.00660596	0.00017854	0.00553473	0.00392787	0.00517765	0.000963935	0.00232101	0.00107124	0.00321371	0.00124978
k__Bacteria | p__Firmicutes | c__Negativicutes | o__Selenomonadales | f__Veillonellaceae | g__Megasphaera	0.000714158	0.00360686	0.00503517	0	0.00285663	0.00296394	0.00485663	0.000428316	0.0018927	0.000835619	0.00253562	0.00087854
k__Bacteria | p__Proteobacteria	0.163127	0.154806	0.15859	0.203053	0.234228	0.182811	0.149445	0.163733	0.167302	0.155931	0.180529	0.171597
k__Bacteria | p__Proteobacteria | c__Gammaproteobacteria	0.0916508	0.083028	0.0608856	0.112283	0.150374	0.128209	0.134272	0.140166	0.1521	0.133617	0.159462	0.158742
k__Bacteria | p__Proteobacteria | c__Gammaproteobacteria | o__Enterobacteriales	0.0248966	0.0273887	0.0191037	0.0384984	0.0591258	0.0411124	0.11797	0.124548	0.134164	0.104622	0.150721	0.148744
k__Bacteria | p__Proteobacteria | c__Gammaproteobacteria | o__Enterobacteriales | f__Enterobacteriaceae	0.0248966	0.0273887	0.0191037	0.0384984	0.0591258	0.0411124	0.11797	0.124548	0.134164	0.104622	0.150721	0.148744
k__Bacteria | p__Proteobacteria | c__Gammaproteobacteria | o__Enterobacteriales | f__Enterobacteriaceae | g__Escherichia-Shigella	0.0189225	0.0212462	0.01589	0.0299946	0.0408838	0.0398197	0.0146349	0.00816961	0.0107643	0.0101589	0.014642	0.0121371
k__Bacteria | p__Proteobacteria | c__Gammaproteobacteria | o__Enterobacteriales | f__Enterobacteriaceae | g__Escherichia	0.00412248	0.00253562	0.00124978	0.00461882	0.00678093	0.000357079	0.0312498	0.0412498	0.0326781	0.0824996	0.0453	0.0305356
k__Bacteria | p__Proteobacteria | c__Gammaproteobacteria | o__Enterobacteriales | f__Enterobacteriaceae | g__Enterobacter	0.00141225	0.000535619	0.00124978	0.00134619	0.00267809	0.000357079	0.0512498	0.0512498	0.0426781	0.0424996	0.08	0.0505356
k__Bacteria | p__Proteobacteria | c__Gammaproteobacteria | o__Pseudomonadales	0.0262733	0.031248	0.0266402	0.0464149	0.0698152	0.0610625	0.012732	0.0123192	0.00945903	0.0198179	0.00660596	0.0067845
k__Bacteria | p__Proteobacteria | c__Gammaproteobacteria | o__Pseudomonadales | f__Pseudomonadaceae	0.0261689	0.0310695	0.0242832	0.0451651	0.0641011	0.0510695	0.0119996	0.0121407	0.00945902	0.0196393	0.00660596	0.0067845
k__Bacteria | p__Proteobacteria | c__Gammaproteobacteria | o__Pseudomonadales | f__Pseudomonadaceae | g__Pseudomonas	0.0261689	0.0310695	0.0242832	0.0451651	0.0641011	0.0310695	0.0119996	0.0116051	0.00945902	0.0192823	0.00624888	0.0067845
k__Bacteria | p__Proteobacteria | c__Gammaproteobacteria | o__Xanthomonadales	0.023028	0.0117854	0.000714158	0.00730227	0.00553473	0.0118927	0.00116394	0.00124978	0.00249955	0.00303517	0.000535619	0.000892698
k__Bacteria | p__Proteobacteria | c__Gammaproteobacteria | o__Xanthomonadales | f__Xanthomonadaceae	0.0223428	0.0117854	0.000714158	0.00698375	0.00535619	0.0108927	0.00116394	0.00124978	0.00249955	0.00285663	0.000535619	0.000892698
k__Bacteria | p__Proteobacteria | c__Gammaproteobacteria | o__Xanthomonadales | f__Xanthomonadaceae | g__Xanthomonas	0.014642	0.0117854	0.000714158	0.00544599	0.00435708	0.0108927	0.00116394	0.00124978	0.00249955	0.00285663	0.000535619	0.000892698
k__Bacteria | p__Proteobacteria | c__Gammaproteobacteria | o__Oceanospirillales	0.00735351	0.00017854	0.00017854	0.00203535	0.00107124	0.000535619	0.0002	0.00017854	0.000357079	0.0002	0.0003	0.00017854
k__Bacteria | p__Proteobacteria | c__Gammaproteobacteria | o__Oceanospirillales | f__Halomonadaceae	0.00720354	0.00017854	0.00017854	0.00194608	0.00107124	0.000357079	0.0002	0.00017854	0.00027854	0.0002	0.0003	0.00017854
k__Bacteria | p__Proteobacteria | c__Gammaproteobacteria | o__Oceanospirillales | f__Halomonadaceae | g__Halomonas	0.00720354	0.00017854	0.00017854	0.00194608	0.00107124	0.000357079	0.0002	0.00017854	0.00027854	0.0002	0.0003	0.00017854
k__Bacteria | p__Proteobacteria | c__Gammaproteobacteria | o__Acidithiobacillales	0	0.00214247	0.00303517	0.008	0.00482057	0.00360686	0.00214247	0.0017854	0.00482057	0.00357079	0.00124978	0.000535619
k__Bacteria | p__Proteobacteria | c__Alphaproteobacteria	0.0319875	0.0391037	0.0592751	0.0623103	0.0398125	0.0318179	0.00946081	0.0108909	0.00910373	0.00946081	0.00803428	0.00589181
k__Bacteria | p__Proteobacteria | c__Alphaproteobacteria | o__Sphingomonadales	0.0175672	0.0323192	0.0385645	0.03624	0.0258864	0.0208909	0.00602653	0.00624888	0.00491608	0.00521193	0.00446349	0.00267809
k__Bacteria | p__Proteobacteria | c__Alphaproteobacteria | o__Sphingomonadales | f__Sphingomonadaceae	0.0175672	0.0323192	0.0385645	0.03624	0.0258864	0.0208909	0.00602653	0.00607035	0.00491608	0.00521193	0.00410641	0.00267809
k__Bacteria | p__Proteobacteria | c__Alphaproteobacteria | o__Sphingomonadales | f__Sphingomonadaceae | g__Sphingomonas	0.0171782	0.0223192	0.0280289	0.0238511	0.0253508	0.0107124	0.00533833	0.00571327	0.00303339	0.00419621	0.00357079	0.00267809
k__Bacteria | p__Proteobacteria | c__Alphaproteobacteria | o__Rhizobiales	0.00638868	0.00410641	0.0160686	0.0134243	0.0101768	0.00753473	0.00253473	0.00357079	0.00257079	0.00264203	0.0017854	0.00214247
k__Bacteria | p__Proteobacteria | c__Alphaproteobacteria | o__Rhizobiales | f__Methylobacteriaceae	0.000714158	0.00214248	0.0130334	0.00178539	0.0076772	0.00482057	0.00152663	0.00178539	0.00146393	0.00104247	0.00107124	0.00142832
k__Bacteria | p__Proteobacteria | c__Alphaproteobacteria | o__Rhizobiales | f__Methylobacteriaceae | g__Methylobacterium	0.000714158	0.00214248	0.0130334	0.00178539	0.0076772	0.00482057	0.00152663	0.00178539	0.00146393	0.00104247	0.00107124	0.00142832
k__Bacteria | p__Proteobacteria | c__Alphaproteobacteria | o__Rhizobiales | f__Hyphomicrobiaceae	0.00239225	0.00107124	0.00124978	0.00499911	0.00107124	0.000357079	0.000107124	0.000535619	0.000535619	0.000971237	0.00017854	0.00017854
k__Bacteria | p__Proteobacteria | c__Alphaproteobacteria | o__Rhodospirillales	0.0042471	0.00107124	0.00142832	0.00728316	0.00142832	0.0017854	0.000760686	0.000714158	0.000892698	0.000535619	0.00124978	0.00087
k__Bacteria | p__Proteobacteria | c__Alphaproteobacteria | o__Rhodospirillales | f__Rhodospirillaceae	0.00324978	0.00107124	0.00124978	0.00612101	0.00142832	0.00107124	0.000760686	0.000714158	0.000892698	0.000535619	0.00124978	0.00087
k__Bacteria | p__Proteobacteria | c__Alphaproteobacteria | o__Rhodospirillales | f__Rhodospirillaceae | g__Defluviicoccus	0.00124978	0.000357079	0.000535619	0.00600101	0.000535619	0.000714158	0.000760686	0.000714158	0.000892698	0.000535619	0.00124978	0.00087
k__Bacteria | p__Proteobacteria | c__Alphaproteobacteria | o__Caulobacterales	0.00289181	0.00124978	0.00214247	0.00524799	0.00214247	0.000892698	0.000535619	0.000357079	0.000714158	0.000714158	0.000535619	0.00107124
k__Bacteria | p__Proteobacteria | c__Alphaproteobacteria | o__Caulobacterales | f__Caulobacteraceae	0.00217765	0.00124978	0.00214248	0.00433833	0.00196393	0.000714158	0.000357079	0.000357079	0.000714158	0.000357079	0.000535619	0.000892698
k__Bacteria | p__Proteobacteria | c__Alphaproteobacteria | o__Caulobacterales | f__Caulobacteraceae | g__Brevundimonas	0.00217765	0.00101416	0.00160686	0.00392787	0.00171237	0.000357079	0.00027854	0.000357079	0.000714158	0.00027854	0.000357079	0.000714158
k__Bacteria | p__Proteobacteria | c__Betaproteobacteria	0.0228182	0.028211	0.0342796	0.0208534	0.0357115	0.0183914	0.00105338	0.00785574	0.00410284	0.00553294	0.00339225	0.00607034
k__Bacteria | p__Proteobacteria | c__Betaproteobacteria | o__Burkholderiales	0.0217938	0.0253544	0.0338522	0.0173898	0.0319229	0.00985574	0.000839136	0.00696304	0.0032496	0.00469006	0.00321371	0.00582057
k__Bacteria | p__Proteobacteria | c__Betaproteobacteria | o__Burkholderiales | f__Oxalobacteraceae	0.00820925	0.0155347	0.0121407	0.01198	0.0144572	0.00357079	0.000392787	0.00285663	0.00107124	0.00189181	0.00124978	0.00178539
k__Bacteria | p__Proteobacteria | c__Betaproteobacteria | o__Burkholderiales | f__Oxalobacteraceae | g__Janthinobacterium	0.00728406	0.0097854	0.00696304	0.00803428	0.0153544	0.00267809	0.000392787	0.00142832	0.00107124	0.00189181	0.000357079	0.00107124
k__Bacteria | p__Proteobacteria | c__Betaproteobacteria | o__Burkholderiales | f__Comamonadaceae	0.00258722	0.00196393	0.00249955	0.00444563	0.00821282	0.00107124	0.000124978	0.00107124	0.00103517	0.00142832	0	0.000714158
k__Bacteria | p__Proteobacteria | c__Betaproteobacteria | o__Burkholderiales | f__Comamonadaceae | g__Comamonas	0.00258722	0.00196393	0.00249955	0.00444563	0.00821282	0.00107124	0.000124978	0.00107124	0.00103517	0.00142832	0	0.000714158
k__Bacteria | p__Proteobacteria | c__Betaproteobacteria | o__Burkholderiales | f__Burkholderiaceae	0.00374933	0.00464203	0.00803428	0.00017854	0.00328513	0.00178539	0.000199955	0.00249955	0.000749866	0.000571326	0.00142832	0.00214248
k__Bacteria | p__Proteobacteria | c__Betaproteobacteria | o__Burkholderiales | f__Burkholderiaceae | g__Burkholderia	0.00357079	0.00464203	0.00732012	0.00017854	0.00328513	0.0017854	0.000199955	0.00232101	0.000749866	0.000571326	0.00142832	0.00214247
k__Bacteria | p__Proteobacteria | c__Deltaproteobacteria	0.0160632	0.00410641	0.00410641	0.00696304	0.00821282	0.00321371	0.00464203	0.00446349	0.00199964	0.00714158	0.00964114	0.000892698
k__Bacteria | p__Proteobacteria | c__Deltaproteobacteria | o__Desulfovibrionales	0.005	0.00357079	0.00339225	0.006	0.00660596	0.00249955	0.00339225	0.00392787	0.00127467	0.00642742	0.0094626	0.000714158
k__Bacteria | p__Proteobacteria | c__Deltaproteobacteria | o__Desulfovibrionales | f__Desulfovibrionaceae	0.005	0.00357079	0.00339225	0.006	0.00660596	0.00249955	0.00339225	0.00392787	0.00127467	0.00642742	0.0094626	0.000714158
k__Bacteria | p__Proteobacteria | c__Deltaproteobacteria | o__Desulfovibrionales | f__Desulfovibrionaceae | g__Bilophila	0.005	0.000357079	0.000535619	0.006	0.00374933	0.00107124	0.00214247	0.00303517	0.00127467	0.00571327	0.00910552	0.000535619
k__Bacteria | p__Proteobacteria | c__Deltaproteobacteria | o__Desulfuromonadales	0.0101768	0.000535619	0.000357079	0.000535619	0.00160686	0.000535619	0.000535619	0.000357079	0.000892698	0.000357079	0.00017854	0.00017854
k__Bacteria | p__Proteobacteria | c__Deltaproteobacteria | o__Desulfuromonadales | f__Desulfuromonadaceae	0.0101768	0.000535619	0.000357079	0.000535619	0.00124978	0.000535619	0.000535619	0.000357079	0.000714158	0.000357079	0.00017854	0.00017854
k__Bacteria | p__Proteobacteria | c__Deltaproteobacteria | o__Desulfuromonadales | f__Desulfuromonadaceae | g__Desulfuromonas	0.0101768	0.000535619	0.000357079	0.000535619	0.00124978	0.000535619	0.000535619	0.000357079	0.000714158	0.000357079	0.00017854	0.00017854
k__Bacteria | p__Bacteroidetes	0.296918	0.312784	0.301014	0.372302	0.312819	0.344075	0.412329	0.402058	0.44927	0.406868	0.38199	0.411066
k__Bacteria | p__Bacteroidetes | c__Bacteroidia	0.225598	0.279492	0.27665	0.265811	0.270241	0.281069	0.411257	0.400538	0.447485	0.405179	0.379134	0.409794
k__Bacteria | p__Bacteroidetes | c__Bacteroidia | o__Bacteroidales	0.219598	0.279483	0.273283	0.265811	0.229884	0.19489	0.409257	0.39438	0.445128	0.392608	0.370955	0.401994
k__Bacteria | p__Bacteroidetes | c__Bacteroidia | o__Bacteroidales | f__Bacteroidaceae	0.0701785	0.108681	0.100304	0.110536	0.0690716	0.052471	0.195295	0.173846	0.260307	0.213905	0.161851	0.222057
k__Bacteria | p__Bacteroidetes | c__Bacteroidia | o__Bacteroidales | f__Bacteroidaceae | g__Bacteroides	0.0301785	0.0486806	0.0503035	0.0405356	0.0490716	0.052471	0.195295	0.173846	0.260307	0.213905	0.161851	0.222057
k__Bacteria | p__Bacteroidetes | c__Bacteroidia | o__Bacteroidales | f__B. S24-7 group	0.02576	0.032887	0.0239064	0.00535708	0.0460453	0.0123906	0.0801643	0.0717693	0.0264239	0.0524906	0.0796286	0.0458847
k__Bacteria | p__Bacteroidetes | c__Bacteroidia | o__Bacteroidales | f__Rikenellaceae	0.114028	0.135813	0.114563	0.142598	0.112778	0.122064	0.103928	0.103928	0.121964	0.102678	0.111784	0.101964
k__Bacteria | p__Bacteroidetes | c__Bacteroidia | o__Bacteroidales | f__Rikenellaceae | g__Alistipes	0.029521	0.0227385	0.0213102	0.017932	0.0109531	0.0104175	0.00997039	0.00985262	0.00794662	0.0099537	0.00831332	0.00844208
k__Bacteria | p__Bacteroidetes | c__Bacteroidia | o__Bacteroidales | f__Rikenellaceae | g__Rikenella	0.004581	0.0246146	0.00661455	0.005762	0.00336478	0.00365062	0.00142832	0.0123923	0.0114283	0.0094854	0.0197982	0.0112498
k__Bacteria | p__Bacteroidetes | c__Bacteroidia | o__Bacteroidales | f__Rikenellaceae | g__dgA-11 gut group	0.00423	0.00565832	0.00601539	0.00423	0.00530124	0.00530124	0.0124721	0.012115	0.012115	0.012115	0.0124721	0.0124721
k__Bacteria | p__Bacteroidetes | c__Bacteroidia | o__Bacteroidales | f__Rikenellaceae | g__R. RC9 gut group	0.00547978	0.00423	0.00440854	0.00565832	0.00423	0.00423	0	0	0	0	0	0
k__Bacteria | p__Bacteroidetes | c__Bacteroidia | o__Bacteroidales | f__Prevotellaceae	0.0201785	0.0203571	0.0201785	0.0207142	0.0207142	0.0203571	0.000357079	0.000714158	0.000714158	0	0.000357079	0.000714158
k__Bacteria | p__Bacteroidetes | c__Bacteroidia | o__Bacteroidales | f__Prevotellaceae | g__Prevotella	0.0101785	0.0203571	0.0201785	0.0207142	0.0207142	0.0203571	0.000357079	0.000714158	0.000714158	0	0.000357079	0.000714158
k__Bacteria | p__Bacteroidetes | c__Sphingobacteriia	0.0697128	0.0323998	0.0236496	0.0884567	0.0422212	0.0540066	0.000714158	0.00134247	0.00142832	0.0013927	0.00267809	0.00107124
k__Bacteria | p__Bacteroidetes | c__Sphingobacteriia | o__Sphingobacteriales	0.0697128	0.0323998	0.0236496	0.0834567	0.0222212	0.0240066	0.000714158	0.00114247	0.00142832	0.000892698	0.00267809	0.00107124
k__Bacteria | p__Bacteroidetes | c__Sphingobacteriia | o__Sphingobacteriales | f__Sphingobacteriaceae	0.0491807	0.0322212	0.023471	0.082601	0.0222212	0.0236496	0.000714158	0.00106394	0.00142832	0.000892698	0.00249955	0.00107124
k__Bacteria | p__Bacteroidetes | c__Sphingobacteriia | o__Sphingobacteriales | f__Sphingobacteriaceae | g__Pedobacter	0.00918249	0.00864158	0.0080427	0.00738996	0.0120856	0.0120427	0.000714158	0.000162698	0.000892698	0.000535619	0.000892698	0.000535619
k__Bacteria | p__Bacteroidetes | c__Sphingobacteriia | o__Sphingobacteriales | f__Sphingobacteriaceae | g__Mucilaginibacter	0.00696304	0.00027854	0.000935619	0.00839136	0	0.00153562	0	0.000892698	0.000527079	0.00027854	0.0015927	0.000535619
k__Bacteria | p__Verrucomicrobia	0.000357079	0.00696304	0.0144617	0.00217854	0.0141046	0.00610596	0.076389	0.100509	0.0970352	0.112556	0.110162	0.0685699
k__Bacteria | p__Verrucomicrobia | c__Verrucomicrobiae	0.0003	0.00696304	0.0144617	0.0019	0.0141046	0.00600596	0.076389	0.100509	0.0930352	0.112554	0.109984	0.0683914
k__Bacteria | p__Verrucomicrobia | c__Verrucomicrobiae | o__Verrucomicrobiales	0.0003	0.00696304	0.0144617	0.0019	0.0141046	0.00600596	0.076389	0.100509	0.0930352	0.104378	0.109984	0.0683914
k__Bacteria | p__Verrucomicrobia | c__Verrucomicrobiae | o__Verrucomicrobiales | f__Verrucomicrobiaceae	0.0003	0.00696304	0.0144617	0.0019	0.0141046	0.00600596	0.076389	0.100509	0.0930352	0.104378	0.109984	0.0683914
k__Bacteria | p__Verrucomicrobia | c__Verrucomicrobiae | o__Verrucomicrobiales | f__Verrucomicrobiaceae | g__Akkermansia	0.0003	0.00696304	0.0144617	0.0019	0.0141046	0.00600596	0.076389	0.100509	0.0930352	0.104378	0.109984	0.0683914
k__Bacteria | p__Actinobacteria	0.040882	0.0305338	0.0392805	0.0230316	0.0262453	0.0829736	0.0086772	0.00517765	0.00803428	0.00410641	0.00392787	0.00196393
k__Bacteria | p__Actinobacteria | c__Actinobacteria	0.0333833	0.0264274	0.0226763	0.0214247	0.0169613	0.0769032	0.00653473	0.00410641	0.00634888	0.00285663	0.00285663	0.00130686
k__Bacteria | p__Actinobacteria | c__Actinobacteria | o__Micrococcales	0.0245708	0.00142832	0.00371327	0.00214247	0.00482057	0.0561918	0.00432101	0.00262832	0.00449955	0.00124978	0.00137124	0.000605619
k__Bacteria | p__Actinobacteria | c__Actinobacteria | o__Micrococcales | f__Dermabacteraceae	0.0245708	0.000935619	0.00214248	0.001032	0.00296394	0.0412266	0.00271416	0.001802	0.00317854	0.00047854	0.000657079	0.00042
k__Bacteria | p__Actinobacteria | c__Actinobacteria | o__Micrococcales | f__Dermabacteraceae | g__Brachybacterium	0.0245708	0.000935619	0.00214248	0.001032	0.00296394	0.0412266	0.00271416	0.001802	0.00317854	0.00047854	0.000657079	0.00042
k__Bacteria | p__Actinobacteria | c__Actinobacteria | o__Micrococcales | f__Micrococcaceae	0.000714158	0.000231	0.00142832	0.000714158	0.000892698	0.00303517	0.00117854	0.000535619	0.00117854	0.000714158	0.000657079	0.00017854
k__Bacteria | p__Actinobacteria | c__Actinobacteria | o__Micrococcales | f__Micrococcaceae | g__Kocuria	0.000714158	0.000231	0.00124978	0.000714158	0.000535619	0.00124978	0.00117854	0.000535619	0.00117854	0.000714158	0.000657079	0.00017854
k__Bacteria | p__Actinobacteria | c__Actinobacteria | o__Bifidobacteriales	0.0185312	0.0140712	0.0182498	0.01889	0.011642	0.0152137	0.000935619	0.000857079	0.000635619	0.00057854	0.0005	0.0003
k__Bacteria | p__Actinobacteria | c__Actinobacteria | o__Bifidobacteriales | f__Bifidobacteriaceae	0.0185312	0.0140712	0.0182498	0.01889	0.011642	0.0152137	0.000935619	0.000857079	0.000635619	0.00057854	0.0005	0.0003
k__Bacteria | p__Actinobacteria | c__Actinobacteria | o__Bifidobacteriales | f__Bifidobacteriaceae | g__bifidobacterium	0.0185312	0.0140712	0.0182498	0.01889	0.011642	0.0152137	0.000935619	0.000857079	0.000635619	0.00057854	0.0005	0.0003
k__Bacteria | p__Actinobacteria | c__Coriobacteriia	0.0016	0.00285663	0.0144617	0	0.00714158	0.00428495	0.000892698	0.00017854	0.000714158	0.000357079	0.000357079	0.00023
k__Bacteria | p__Actinobacteria | c__Actinobacteria | o__Propionibacteriales	0.0011	0.00285663	0.0144617	0	0.00714158	0.00428495	0.000892698	0.00017854	0.000714158	0.000357079	0.000357079	0.00023
k__Bacteria | p__Actinobacteria | c__Actinobacteria | o__Propionibacteriales | f__Propionibacteriaceae	0.0011	0.00285663	0.0144617	0	0.00714158	0.00428495	0.000892698	0.00017854	0.000714158	0.000357079	0.000357079	0.00023
k__Bacteria | p__Actinobacteria | c__Actinobacteria | o__Propionibacteriales | f__Propionibacteriaceae | g__Haloactinopolyspora	0	0.00285663	0.013569	0	0.00624888	0.00374933	0.000892698	0.00017854	0.000714158	0.000357079	0.000357079	0.00023
k__Bacteria | p__Actinobacteria | c__Acidimicrobiia	0.00589181	0.00107124	0.0017854	0.00142832	0.00196394	0.0017854	0.00124978	0.000714158	0.000892698	0.000892698	0.000535619	0.000357079
k__Bacteria | p__Actinobacteria | c__Acidimicrobiia | o__Acidimicrobiales	0.00589181	0.00107124	0.0017854	0.00142832	0.00196394	0.0017854	0.00124978	0.000714158	0.000892698	0.000892698	0.000535619	0.000357079
