# Supplementary material for: The underlying microbial mechanism of epizootic rabbit enteropathy triggered by a low fiber diet
Source: Sci Rep. 2018 Aug 21;8:12489. doi: 10.1038/s41598-018-30178-2 (PMC6104036; doi:10.1038/s41598-018-30178-2)
Supplement: Supplementary file 11 — ES-EI-EC lefse analysis original data [file 41598_2018_30178_MOESM11_ESM.xlsx]

## Sheet: Sheet1
bodysite	ES	ES	ES	ES	ES	ES	EC	EC	EC	EC	EC	EC	EI	EI	EI	EI	EI	EI
subsite	1	2	3	4	5	6	1	2	3	4	5	6	1	2	3	4	5	6
k__Bacteria	0.999821	1	0.999821	1	1	1	0.999821	1	1	0.996786	0.999821	0.999643	0.985717	1	1	0.999821	1	1
k__Bacteria | p__Firmicutes	0.263835	0.242884	0.267349	0.288009	0.237771	0.244069	0.498446	0.503933	0.429504	0.462935	0.469589	0.498844	0.337273	0.322274	0.268896	0.313576	0.317141	0.343233
k__Bacteria | p__Firmicutes | c__Clostridia	0.162988	0.173855	0.171075	0.206236	0.149786	0.182107	0.406644	0.455772	0.354583	0.40051	0.379579	0.389823	0.242481	0.235669	0.207114	0.230258	0.236075	0.226951
k__Bacteria | p__Firmicutes | c__Clostridia | o__Clostridiales	0.162809	0.173755	0.170896	0.206026	0.149786	0.181907	0.409946	0.455543	0.354405	0.40051	0.379222	0.383644	0.242124	0.235669	0.206936	0.23008	0.239005	0.226951
k__Bacteria | p__Firmicutes | c__Clostridia | o__Clostridiales | f__Ruminococcaceae	0.0863699	0.0669255	0.0685663	0.0576718	0.0369577	0.0847315	0.141926	0.206147	0.121771	0.164661	0.101568	0.0857122	0.0936963	0.0774915	0.0694465	0.112065	0.109457	0.0919604
k__Bacteria | p__Firmicutes | c__Clostridia | o__Clostridiales | f__Ruminococcaceae | g__R. NK4A214 group	0.015786	0.024676	0.021647	0.01579	0.0098744	0.041469	0.0502149	0.062573	0.0317921	0.029746	0.047169	0.051473	0.00178182	0.00928406	0.00678272	0.0058918	0.00517765	0.00285663
k__Bacteria | p__Firmicutes | c__Clostridia | o__Clostridiales | f__Ruminococcaceae | g__R. V9D2013 group	0.0096723	0.0124546	0.0211454	0.007145	0.0057634	0.009214	0.012798	0.0144717	0.033214	0.02479	0.019214	0.00957	0.00517765	0.00446349	0.00571327	0.00214248	0.00321371	0.00124978
k__Bacteria | p__Firmicutes | c__Clostridia | o__Clostridiales | f__Ruminococcaceae | g__R. UCG-014 group	0.00339225	0.00124978	0.00232101	0.000892698	0.00124978	0.000357079	0.024564	0.040124	0.010245	0.02143	0.009874	0.02143	0.00428495	0.00696304	0.00999821	0.00232101	0.00482057	0.00303517
k__Bacteria | p__Firmicutes | c__Clostridia | o__Clostridiales | f__Ruminococcaceae | g__R. UCG-013 group	0.00482057	0.00553473	0.00107124	0.00017854	0.00107124	0.000892698	0.00957	0.008597	0.012311	0.00871	0.0011436	0.00921	0.00339225	0.000892698	0.00285663	0.000714158	0.000535619	0.000535619
k__Bacteria | p__Firmicutes | c__Clostridia | o__Clostridiales | f__Ruminococcaceae | g__R. UCG-005 group	0	0	0	0	0	0	0.000475	0.000579	0.0001783	0.002579	0.002479	0.000159	0.000714158	0.000714158	0.000714158	0.00017854	0.00017854	0.000535619
k__Bacteria | p__Firmicutes | c__Clostridia | o__Clostridiales | f__Ruminococcaceae | g__Ruminococcus	0.00924085	0.0107297	0.00617033	0.0089002	0.00724576	0.0117809	0.00925995	0.0149179	0.0114239	0.00746206	0.006777	0.00334672	0.00702803	0.00142385	0.00467095	0.0105329	0.00285395	0.00692698
k__Bacteria | p__Firmicutes | c__Clostridia | o__Clostridiales | f__Ruminococcaceae | g__Subdoligranulum	0.0103571	0.00257079	0.014746	0.00017854	0.00017854	0.0107142	0.0208927	0.0135708	0.0108927	0.0226781	0.0210712	0.0221425	0.00771416	0.000892698	0.00178539	0.0105356	0.0205356	0.0173571
k__Bacteria | p__Firmicutes | c__Clostridia | o__Clostridiales | f__Ruminococcaceae | g__Acetivibrio	0.000714158	0.00017854	0	0	0	0	0	0	0	0	0	0	0	0	0	0	0.00017854	0
k__Bacteria | p__Firmicutes | c__Clostridia | o__Clostridiales | f__Ruminococcaceae | g__Ruminiclostridium	0.0104924	0.0106331	0.0168909	0.0176763	0.0124635	0.0180966	0.0132805	0.0156701	0.018386	0.0116367	0.0107088	0.00751705	0.0146385	0.00999821	0.00892519	0.00589181	0.00517765	0.00571327
k__Bacteria | p__Firmicutes | c__Clostridia | o__Clostridiales | f__Ruminococcaceae | g__Anaerotruncus	0.00107124	0.00267809	0.00017854	0.00171416	0.000714158	0.0017854	0.00464203	0.00267809	0.0017854	0.00267809	0.00446349	0.00217818	0.00232101	0.0108927	0.0017854	0.000535619	0.00124978	0.000714158
k__Bacteria | p__Firmicutes | c__Clostridia | o__Clostridiales | f__Ruminococcaceae | g__Faecalibacterium	0.00142832	0.00142832	0.00017854	0.000714158	0.000357079	0.000357079	0.000357079	0.00124978	0.000357079	0.00160686	0.000892698	0.00410641	0.000535619	0	0.000892698	0	0.000357079	0
k__Bacteria | p__Firmicutes | c__Clostridia | o__Clostridiales | f__Ruminococcaceae | g__Flavonifractor	0.00017854	0.00017854	0	0	0.00196393	0.000357079	0.00232101	0.000892698	0.00017854	0.000892698	0.000892698	0.00232101	0.00017854	0.00142832	0.00124978	0.000357079	0.00374933	0.000535619
k__Bacteria | p__Firmicutes | c__Clostridia | o__Clostridiales | f__Ruminococcaceae | g__Papillibacter	0.000357079	0	0.00017854	0	0	0.00017854	0.000897	0.000357079	0.001783	0.000357079	0.002463	0.00173	0	0	0	0	0	0
k__Bacteria | p__Firmicutes | c__Clostridia | o__Clostridiales | f__Lachnospiraceae	0.0183824	0.0514051	0.0398179	0.0539243	0.0240868	0.0367702	0.0958829	0.102655	0.110166	0.106411	0.105519	0.149264	0.050882	0.0955062	0.0712159	0.0273148	0.0667684	0.035349
k__Bacteria | p__Firmicutes | c__Clostridia | o__Clostridiales | f__Lachnospiraceae | g__L. NK4A136 group	0.0057088	0.0258072	0.0108909	0.0233905	0.0159145	0.0111335	0.035791	0.029713	0.03479	0.03547	0.030299	0.02974	0.0291002	0.0356322	0.0303365	0.0155312	0.0283824	0.0133517
k__Bacteria | p__Firmicutes | c__Clostridia | o__Clostridiales | f__Lachnospiraceae | g__Lachnoclostridium	0.000708802	0.0107177	0.0108909	0.0133905	0.00091448	0.00113355	0.0162092	0.0167017	0.00949241	0.00558829	0.011634	0.00605963	0.00910016	0.0152322	0.0103365	0.00553116	0.00838243	0.00335172
k__Bacteria | p__Firmicutes | c__Clostridia | o__Clostridiales | f__Lachnospiraceae | g__Sporobacter	0.00239225	0.00392787	0.000892698	0.00107124	0.00303517	0.00124978	0.0106781	0.0201064	0.0214283	0.0103923	0.0124996	0.0135708	0.00321371	0.0114572	0.00963935	0.000714158	0.00267809	0.00339225
k__Bacteria | p__Firmicutes | c__Clostridia | o__Clostridiales | f__Lachnospiraceae | g__Fusicatenibacter	0.00232101	0.00589181	0.00017854	0.000535619	0.00232101	0.00160686	0.00267809	0.00471327	0.0112498	0.00535619	0.00642742	0.00589181	0.00124978	0.00160686	0.00267809	0.000714158	0.00214247	0.000535619
k__Bacteria | p__Firmicutes | c__Clostridia | o__Clostridiales | f__Lachnospiraceae | g__Butyrivibrio	0.000271327	0.000274665	0.000267809	0.000303517	0.000542653	0.000517586	0.00094626	0.00051398	0.00036215	0.000642564	0.00071148	0.000532048	0.000432012	0.000782717	0.000710587	0.000410641	0.000264114	0.00042787
k__Bacteria | p__Firmicutes | c__Clostridia | o__Clostridiales | f__Lachnospiraceae | g__Anaerosporobacter	0.00239225	0.00392787	0.000892698	0.00107124	0.00303517	0.00124978	0.00267809	0.00410641	0.00142832	0.00339225	0.00249955	0.00357079	0.0132137	0.0124572	0.0196394	0.0107142	0.0226781	0.0133923
k__Bacteria | p__Firmicutes | c__Clostridia | o__Clostridiales | f__Lachnospiraceae | g__Tyzzerella	0.00303517	0.00374933	0.00160686	0.000892698	0.000535619	0.0101768	0.00124978	0.00140686	0.00446349	0.00124978	0.00160686	0.00160686	0.00142832	0.0017854	0.00124978	0.000714158	0.00196394	0.000535619
k__Bacteria | p__Firmicutes | c__Clostridia | o__Clostridiales | f__Lachnospiraceae | g__Blautia	0.000535619	0.00160686	0.00017854	0.000357079	0.00124978	0.00017854	0.0203571	0.0110712	0.00017854	0.0214283	0.000892698	0.0126781	0.000357079	0.00214248	0.00446349	0.000357079	0.00017854	0.000535619
k__Bacteria | p__Firmicutes | c__Clostridia | o__Clostridiales | f__Eubacteriaceae	0.00178539	0.00160686	0.00271416	0.0323571	0.00117854	0.0007	0.0401785	0.0301785	0.0297142	0.0282	0.0270712	0.0307142	0.00953562	0.0007854	0.000892698	0.00097854	0.0012	0.0007854
k__Bacteria | p__Firmicutes | c__Clostridia | o__Clostridiales | f__Eubacteriaceae | g__Eubacterium	0.0017854	0.00160686	0.00135708	0.0203571	0.00117854	0.0009	0.00801785	0.0129179	0.0107142	0.0182	0.00715071	0.00871416	0.00853562	0.00017854	0.000892698	0.00017854	0.0012	0.00067854
k__Bacteria | p__Firmicutes | c__Clostridia | o__Clostridiales | f__Clostridiaceae	0.0392101	0.0423508	0.0458918	0.103201	0.022671	0.056606	0.111425	0.0912444	0.0787181	0.0835047	0.124668	0.0974915	0.0760632	0.0593148	0.0621318	0.0794519	0.0449955	0.0885574
k__Bacteria | p__Firmicutes | c__Clostridia | o__Clostridiales | f__Clostridiaceae | g__Clostridium	0.0325639	0.0421425	0.0347142	0.0542832	0.0207142	0.0452498	0.0619639	0.0824996	0.067854	0.0535708	0.0724996	0.0533923	0.0342849	0.026963	0.0215979	0.0135708	0.0428566	0.048125
k__Bacteria | p__Firmicutes | c__Clostridia | o__Clostridiales | f__Christensenellaceae	0.00446349	0.00428495	0.00303517	0.00285663	0.00124978	0.00124978	0.0158918	0.0198197	0.0107142	0.016606	0.0148206	0.0167845	0.00981967	0.00142832	0.00107124	0.00124978	0.00178539	0.00017854
k__Bacteria | p__Firmicutes | c__Clostridia | o__Clostridiales | f__Christensenellaceae | g__C. R-7 group	0.00428495	0.00428495	0.00303517	0.00285663	0.00124978	0.00107124	0.0158918	0.0196411	0.0105356	0.016606	0.0148206	0.0158918	0.00892698	0.00142832	0.00107124	0.00124978	0.0017854	0.00017854
k__Bacteria | p__Firmicutes | c__Clostridia | o__Clostridiales | f__Family XI	0.0120325	0.0067845	0.00924978	0.00171416	0.00267809	0.00142832	0.00178539	0.00249955	0.00107124	0.00107124	0.00499911	0.00249955	0.00178539	0.00160686	0.00196393	0.0085699	0.0141046	0.00357079
k__Bacteria | p__Firmicutes | c__Clostridia | o__Clostridiales | f__Family XI | g__Sedimentibacter	0.0120325	0.0067845	0.00924978	0.00171416	0.00267809	0.00142832	0.0017854	0.00249955	0.00107124	0.00107124	0.00499911	0.00249955	0.0017854	0.00160686	0.00196394	0.0085699	0.0141046	0.00357079
k__Bacteria | p__Firmicutes | c__Clostridia | o__Halanaerobiales	0.0001	0.0001	0.00017854	0.0002	0	0.0002	0	0.00017854	0.00017854	0	0.00017854	0.006	0.000357079	0	0.00017854	0	0.0006	0.0008
k__Bacteria | p__Firmicutes | c__Clostridia | o__Halanaerobiales | f__Halobacteroidaceae	0.0001	0.0001	0.00017854	0.0002	0	0.0002	0	0.00017854	0.00017854	0	0.00017854	0.006	0.000357079	0	0.00017854	0	0.0006	0.0008
k__Bacteria | p__Firmicutes | c__Bacilli	0.0774951	0.0637475	0.06589	0.06589	0.0578557	0.0560703	0.0407124	0.0355347	0.0387484	0.0387284	0.0380343	0.0517818	0.0637118	0.0801776	0.0517836	0.0766042	0.0562489	0.0932119
k__Bacteria | p__Firmicutes | c__Bacilli | o__Bacillales	0.070175	0.0592841	0.0641046	0.0621407	0.0573201	0.054642	0.0398197	0.0351776	0.0380343	0.0374987	0.036963	0.0496394	0.060632	0.079642	0.0508909	0.0762471	0.0558918	0.0924978
k__Bacteria | p__Firmicutes | c__Bacilli | o__Bacillales | f__Planococcaceae	0.0601768	0.0537493	0.0548206	0.054642	0.0526781	0.0519639	0.0335708	0.0321425	0.0335708	0.0341064	0.0332137	0.0394626	0.0503606	0.0756781	0.044642	0.0594265	0.0528566	0.0691055
k__Bacteria | p__Firmicutes | c__Bacilli | o__Bacillales | f__Planococcaceae | g__Lysinibacillus	0.0333923	0.0312498	0.032321	0.0308927	0.0312498	0.0303571	0.0216069	0.0208927	0.0317854	0.0217854	0.0207142	0.0339279	0.014276	0.0237142	0.0121425	0.0267845	0.0140712	0.0212678
k__Bacteria | p__Firmicutes | c__Bacilli | o__Bacillales | f__Planococcaceae | g__Solibacillus	0.00517765	0.0017854	0.00196394	0.00303517	0.00142832	0.00142832	0.0117854	0.0112498	0.0017854	0.0121425	0.012321	0.00499911	0.0116765	0.0217854	0.0224996	0.0244635	0.0266069	0.0262489
k__Bacteria | p__Firmicutes | c__Bacilli | o__Bacillales | f__Bacillaceae	0.0085699	0.00482057	0.00660596	0.00624888	0.00464203	0.00232101	0.0058918	0.00303517	0.00446349	0.00321371	0.00303517	0.00874844	0.0102581	0.00196393	0.00553473	0.0148206	0.00303517	0.0132137
k__Bacteria | p__Firmicutes | c__Bacilli | o__Bacillales | f__Bacillaceae | g__Bacillus	0.0085699	0.00482057	0.00660596	0.00624888	0.00464203	0.00232101	0.0058918	0.00303517	0.00446349	0.00321371	0.00303517	0.00874844	0.0102581	0.00196393	0.00553473	0.0148206	0.00303517	0.0132137
k__Bacteria | p__Firmicutes | c__Bacilli | o__Lactobacillales	0.00517765	0.00267809	0.00124978	0.00232101	0.000357079	0.00124978	0.000535619	0.00017854	0.000357079	0.00107124	0.000535619	0.00196393	0.00249955	0.000357079	0.000892698	0.000357079	0.000357079	0.000535619
k__Bacteria | p__Firmicutes | c__Bacilli | o__Lactobacillales | f__Lactobacillaceae	0.00517765	0.00267809	0.00124978	0.00232101	0.000357079	0.00124978	0.000535619	0.00017854	0.000357079	0.00107124	0.000535619	0.00196393	0.00249955	0.000357079	0.000892698	0.000357079	0.000357079	0.000535619
k__Bacteria | p__Firmicutes | c__Bacilli | o__Lactobacillales | f__Lactobacillaceae | g__Lactobacillus	0.00117765	0.00107809	0.000724978	0.00132101	0.000357079	0.000977683	0.000535619	0.00017854	0.000357079	0.00107124	0.000535619	0.00196394	0.000249955	0.000357079	0.000892698	0.000357079	0.000357079	0.000535619
k__Bacteria | p__Firmicutes | c__Erysipelotrichia	0.00303517	0.00303517	0.00107124	0.00160686	0.00232101	0.00124978	0.00196394	0.00321371	0.00160686	0.00267809	0.00124978	0.00428495	0.0133905	0.00374933	0.00446349	0.0027854	0.00535619	0.0087854
k__Bacteria | p__Firmicutes | c__Erysipelotrichia | o__Erysipelotrichales	0.00303517	0.00303517	0.00107124	0.00160686	0.00232101	0.00124978	0.00196394	0.00321371	0.00160686	0.00267809	0.00124978	0.00428495	0.0133905	0.00374933	0.00446349	0.0017854	0.00535619	0.0017854
k__Bacteria | p__Firmicutes | c__Erysipelotrichia | o__Erysipelotrichales | f__Erysipelotrichaceae	0.00303517	0.00303517	0.00107124	0.00160686	0.00232101	0.00124978	0.00196393	0.00321371	0.00160686	0.00267809	0.00124978	0.00428495	0.0133905	0.00374933	0.00446349	0.00178539	0.00535619	0.00178539
k__Bacteria | p__Firmicutes | c__Erysipelotrichia | o__Erysipelotrichales | f__Erysipelotrichaceae | g__Allobaculum	0.00160686	0.00160686	0.000535619	0.000714158	0.00124978	0.000892698	0.000892698	0.00124978	0.000714158	0.000892698	0.000714158	0.00232101	0.00124978	0.0018927	0.00196394	0.000892698	0.00271416	0.000357079
k__Bacteria | p__Firmicutes | c__Erysipelotrichia | o__Erysipelotrichales | f__Erysipelotrichaceae | g__Turicibacter	0.000714158	0.00124978	0.000535619	0.000892698	0.00017854	0	0.000814158	0.00207124	0.000814158	0.00167124	0.0004123	0.00142832	0.0114265	0.001469	0.00171416	0.000535619	0.00124978	0.000714158
k__Bacteria | p__Firmicutes | c__Negativicutes	0.0299964	0.0198179	0.0291416	0.0198197	0.036809	0.0142849	0.0490877	0.0094626	0.0335654	0.0209982	0.0503482	0.051955	0.0224969	0.00767809	0.00999911	0.00839225	0.0244608	0.0191064
k__Bacteria | p__Firmicutes | c__Negativicutes | o__Selenomonadales	0.0299964	0.0198179	0.0271416	0.0198197	0.036809	0.0142849	0.0409088	0.0094626	0.0335654	0.00999821	0.0503482	0.051955	0.0224969	0.00767809	0.00999911	0.00839225	0.0244608	0.00910641
k__Bacteria | p__Firmicutes | c__Negativicutes | o__Selenomonadales | f__Acidaminococcaceae	0.0244617	0.0132119	0.0230352	0.0141064	0.0106313	0.0121425	0.0355169	0.00696304	0.0312444	0.00553473	0.0478486	0.0455276	0.0173192	0.00671416	0.00767809	0.00732101	0.0212471	0.00785663
k__Bacteria | p__Firmicutes | c__Negativicutes | o__Selenomonadales | f__Acidaminococcaceae | g__Phascolarctobacterium	0.0244617	0.0132119	0.0230352	0.0141064	0.0106313	0.0121425	0.00551687	0.00696304	0.0312444	0.00553473	0.0178486	0.0155276	0.0173192	0.00671416	0.00767809	0.00732101	0.0212471	0.00785663
k__Bacteria | p__Firmicutes | c__Negativicutes | o__Selenomonadales | f__Veillonellaceae	0.00553473	0.00660596	0.00410641	0.00571327	0.00499911	0.00214248	0.00339225	0.00249955	0.00232101	0.00446349	0.00249955	0.00642742	0.00517765	0.000963935	0.00232101	0.00107124	0.00321371	0.00124978
k__Bacteria | p__Firmicutes | c__Negativicutes | o__Selenomonadales | f__Veillonellaceae | g__Megasphaera	0.00449955	0.00596394	0.00371416	0.00471416	0.0038927	0.00017854	0.00214247	0.0017854	0.00171416	0.00339225	0.00124978	0.00592787	0.00485663	0.000428316	0.0018927	0.000835619	0.00253562	0.00087854
k__Bacteria | p__Proteobacteria	0.488838	0.521919	0.551032	0.549182	0.475741	0.548318	0.146082	0.105492	0.114452	0.145312	0.0766006	0.0633833	0.149445	0.163733	0.167302	0.155931	0.180529	0.171597
k__Bacteria | p__Proteobacteria | c__Gammaproteobacteria	0.219625	0.200161	0.270862	0.22854	0.193497	0.235351	0.112695	0.0847496	0.105118	0.122638	0.0748042	0.0550243	0.134272	0.140166	0.1521	0.133617	0.159462	0.158742
k__Bacteria | p__Proteobacteria | c__Gammaproteobacteria | o__Enterobacteriales	0.177568	0.16719	0.198304	0.165668	0.164999	0.184617	0.091414	0.0735347	0.0681218	0.093569	0.0529279	0.0517182	0.11797	0.124548	0.134164	0.104622	0.150721	0.148744
k__Bacteria | p__Proteobacteria | c__Gammaproteobacteria | o__Enterobacteriales | f__Enterobacteriaceae	0.177568	0.16719	0.198304	0.165668	0.164999	0.184617	0.091414	0.0735347	0.0681218	0.093569	0.0529279	0.0517182	0.11797	0.124548	0.134164	0.104622	0.150721	0.148744
k__Bacteria | p__Proteobacteria | c__Gammaproteobacteria | o__Enterobacteriales | f__Enterobacteriaceae | g__Escherichia-Shigella	0.0199911	0.0105267	0.0221282	0.0130209	0.0242849	0.0137475	0.00659347	0.0122347	0.00349688	0.0126763	0.00174933	0.00094626	0.0146349	0.00816961	0.0107643	0.0101589	0.014642	0.0121371
k__Bacteria | p__Proteobacteria | c__Gammaproteobacteria | o__Enterobacteriales | f__Enterobacteriaceae | g__Escherichia	0.0308927	0.0312498	0.0529639	0.032321	0.0301785	0.0503571	0.0821425	0.06122	0.0607493	0.0791416	0.0501785	0.0497571	0.0312498	0.0412498	0.0326781	0.0824996	0.0453	0.0305356
k__Bacteria | p__Proteobacteria | c__Gammaproteobacteria | o__Enterobacteriales | f__Enterobacteriaceae | g__Enterobacter	0.0408927	0.0412498	0.0419639	0.042321	0.0401785	0.0403571	0.00214248	0	0.00374933	0.000714158	0.00017854	0.000357079	0.0512498	0.0512498	0.0426781	0.0424996	0.08	0.0505356
k__Bacteria | p__Proteobacteria | c__Gammaproteobacteria | o__Pseudomonadales	0.0363517	0.0274951	0.0583833	0.0494537	0.034927	0.0437475	0.0144617	0.0111407	0.0277097	0.0245338	0.00821282	0.0011127	0.012732	0.0123192	0.00945903	0.0198179	0.00660596	0.0067845
k__Bacteria | p__Proteobacteria | c__Gammaproteobacteria | o__Pseudomonadales | f__Pseudomonadaceae	0.0363517	0.0274951	0.0583833	0.0494537	0.034927	0.0437475	0.0144617	0.0111407	0.0257097	0.0203553	0.00821282	0.000874844	0.0119996	0.0121407	0.00945902	0.0196393	0.00660596	0.0067845
k__Bacteria | p__Proteobacteria | c__Gammaproteobacteria | o__Pseudomonadales | f__Pseudomonadaceae | g__Pseudomonas	0.0363517	0.0274951	0.0583833	0.0494537	0.034927	0.0437475	0.0133117	0.0108121	0.0242026	0.0172053	0.00706282	0.000275156	0.0119996	0.0116051	0.00945902	0.0192823	0.00624888	0.0067845
k__Bacteria | p__Proteobacteria | c__Gammaproteobacteria | o__Xanthomonadales	0.00249955	0.00196394	0.00482057	0.0085699	0.000892698	0.00160686	0.00267809	0.00146394	0.00285663	0.00196394	0.00160686	0.00102832	0.00116394	0.00124978	0.00249955	0.00303517	0.000535619	0.000892698
k__Bacteria | p__Proteobacteria | c__Gammaproteobacteria | o__Xanthomonadales | f__Xanthomonadaceae	0.00232101	0.00160686	0.00457079	0.00803428	0.000892698	0.00160686	0.00249955	0.00146393	0.00267809	0.00178539	0.00142832	0.00102498	0.00116394	0.00124978	0.00249955	0.00285663	0.000535619	0.000892698
k__Bacteria | p__Proteobacteria | c__Gammaproteobacteria | o__Xanthomonadales | f__Xanthomonadaceae | g__Xanthomonas	0.00232101	0.00160686	0.00457079	0.00617854	0.000892698	0.00160686	0.00249955	0.00146393	0.00267809	0.00178539	0.00142832	0.00102498	0.00116394	0.00124978	0.00249955	0.00285663	0.000535619	0.000892698
k__Bacteria | p__Proteobacteria | c__Gammaproteobacteria | o__Oceanospirillales	0.000535619	0.00017854	0.00410641	0.000535619	0.0009	0.0008	0.000357079	0.00017854	0.00017854	0.00017854	0.00017854	0	0.0002	0.00017854	0.000357079	0.0002	0.0003	0.00017854
k__Bacteria | p__Proteobacteria | c__Gammaproteobacteria | o__Oceanospirillales | f__Halomonadaceae	0.000535619	0.00017854	0.00410641	0.000357079	0.0009	0.0008	0.000357079	0.00017854	0.00017854	0.00017854	0.00017854	0	0.0002	0.00017854	0.00027854	0.0002	0.0003	0.00017854
k__Bacteria | p__Proteobacteria | c__Gammaproteobacteria | o__Oceanospirillales | f__Halomonadaceae | g__Halomonas	0.000535619	0.00017854	0.00410641	0.000357079	0.0009	0.0008	0.000357079	0.00017854	0.00017854	0.00017854	0.00017854	0	0.0002	0.00017854	0.00027854	0.0002	0.0003	0.00017854
k__Bacteria | p__Proteobacteria | c__Gammaproteobacteria | o__Acidithiobacillales	0.00267809	0.00321371	0.00464203	0.00428495	0.00142832	0.00285663	0.00321371	0.00107124	0.00499911	0.00232101	0.00124978	0.00114247	0.00214247	0.0017854	0.00482057	0.00357079	0.00124978	0.000535619
k__Bacteria | p__Proteobacteria | c__Alphaproteobacteria	0.22015	0.284658	0.225974	0.247626	0.253212	0.234756	0.0160686	0.0101407	0.00525395	0.0137475	0.00949777	0.00709688	0.00946081	0.0108909	0.00910373	0.00946081	0.00803428	0.00589181
k__Bacteria | p__Proteobacteria | c__Alphaproteobacteria | o__Sphingomonadales	0.152123	0.161357	0.122614	0.148866	0.156606	0.191368	0.00981968	0.00603428	0.00121407	0.00696304	0.00496304	0.00324114	0.00602653	0.00624888	0.00491608	0.00521193	0.00446349	0.00267809
k__Bacteria | p__Proteobacteria | c__Alphaproteobacteria | o__Sphingomonadales | f__Sphingomonadaceae	0.152123	0.161357	0.121186	0.146724	0.156606	0.150475	0.00964114	0.00603428	0.00121407	0.00642742	0.00496304	0.00310552	0.00602653	0.00607035	0.00491608	0.00521193	0.00410641	0.00267809
k__Bacteria | p__Proteobacteria | c__Alphaproteobacteria | o__Sphingomonadales | f__Sphingomonadaceae | g__Sphingomonas	0.121766	0.152307	0.120293	0.135831	0.155892	0.149761	0.00928406	0.00585574	0.00117836	0.00624888	0.00460596	0.00310552	0.00533833	0.00571327	0.00303339	0.00419621	0.00357079	0.00267809
k__Bacteria | p__Proteobacteria | c__Alphaproteobacteria | o__Rhizobiales	0.0612426	0.0492805	0.0796126	0.0924763	0.0732137	0.0376754	0.00391371	0.00214247	0.00189225	0.00517765	0.00274933	0.00130933	0.00253473	0.00357079	0.00257079	0.00264203	0.0017854	0.00214247
k__Bacteria | p__Proteobacteria | c__Alphaproteobacteria | o__Rhizobiales | f__Methylobacteriaceae	0.0151998	0.00252346	0.0294633	0.0517914	0.0293133	0.0110969	0.00196393	0.00196393	0.00118539	0.00357079	0.00232101	0.000821014	0.00152663	0.00178539	0.00146393	0.00104247	0.00107124	0.00142832
k__Bacteria | p__Proteobacteria | c__Alphaproteobacteria | o__Rhizobiales | f__Methylobacteriaceae | g__Methylobacterium	0.0151998	0.00252346	0.0294633	0.0517914	0.0293133	0.0110969	0.00196393	0.00196393	0.00118539	0.00357079	0.00232101	0.000821014	0.00152663	0.00178539	0.00146393	0.00104247	0.00107124	0.00142832
k__Bacteria | p__Proteobacteria | c__Alphaproteobacteria | o__Rhizobiales | f__Hyphomicrobiaceae	0.0228292	0.0231862	0.0240789	0.0239004	0.0226506	0.0239004	0.000714158	0	0.000535619	0.000714158	0.000357079	0.000357079	0.000107124	0.000535619	0.000535619	0.000971237	0.00017854	0.00017854
k__Bacteria | p__Proteobacteria | c__Betaproteobacteria	0.0382075	0.0298161	0.0928406	0.044626	0.014642	0.068927	0.0114265	0.00660596	0.00321014	0.00732012	0.00217765	0.000803428	0.00105338	0.00785574	0.00410284	0.00553294	0.00339225	0.00607034
k__Bacteria | p__Proteobacteria | c__Betaproteobacteria | o__Burkholderiales	0.0326727	0.027138	0.0858775	0.0401625	0.0139279	0.0574987	0.00999821	0.00660596	0.00320532	0.00713265	0.00210641	0.000732012	0.000839136	0.00696304	0.0032496	0.00469006	0.00321371	0.00582057
k__Bacteria | p__Proteobacteria | c__Betaproteobacteria | o__Burkholderiales | f__Oxalobacteraceae	0.0180325	0.0169613	0.0615961	0.0112391	0.0110712	0.042321	0.00428495	0.00214248	0.00101768	0.00196393	0.000485395	0.000285663	0.000392787	0.00285663	0.00107124	0.00189181	0.00124978	0.00178539
k__Bacteria | p__Proteobacteria | c__Betaproteobacteria | o__Burkholderiales | f__Oxalobacteraceae | g__Janthinobacterium	0.0141046	0.0128548	0.0483842	0.0112391	0.0107124	0.0412498	0.0017854	0.00153562	0.00101768	0.00171416	0.000485395	0.000285663	0.000392787	0.00142832	0.00107124	0.00189181	0.000357079	0.00107124
k__Bacteria | p__Proteobacteria | c__Betaproteobacteria | o__Burkholderiales | f__Comamonadaceae	0.00553473	0.00446349	0.00892698	0.0123192	0.000892698	0.000714158	0.00124978	0.000535619	0.00137809	0.000357079	0.000357079	0.000357079	0.000124978	0.00107124	0.00103517	0.00142832	0	0.000714158
k__Bacteria | p__Proteobacteria | c__Betaproteobacteria | o__Burkholderiales | f__Comamonadaceae | g__Comamonas	0.00553473	0.00446349	0.00892698	0.0123192	0.000892698	0.000714158	0.00124978	0.000535619	0.00137809	0.000357079	0.000357079	0.000357079	0.000124978	0.00107124	0.00103517	0.00142832	0	0.000714158
k__Bacteria | p__Proteobacteria | c__Betaproteobacteria | o__Burkholderiales | f__Burkholderiaceae	0.00642742	0.00464203	0.0107124	0.00981967	0.00178539	0.00285663	0.00428495	0.00249955	0.00058918	0.00267809	0.000806856	0.000214247	0.000199955	0.00249955	0.000749866	0.000571326	0.00142832	0.00214248
k__Bacteria | p__Proteobacteria | c__Betaproteobacteria | o__Burkholderiales | f__Burkholderiaceae | g__Burkholderia	0.00642742	0.00464203	0.00928406	0.00910552	0.0017854	0.00285663	0.00428495	0.00249955	0.00058918	0.00267809	0.000806856	0.000214247	0.000199955	0.00232101	0.000749866	0.000571326	0.00142832	0.00214247
k__Bacteria | p__Bacteroidetes	0.195124	0.187277	0.135956	0.128379	0.166161	0.170473	0.193367	0.223762	0.234178	0.224447	0.288663	0.287323	0.412329	0.402058	0.44927	0.406868	0.38199	0.411066
k__Bacteria | p__Bacteroidetes | c__Bacteroidia	0.179446	0.184685	0.133892	0.126415	0.163482	0.167974	0.191746	0.222334	0.232214	0.223255	0.28527	0.284945	0.411257	0.400538	0.447485	0.405179	0.379134	0.409794
k__Bacteria | p__Bacteroidetes | c__Bacteroidia | o__Bacteroidales	0.175894	0.183528	0.124813	0.125879	0.158482	0.167438	0.190457	0.219977	0.231214	0.223055	0.285092	0.277645	0.409257	0.39438	0.445128	0.392608	0.370955	0.401994
k__Bacteria | p__Bacteroidetes | c__Bacteroidia | o__Bacteroidales | f__Bacteroidaceae	0.133708	0.142639	0.0835636	0.0769523	0.0920568	0.0960114	0.118006	0.155721	0.162136	0.168047	0.11977	0.169285	0.195295	0.173846	0.260307	0.213905	0.161851	0.222057
k__Bacteria | p__Bacteroidetes | c__Bacteroidia | o__Bacteroidales | f__Bacteroidaceae | g__Bacteroides	0.113708	0.122639	0.0635636	0.0569523	0.0720568	0.0760114	0.118006	0.155721	0.162136	0.168047	0.11977	0.169285	0.195295	0.173846	0.260307	0.213905	0.161851	0.222057
k__Bacteria | p__Bacteroidetes | c__Bacteroidia | o__Bacteroidales | f__B. S24-7 group	0.00830209	0.0123906	0.0221389	0.0128513	0.0212819	0.0289234	0.033238	0.0293994	0.0358625	0.0293816	0.0363625	0.050676	0.0801643	0.0717693	0.0264239	0.0524906	0.0796286	0.0458847
k__Bacteria | p__Bacteroidetes | c__Bacteroidia | o__Bacteroidales | f__Rikenellaceae	0.0310695	0.0249991	0.000357079	0.0192498	0.031248	0.032321	0.0335708	0.0316411	0.0328566	0.0238927	0.132673	0.0574987	0.103928	0.103928	0.121964	0.102678	0.111784	0.101964
k__Bacteria | p__Bacteroidetes | c__Bacteroidia | o__Bacteroidales | f__Rikenellaceae | g__Alistipes	0.0146781	0.00303517	8.9679e-05	0.0157142	0.0108927	0.0110712	0.0114996	0.00753473	0.00196393	0.00371416	0.0114256	0.00871327	0.00997039	0.00985262	0.00794662	0.0099537	0.00831332	0.00844208
k__Bacteria | p__Bacteroidetes | c__Bacteroidia | o__Bacteroidales | f__Rikenellaceae | g__Rikenella	0.0169639	0.0215356	0.00020097	0.00225356	0.0209982	0.0210712	0.0218927	0.0241064	0.0308927	0.0204785	0.105533	0.0437854	0.00142832	0.0123923	0.0114283	0.0094854	0.0197982	0.0112498
k__Bacteria | p__Bacteroidetes | c__Bacteroidia | o__Bacteroidales | f__Rikenellaceae | g__dgA-11 gut group	0.00107124	0.00232101	0.000209	0.000357079	0.00017854	0.000892698	0.000892698	0.00303517	0.00160686	0.000357079	0.0146402	0.000535619	0.0124721	0.012115	0.012115	0.012115	0.0124721	0.0124721
k__Bacteria | p__Bacteroidetes | c__Bacteroidia | o__Bacteroidales | f__Rikenellaceae | g__R. RC9 gut group	0	0	0	0	0	0	0	0	0	0	0	0	0	0	0	0	0	0
k__Bacteria | p__Bacteroidetes | c__Bacteroidia | o__Bacteroidales | f__Prevotellaceae	0.000892698	0.00160686	0.000535619	0.00107124	0.00017854	0.00017854	0	0.000754	0.000357079	0.00017854	0.000357079	0	0.000357079	0.000714158	0.000714158	0	0.000357079	0.000714158
k__Bacteria | p__Bacteroidetes | c__Bacteroidia | o__Bacteroidales | f__Prevotellaceae | g__Prevotella	0.000892698	0.00160686	0.000535619	0.00107124	0.00017854	0.00017854	0	0.000754	0.000357079	0.00017854	0.000357079	0	0.000357079	0.000714158	0.000714158	0	0.000357079	0.000714158
k__Bacteria | p__Bacteroidetes | c__Sphingobacteriia	0.00457079	0.00214247	0.000535619	0.00107124	0.00232101	0.00196394	0.00124978	0.000892698	0.00142832	0.000892698	0.00232101	0.0017854	0.000714158	0.00134247	0.00142832	0.0013927	0.00267809	0.00107124
k__Bacteria | p__Bacteroidetes | c__Sphingobacteriia | o__Sphingobacteriales	0.00357079	0.00214247	0.000535619	0.00107124	0.00232101	0.00196394	0.00124978	0.000892698	0.00142832	0.000892698	0.00232101	0.0017854	0.000714158	0.00114247	0.00142832	0.000892698	0.00267809	0.00107124
k__Bacteria | p__Bacteroidetes | c__Sphingobacteriia | o__Sphingobacteriales | f__Sphingobacteriaceae	0.00321371	0.00214248	0.000357079	0.00107124	0.00214248	0.00196393	0.00124978	0.000892698	0.00142832	0.000714158	0.00232101	0.00178539	0.000714158	0.00106394	0.00142832	0.000892698	0.00249955	0.00107124
k__Bacteria | p__Bacteroidetes | c__Sphingobacteriia | o__Sphingobacteriales | f__Sphingobacteriaceae | g__Pedobacter	0.00160686	0.000892698	0.00017854	0.00065	0.00124978	0.000892698	0.00107124	0.000357079	0.000714158	0.000357079	0.000557079	0.000892698	0.000714158	0.000162698	0.000892698	0.000535619	0.000892698	0.000535619
k__Bacteria | p__Bacteroidetes | c__Sphingobacteriia | o__Sphingobacteriales | f__Sphingobacteriaceae | g__Mucilaginibacter	0.00135708	0.000991416	0.0001613	0.000357079	0.000714158	0.00105708	0.00017854	0.00047854	0.000657079	0.00035854	0.00171416	0.00087854	0	0.000892698	0.000527079	0.00027854	0.0015927	0.000535619
k__Bacteria | p__Verrucomicrobia	0.0208918	0.0237484	0.0239279	0.0205347	0.0776504	0.0262321	0.0958864	0.143424	0.162594	0.135967	0.146601	0.111923	0.076389	0.100509	0.0970352	0.112556	0.110162	0.0685699
k__Bacteria | p__Verrucomicrobia | c__Verrucomicrobiae	0.0208918	0.0217484	0.0239279	0.0205347	0.0746504	0.0262321	0.0958864	0.142424	0.161594	0.135967	0.146601	0.111923	0.076389	0.100509	0.0930352	0.112554	0.109984	0.0683914
k__Bacteria | p__Verrucomicrobia | c__Verrucomicrobiae | o__Verrucomicrobiales	0.0208918	0.0217484	0.0239279	0.0205347	0.0746504	0.0262321	0.0958864	0.136424	0.161594	0.135967	0.146601	0.109225	0.076389	0.100509	0.0930352	0.104378	0.109984	0.0683914
k__Bacteria | p__Verrucomicrobia | c__Verrucomicrobiae | o__Verrucomicrobiales | f__Verrucomicrobiaceae	0.0208918	0.0217484	0.0239279	0.0205347	0.0746504	0.0262321	0.0958864	0.136424	0.161594	0.135967	0.146601	0.107923	0.076389	0.100509	0.0930352	0.104378	0.109984	0.0683914
k__Bacteria | p__Verrucomicrobia | c__Verrucomicrobiae | o__Verrucomicrobiales | f__Verrucomicrobiaceae | g__Akkermansia	0.0188918	0.0205699	0.0239279	0.0195347	0.0776504	0.0242321	0.0958864	0.136424	0.161594	0.135967	0.146601	0.107225	0.076389	0.100509	0.0930352	0.104378	0.109984	0.0683914
k__Bacteria | p__Actinobacteria	0.0176754	0.0173183	0.010532	0.0142832	0.014642	0.00464203	0.00785574	0.00785574	0.00999821	0.00714158	0.00821282	0.0193535	0.0086772	0.00517765	0.00803428	0.00410641	0.00392787	0.00196393
k__Bacteria | p__Actinobacteria | c__Actinobacteria	0.0142832	0.0146402	0.00856811	0.0110695	0.0135708	0.00392787	0.00601327	0.00535565	0.00589181	0.00374933	0.00601327	0.00821282	0.00653473	0.00410641	0.00634888	0.00285663	0.00285663	0.00130686
k__Bacteria | p__Actinobacteria | c__Actinobacteria | o__Micrococcales	0.00753473	0.00482057	0.00235529	0.00528495	0.0110712	0.00142832	0.00339225	0.00124978	0.00249955	0.000892698	0.00314247	0.00303517	0.00432101	0.00262832	0.00449955	0.00124978	0.00137124	0.000605619
k__Bacteria | p__Actinobacteria | c__Actinobacteria | o__Micrococcales | f__Dermabacteraceae	0.00657079	0.00260686	0.00117765	0.00460686	0.0108571	0.000835619	0.00142832	0.000535619	0.00117854	0.000357079	0.00171416	0.00114	0.00271416	0.001802	0.00317854	0.00047854	0.000657079	0.00042
k__Bacteria | p__Actinobacteria | c__Actinobacteria | o__Micrococcales | f__Dermabacteraceae | g__Brachybacterium	0.00657079	0.00260686	0.00117765	0.00460686	0.0108571	0.000835619	0.00142832	0.000535619	0.00117854	0.000357079	0.00171416	0.00114	0.00271416	0.001802	0.00317854	0.00047854	0.000657079	0.00042
k__Bacteria | p__Actinobacteria | c__Actinobacteria | o__Micrococcales | f__Micrococcaceae	0.000535619	0.00124978	0.00392787	0.000892698	0.00017854	0.000535619	0.000535619	0.0004	0.00107124	0.000423	0.00117854	0.00160686	0.00117854	0.000535619	0.00117854	0.000714158	0.000657079	0.00017854
k__Bacteria | p__Actinobacteria | c__Actinobacteria | o__Micrococcales | f__Micrococcaceae | g__Kocuria	0.000535619	0.00124978	0.00392787	0.000892698	0.00017854	0.000535619	0.000357079	0.0004	0.00107124	0.000423	0.00117854	0.00160686	0.00117854	0.000535619	0.00117854	0.000714158	0.000657079	0.00017854
k__Bacteria | p__Actinobacteria | c__Actinobacteria | o__Bifidobacteriales	0.00296394	0.000482057	0.000503517	0.00232101	0.00135708	0.000357079	0.00017854	0.00124978	0.000714158	0.00017854	0.00114854	0.000535619	0.000935619	0.000857079	0.000635619	0.00057854	0.0005	0.0003
k__Bacteria | p__Actinobacteria | c__Actinobacteria | o__Bifidobacteriales | f__Bifidobacteriaceae	0.00296394	0.000482057	0.000503517	0.00232101	0.00135708	0.000357079	0.00017854	0.00124978	0.000714158	0.00017854	0.00114854	0.000535619	0.000935619	0.000857079	0.000635619	0.00057854	0.0005	0.0003
k__Bacteria | p__Actinobacteria | c__Actinobacteria | o__Bifidobacteriales | f__Bifidobacteriaceae | g__bifidobacterium	0.00296394	0.000482057	0.000503517	0.00232101	0.00135708	0.000357079	0.00017854	0.00124978	0.000714158	0.00017854	0.00114854	0.000535619	0.000935619	0.000857079	0.000635619	0.00057854	0.0005	0.0003
k__Bacteria | p__Actinobacteria | c__Coriobacteriia	0.00196394	0.00142832	0.000535619	0.0017854	0.000535619	0.000357079	0.000892698	0.0017854	0.00321371	0.00124978	0.00142832	0.0103553	0.000892698	0.00017854	0.000714158	0.000357079	0.000357079	0.00023
k__Bacteria | p__Actinobacteria | c__Actinobacteria | o__Propionibacteriales	0.00196394	0.00142832	0.000535619	0.0017854	0.000535619	0.000357079	0.000892698	0.0017854	0.00321371	0.00124978	0.00142832	0.0103553	0.000892698	0.00017854	0.000714158	0.000357079	0.000357079	0.00023
k__Bacteria | p__Actinobacteria | c__Actinobacteria | o__Propionibacteriales | f__Propionibacteriaceae	0.00196393	0.00142832	0.000535619	0.00178539	0.000535619	0.000357079	0.000892698	0.00178539	0.00321371	0.00124978	0.00142832	0.0103553	0.000892698	0.00017854	0.000714158	0.000357079	0.000357079	0.00023
k__Bacteria | p__Actinobacteria | c__Actinobacteria | o__Propionibacteriales | f__Propionibacteriaceae | g__Haloactinopolyspora	0.00142832	0.00142832	0.000535619	0.00178539	0.000535619	0.000357079	0.000714158	0.00160686	0.00303517	0.00124978	0.00142832	0.00981967	0.000892698	0.00017854	0.000714158	0.000357079	0.000357079	0.00023
k__Bacteria | p__Actinobacteria | c__Acidimicrobiia	0.00142832	0.00124978	0.000892698	0.00142832	0.000535619	0.000357079	0.000892698	0.000714158	0.000892698	0.00196394	0.000714158	0.000892698	0.00124978	0.000714158	0.000892698	0.000892698	0.000535619	0.000357079
k__Bacteria | p__Actinobacteria | c__Acidimicrobiia | o__Acidimicrobiales	0.00142832	0.00124978	0.000892698	0.00142832	0.000535619	0.000357079	0.000892698	0.000714158	0.000892698	0.00196394	0.000714158	0.000892698	0.00124978	0.000714158	0.000892698	0.000892698	0.000535619	0.000357079
