# Supplementary material for: The underlying microbial mechanism of epizootic rabbit enteropathy triggered by a low fiber diet
Source: Sci Rep. 2018 Aug 21;8:12489. doi: 10.1038/s41598-018-30178-2 (PMC6104036; doi:10.1038/s41598-018-30178-2)
Supplement: Supplementary file 12 — NS-ES lefse analysis original data [file 41598_2018_30178_MOESM12_ESM.xlsx]

## Sheet: Sheet1
bodysite	NS	NS	NS	NS	NS	NS	ES	ES	ES	ES	ES	ES
subsite	1	2	3	4	5	6	1	2	3	4	5	6
k__Bacteria	0.999643	0.999286	0.999286	0.998572	0.999821	1	0.999821	1	0.999821	1	1	1
k__Bacteria | p__Firmicutes	0.426174	0.488816	0.517843	0.471055	0.365474	0.406863	0.263835	0.242884	0.267349	0.288009	0.237771	0.244069
k__Bacteria | p__Firmicutes | c__Clostridia	0.320291	0.346188	0.331427	0.31464	0.299768	0.367795	0.162988	0.173855	0.171075	0.206236	0.149786	0.182107
k__Bacteria | p__Firmicutes | c__Clostridia | o__Clostridiales	0.31972	0.345831	0.320891	0.314462	0.299589	0.367585	0.162809	0.173755	0.170896	0.206026	0.149786	0.181907
k__Bacteria | p__Firmicutes | c__Clostridia | o__Clostridiales | f__Ruminococcaceae	0.169079	0.186051	0.15125	0.161428	0.130518	0.212289	0.0863699	0.0669255	0.0685663	0.0576718	0.0369577	0.0847315
k__Bacteria | p__Firmicutes | c__Clostridia | o__Clostridiales | f__Ruminococcaceae | g__R. NK4A214 group	0.03547	0.026547	0.019743	0.042149	0.02456	0.037451	0.015786	0.024676	0.021647	0.01579	0.0098744	0.041469
k__Bacteria | p__Firmicutes | c__Clostridia | o__Clostridiales | f__Ruminococcaceae | g__R. V9D2013 group	0.012784	0.0087423	0.0201439	0.0317221	0.0087592	0.0092143	0.0096723	0.0124546	0.0211454	0.007145	0.0057634	0.009214
k__Bacteria | p__Firmicutes | c__Clostridia | o__Clostridiales | f__Ruminococcaceae | g__R. UCG-014 group	0.0008745	0.000244	0.00021469	0.000456	0.0002466	0.00097	0.00339225	0.00124978	0.00232101	0.000892698	0.00124978	0.000357079
k__Bacteria | p__Firmicutes | c__Clostridia | o__Clostridiales | f__Ruminococcaceae | g__R. UCG-013 group	0.00267809	0.00196393	0	0	0.00285663	0.00178539	0.00482057	0.00553473	0.00107124	0.00017854	0.00107124	0.000892698
k__Bacteria | p__Firmicutes | c__Clostridia | o__Clostridiales | f__Ruminococcaceae | g__R. UCG-005 group	0	0	0	0	0	0	0	0	0	0	0	0
k__Bacteria | p__Firmicutes | c__Clostridia | o__Clostridiales | f__Ruminococcaceae | g__Ruminococcus	0.0119479	0.0165953	0.02298	0.0190357	0.0189198	0.0212426	0.00924085	0.0107297	0.00617033	0.0089002	0.00724576	0.0117809
k__Bacteria | p__Firmicutes | c__Clostridia | o__Clostridiales | f__Ruminococcaceae | g__Subdoligranulum	0.00142832	0.0114283	0.014573	0.012489	0.0116069	0.0114283	0.0103571	0.00257079	0.014746	0.00017854	0.00017854	0.0107142
k__Bacteria | p__Firmicutes | c__Clostridia | o__Clostridiales | f__Ruminococcaceae | g__Acetivibrio	0	0	0	0	0	0	0.000714158	0.00017854	0	0	0	0
k__Bacteria | p__Firmicutes | c__Clostridia | o__Clostridiales | f__Ruminococcaceae | g__Ruminiclostridium	0.0271362	0.0466024	0.0403571	0.0305356	0.0240814	0.0555151	0.0104924	0.0106331	0.0168909	0.0176763	0.0124635	0.0180966
k__Bacteria | p__Firmicutes | c__Clostridia | o__Clostridiales | f__Ruminococcaceae | g__Anaerotruncus	0.00267809	0.00196394	0.001257	0.001876	0.00160686	0.00410641	0.00107124	0.00267809	0.00017854	0.00171416	0.000714158	0.0017854
k__Bacteria | p__Firmicutes | c__Clostridia | o__Clostridiales | f__Ruminococcaceae | g__Faecalibacterium	0.0200357	0.00702453	0.00817854	0.001568	0.00142832	0.00735708	0.00142832	0.00142832	0.00017854	0.000714158	0.000357079	0.000357079
k__Bacteria | p__Firmicutes | c__Clostridia | o__Clostridiales | f__Ruminococcaceae | g__Flavonifractor	0.00735708	0.00953562	0	0	0.00605356	0.00953562	0.00017854	0.00017854	0	0	0.00196393	0.000357079
k__Bacteria | p__Firmicutes | c__Clostridia | o__Clostridiales | f__Ruminococcaceae | g__Papillibacter	0.001576	0.00476543	0.0145621	0.0014236	0.00853562	0.0054331	0.000357079	0	0.00017854	0	0	0.00017854
k__Bacteria | p__Firmicutes | c__Clostridia | o__Clostridiales | f__Lachnospiraceae	0.049268	0.0580218	0.05002	0.0581785	0.0623067	0.076522	0.0183824	0.0514051	0.0398179	0.0539243	0.0240868	0.0367702
k__Bacteria | p__Firmicutes | c__Clostridia | o__Clostridiales | f__Lachnospiraceae | g__L. NK4A136 group	0.0193112	0.0138856	0.02387	0.0291785	0.0203842	0.0313058	0.0057088	0.0258072	0.0108909	0.0233905	0.0159145	0.0111335
k__Bacteria | p__Firmicutes | c__Clostridia | o__Clostridiales | f__Lachnospiraceae | g__Lachnoclostridium	0.00931119	0.00808556	0.01387	0.00912854	0.000384217	0.0113058	0.000708802	0.0107177	0.0108909	0.0133905	0.00091448	0.00113355
k__Bacteria | p__Firmicutes | c__Clostridia | o__Clostridiales | f__Lachnospiraceae | g__Sporobacter	0.00285663	0.00214248	0	0	0.00339225	0.00142832	0.00239225	0.00392787	0.000892698	0.00107124	0.00303517	0.00124978
k__Bacteria | p__Firmicutes | c__Clostridia | o__Clostridiales | f__Lachnospiraceae | g__Fusicatenibacter	0.00392787	0.00339225	0.002147	0.003978	0.00249955	0.00232101	0.00232101	0.00589181	0.00017854	0.000535619	0.00232101	0.00160686
k__Bacteria | p__Firmicutes | c__Clostridia | o__Clostridiales | f__Lachnospiraceae | g__Butyrivibrio	0.00710462	0.00967631	0.008727	0.0103	0.0106763	0.0119955	0.000271327	0.000274665	0.000267809	0.000303517	0.000542653	0.000517586
k__Bacteria | p__Firmicutes | c__Clostridia | o__Clostridiales | f__Lachnospiraceae | g__Anaerosporobacter	0.00285663	0.00214247	0.002694	0.001975	0.00339225	0.00142832	0.00239225	0.00392787	0.000892698	0.00107124	0.00303517	0.00124978
k__Bacteria | p__Firmicutes | c__Clostridia | o__Clostridiales | f__Lachnospiraceae | g__Tyzzerella	0.00464203	0.00517765	0.002167	0.00137	0.00196394	0.0113535	0.00303517	0.00374933	0.00160686	0.000892698	0.000535619	0.0101768
k__Bacteria | p__Firmicutes | c__Clostridia | o__Clostridiales | f__Lachnospiraceae | g__Blautia	0.00196393	0.00107124	0	0	0.00107124	0.00196393	0.000535619	0.00160686	0.00017854	0.000357079	0.00124978	0.00017854
k__Bacteria | p__Firmicutes | c__Clostridia | o__Clostridiales | f__Eubacteriaceae	0.0596322	0.0542671	0.0696	0.03326	0.0433887	0.034642	0.00178539	0.00160686	0.00271416	0.0323571	0.00117854	0.0007
k__Bacteria | p__Firmicutes | c__Clostridia | o__Clostridiales | f__Eubacteriaceae | g__Eubacterium	0.00963221	0.0142671	0.0196	0.01326	0.0133887	0.010042	0.0017854	0.00160686	0.00135708	0.0203571	0.00117854	0.0009
k__Bacteria | p__Firmicutes | c__Clostridia | o__Clostridiales | f__Clostridiaceae	0.0109225	0.0171732	0.0232137	0.0237493	0.0299875	0.0183914	0.0392101	0.0423508	0.0458918	0.103201	0.022671	0.056606
k__Bacteria | p__Firmicutes | c__Clostridia | o__Clostridiales | f__Clostridiaceae | g__Clostridium	0.00678093	0.00642028	0.0132137	0.0074933	0.00749866	0.0121425	0.0325639	0.0421425	0.0347142	0.0542832	0.0207142	0.0452498
k__Bacteria | p__Firmicutes | c__Clostridia | o__Clostridiales | f__Christensenellaceae	0.00642742	0	0.005	0.006	0.00410641	0.00267809	0.00446349	0.00428495	0.00303517	0.00285663	0.00124978	0.00124978
k__Bacteria | p__Firmicutes | c__Clostridia | o__Clostridiales | f__Christensenellaceae | g__C. R-7 group	0.00642742	0.00660596	0	0	0.00410641	0.00267809	0.00428495	0.00428495	0.00303517	0.00285663	0.00124978	0.00107124
k__Bacteria | p__Firmicutes | c__Clostridia | o__Clostridiales | f__Family XI	0.00339225	0.00339225	0.00107124	0.000714158	0.00553473	0.000892698	0.0120325	0.0067845	0.00924978	0.00171416	0.00267809	0.00142832
k__Bacteria | p__Firmicutes | c__Clostridia | o__Clostridiales | f__Family XI | g__Sedimentibacter	0.00339225	0.00339225	0.00107124	0.000714158	0.00553473	0.000892698	0.0120325	0.0067845	0.00924978	0.00171416	0.00267809	0.00142832
k__Bacteria | p__Firmicutes | c__Clostridia | o__Halanaerobiales	0.000357079	0.000357079	0.000535619	0.00017854	0.00017854	0.0002	0.0001	0.0001	0.00017854	0.0002	0	0.0002
k__Bacteria | p__Firmicutes | c__Clostridia | o__Halanaerobiales | f__Halobacteroidaceae	0.000357079	0.000357079	0.000535619	0.00017854	0.00017854	0.0002	0.0001	0.0001	0.00017854	0.0002	0	0.0002
k__Bacteria | p__Firmicutes | c__Bacilli	0.0285663	0.0516015	0.0642742	0.0548081	0.0246385	0.00860596	0.0774951	0.0637475	0.06589	0.06589	0.0578557	0.0560703
k__Bacteria | p__Firmicutes | c__Bacilli | o__Bacillales	0.024817	0.0476736	0.020175	0.0237458	0.0208891	0.00682057	0.070175	0.0592841	0.0641046	0.0621407	0.0573201	0.054642
k__Bacteria | p__Firmicutes | c__Bacilli | o__Bacillales | f__Planococcaceae	0.00999821	0.0121407	0.00107124	0.00142832	0.0119621	0.00232101	0.0601768	0.0537493	0.0548206	0.054642	0.0526781	0.0519639
k__Bacteria | p__Firmicutes | c__Bacilli | o__Bacillales | f__Planococcaceae | g__Lysinibacillus	0.00535619	0.00446349	0.000892698	0.00124978	0.00482057	0.000357079	0.0333923	0.0312498	0.032321	0.0308927	0.0312498	0.0303571
k__Bacteria | p__Firmicutes | c__Bacilli | o__Bacillales | f__Planococcaceae | g__Solibacillus	0.00392787	0.00732012	0	0	0.00642742	0.00160686	0.00517765	0.0017854	0.00196394	0.00303517	0.00142832	0.00142832
k__Bacteria | p__Firmicutes | c__Bacilli | o__Bacillales | f__Bacillaceae	0.0128548	0.0151759	0.0116051	0.0157115	0.00785574	0.00232101	0.0085699	0.00482057	0.00660596	0.00624888	0.00464203	0.00232101
k__Bacteria | p__Firmicutes | c__Bacilli | o__Bacillales | f__Bacillaceae | g__Bacillus	0.0128548	0.0151759	0.0116051	0.0157115	0.00785574	0.00232101	0.0085699	0.00482057	0.00660596	0.00624888	0.00464203	0.00232101
k__Bacteria | p__Firmicutes | c__Bacilli | o__Lactobacillales	0.0124996	0.0333923	0.046065	0.0299929	0.0128566	0.0116069	0.00517765	0.00267809	0.00124978	0.00232101	0.000357079	0.00124978
k__Bacteria | p__Firmicutes | c__Bacilli | o__Lactobacillales | f__Lactobacillaceae	0.0124996	0.0333923	0.046065	0.0299929	0.0128566	0.0116069	0.00517765	0.00267809	0.00124978	0.00232101	0.000357079	0.00124978
k__Bacteria | p__Firmicutes | c__Bacilli | o__Lactobacillales | f__Lactobacillaceae | g__Lactobacillus	0.0124996	0.0303923	0.0415294	0.0252787	0.0128566	0.0116069	0.00117765	0.00107809	0.000724978	0.00132101	0.000357079	0.000977683
k__Bacteria | p__Firmicutes | c__Erysipelotrichia	0.0437768	0.0607006	0.109313	0.0887777	0.015148	0.017112	0.00303517	0.00303517	0.00107124	0.00160686	0.00232101	0.00124978
k__Bacteria | p__Firmicutes | c__Erysipelotrichia | o__Erysipelotrichales	0.0437768	0.0607006	0.0293133	0.0887777	0.014848	0.016812	0.00303517	0.00303517	0.00107124	0.00160686	0.00232101	0.00124978
k__Bacteria | p__Firmicutes | c__Erysipelotrichia | o__Erysipelotrichales | f__Erysipelotrichaceae	0.0437768	0.0607006	0.0293133	0.088778	0.014848	0.016812	0.00303517	0.00303517	0.00107124	0.00160686	0.00232101	0.00124978
k__Bacteria | p__Firmicutes | c__Erysipelotrichia | o__Erysipelotrichales | f__Erysipelotrichaceae | g__Allobaculum	0.0128841	0.0530234	0.027885	0.017755	0.0110987	0.0150266	0.00160686	0.00160686	0.000535619	0.000714158	0.00124978	0.000892698
k__Bacteria | p__Firmicutes | c__Erysipelotrichia | o__Erysipelotrichales | f__Erysipelotrichaceae | g__Turicibacter	0.0107142	0.00374933	0.00142832	0.0208927	0.00267809	0.00124978	0.000714158	0.00124978	0.000535619	0.000892698	0.00017854	0
k__Bacteria | p__Firmicutes | c__Negativicutes	0.0319329	0.0297904	0.0122935	0.0122935	0.0246128	0.0176497	0.0299964	0.0198179	0.0291416	0.0198197	0.036809	0.0142849
k__Bacteria | p__Firmicutes | c__Negativicutes | o__Selenomonadales	0.0319329	0.0297904	0.0122935	0.0122935	0.0246128	0.0176497	0.0299964	0.0198179	0.0271416	0.0198197	0.036809	0.0142849
k__Bacteria | p__Firmicutes | c__Negativicutes | o__Selenomonadales | f__Acidaminococcaceae	0.0246128	0.0240771	0.012115	0.0122935	0.0181853	0.0146146	0.0244617	0.0132119	0.0230352	0.0141064	0.0106313	0.0121425
k__Bacteria | p__Firmicutes | c__Negativicutes | o__Selenomonadales | f__Acidaminococcaceae | g__Phascolarctobacterium	0.00461277	0.00407715	0.012115	0.0122935	0.00818534	0.0146146	0.0244617	0.0132119	0.0230352	0.0141064	0.0106313	0.0121425
k__Bacteria | p__Firmicutes | c__Negativicutes | o__Selenomonadales | f__Veillonellaceae	0.00732012	0.00571327	0.00017854	0	0.00642742	0.00303517	0.00553473	0.00660596	0.00410641	0.00571327	0.00499911	0.00214248
k__Bacteria | p__Firmicutes | c__Negativicutes | o__Selenomonadales | f__Veillonellaceae | g__Megasphaera	0.00499911	0.00339225	0	0	0.00249955	0.000714158	0.00449955	0.00596394	0.00371416	0.00471416	0.0038927	0.00017854
k__Bacteria | p__Proteobacteria	0.232707	0.242112	0.228274	0.279527	0.355112	0.312136	0.488838	0.521919	0.551032	0.549182	0.475741	0.548318
k__Bacteria | p__Proteobacteria | c__Gammaproteobacteria	0.112122	0.137981	0.108045	0.130923	0.172589	0.18004	0.219625	0.200161	0.270862	0.22854	0.193497	0.235351
k__Bacteria | p__Proteobacteria | c__Gammaproteobacteria | o__Enterobacteriales	0.0268811	0.0479577	0.0171598	0.0369231	0.0500262	0.0411423	0.177568	0.16719	0.198304	0.165668	0.164999	0.184617
k__Bacteria | p__Proteobacteria | c__Gammaproteobacteria | o__Enterobacteriales | f__Enterobacteriaceae	0.0268811	0.0479577	0.0171598	0.0369231	0.0500262	0.0411423	0.177568	0.16719	0.198304	0.165668	0.164999	0.184617
k__Bacteria | p__Proteobacteria | c__Gammaproteobacteria | o__Enterobacteriales | f__Enterobacteriaceae | g__Escherichia-Shigella	0.018561	0.0205303	0.00278272	0.0209955	0.025349	0.0228566	0.0199911	0.0105267	0.0221282	0.0130209	0.0242849	0.0137475
k__Bacteria | p__Proteobacteria | c__Gammaproteobacteria | o__Enterobacteriales | f__Enterobacteriaceae | g__Escherichia	0.00374933	0.00499911	0.0116235	0.00873237	0.00749955	0.00801785	0.0308927	0.0312498	0.0529639	0.032321	0.0301785	0.0503571
k__Bacteria | p__Proteobacteria | c__Gammaproteobacteria | o__Enterobacteriales | f__Enterobacteriaceae | g__Enterobacter	0.00374933	0.00499911	0.00262346	0.00687324	0.00209955	0.00017854	0.0408927	0.0412498	0.0419639	0.042321	0.0401785	0.0403571
k__Bacteria | p__Proteobacteria | c__Gammaproteobacteria | o__Pseudomonadales	0.0378522	0.0308873	0.0335619	0.0309052	0.0232084	0.0285574	0.0363517	0.0274951	0.0583833	0.0494537	0.034927	0.0437475
k__Bacteria | p__Proteobacteria | c__Gammaproteobacteria | o__Pseudomonadales | f__Pseudomonadaceae	0.0374951	0.0407088	0.0333833	0.0301696	0.0726727	0.0885574	0.0363517	0.0274951	0.0583833	0.0494537	0.034927	0.0437475
k__Bacteria | p__Proteobacteria | c__Gammaproteobacteria | o__Pseudomonadales | f__Pseudomonadaceae | g__Pseudomonas	0.0224951	0.0257088	0.0183833	0.0151696	0.0474942	0.0335574	0.0363517	0.0274951	0.0583833	0.0494537	0.034927	0.0437475
k__Bacteria | p__Proteobacteria | c__Gammaproteobacteria | o__Xanthomonadales	0.0128566	0.0157133	0.0175879	0.0185347	0.0153562	0.0116069	0.00249955	0.00196394	0.00482057	0.0085699	0.000892698	0.00160686
k__Bacteria | p__Proteobacteria | c__Gammaproteobacteria | o__Xanthomonadales | f__Xanthomonadaceae	0.0126781	0.0151776	0.0169452	0.0174999	0.0149991	0.0116069	0.00232101	0.00160686	0.00457079	0.00803428	0.000892698	0.00160686
k__Bacteria | p__Proteobacteria | c__Gammaproteobacteria | o__Xanthomonadales | f__Xanthomonadaceae | g__Xanthomonas	0.001279	0.0131785	0.00521693	0.0149991	0.00317854	0.0116069	0.00232101	0.00160686	0.00457079	0.00617854	0.000892698	0.00160686
k__Bacteria | p__Proteobacteria | c__Gammaproteobacteria | o__Oceanospirillales	0.0105356	0.0101785	0.0188548	0.0155329	0.0103571	0.018	0.000535619	0.00017854	0.00410641	0.000535619	0.0009	0.0008
k__Bacteria | p__Proteobacteria | c__Gammaproteobacteria | o__Oceanospirillales | f__Halomonadaceae	0.0105356	0.0101785	0.0188548	0.0155329	0.0103571	0.018	0.000535619	0.00017854	0.00410641	0.000357079	0.0009	0.0008
k__Bacteria | p__Proteobacteria | c__Gammaproteobacteria | o__Oceanospirillales | f__Halomonadaceae | g__Halomonas	0.0105356	0.0101785	0.00885485	0.0155329	0.000357079	0.008	0.000535619	0.00017854	0.00410641	0.000357079	0.0009	0.0008
k__Bacteria | p__Proteobacteria | c__Gammaproteobacteria | o__Acidithiobacillales	0.00357079	0.00267809	0.0008	0.009	0.00303517	0.000714158	0.00267809	0.00321371	0.00464203	0.00428495	0.00142832	0.00285663
k__Bacteria | p__Proteobacteria | c__Alphaproteobacteria	0.0555258	0.063203	0.0730048	0.0814105	0.103292	0.0705338	0.22015	0.284658	0.225974	0.247626	0.253212	0.234756
k__Bacteria | p__Proteobacteria | c__Alphaproteobacteria | o__Sphingomonadales	0.0324942	0.0348152	0.0339189	0.0262435	0.0587252	0.0453562	0.152123	0.161357	0.122614	0.148866	0.156606	0.191368
k__Bacteria | p__Proteobacteria | c__Alphaproteobacteria | o__Sphingomonadales | f__Sphingomonadaceae	0.0321371	0.0344581	0.0339189	0.0262435	0.0587252	0.0453562	0.152123	0.161357	0.121186	0.146724	0.156606	0.150475
k__Bacteria | p__Proteobacteria | c__Alphaproteobacteria | o__Sphingomonadales | f__Sphingomonadaceae | g__Sphingomonas	0.0307088	0.0341011	0.0282057	0.0207088	0.0537654	0.0349991	0.121766	0.152307	0.120293	0.135831	0.155892	0.149761
k__Bacteria | p__Proteobacteria | c__Alphaproteobacteria | o__Rhizobiales	0.0192823	0.0233887	0.0151723	0.0264221	0.0364185	0.0241064	0.0612426	0.0492805	0.0796126	0.0924763	0.0732137	0.0376754
k__Bacteria | p__Proteobacteria | c__Alphaproteobacteria | o__Rhizobiales | f__Methylobacteriaceae	0.0142832	0.020175	0.00124978	0.00178539	0.0308838	0.0128566	0.0151998	0.00252346	0.0294633	0.0517914	0.0293133	0.0110969
k__Bacteria | p__Proteobacteria | c__Alphaproteobacteria | o__Rhizobiales | f__Methylobacteriaceae | g__Methylobacterium	0.0142832	0.020175	0.00124978	0.00178539	0.0308838	0.0128566	0.0151998	0.00252346	0.0294633	0.0517914	0.0293133	0.0110969
k__Bacteria | p__Proteobacteria | c__Alphaproteobacteria | o__Rhizobiales | f__Hyphomicrobiaceae	0.00178539	0.00107124	0.00374933	0.00607035	0.00196393	0.00714158	0.0228292	0.0231862	0.0240789	0.0239004	0.0226506	0.0239004
k__Bacteria | p__Proteobacteria | c__Alphaproteobacteria | o__Rhodospirillales	0.00142832	0.00124978	0.0123896	0.017854	0.00321371	0.00017854	0.00160686	0.00196394	0.00428495	0.00428495	0.00232101	0.00267809
k__Bacteria | p__Proteobacteria | c__Alphaproteobacteria | o__Rhodospirillales | f__Rhodospirillaceae	0.00124978	0.00124978	0.00122832	0.0121425	0.00249955	0.00017854	0.00142832	0.00178539	0.00410641	0.00339225	0.00214248	0.00249955
k__Bacteria | p__Proteobacteria | c__Alphaproteobacteria | o__Rhodospirillales | f__Rhodospirillaceae | g__Defluviicoccus	0.000357079	0.000535619	0.00122832	0.0121425	0.00107124	0	0.000892698	0.000892698	0.00160686	0.00142832	0.000357079	0.00124978
k__Bacteria | p__Proteobacteria | c__Alphaproteobacteria | o__Caulobacterales	0.00124978	0.00285663	0.00910552	0.00999821	0.00446349	0.000714158	0.00410641	0.00196394	0.00821282	0.0085699	0.00107124	0.00196394
k__Bacteria | p__Proteobacteria | c__Alphaproteobacteria | o__Caulobacterales | f__Caulobacteraceae	0.00107124	0.00267809	0.00803428	0.00839136	0.00446349	0.000714158	0.00410641	0.00178539	0.00821282	0.0085699	0.000714158	0.00196393
k__Bacteria | p__Proteobacteria | c__Alphaproteobacteria | o__Caulobacterales | f__Caulobacteraceae | g__Brevundimonas	0.000535619	0.00107124	0.00087854	0.00753562	0.00339225	0.000714158	0.00214247	0.00126977	0.00660596	0.00517765	0.000535619	0.00107124
k__Bacteria | p__Proteobacteria | c__Betaproteobacteria	0.058161	0.0366385	0.02817	0.0434958	0.0635601	0.0574987	0.0382075	0.0298161	0.0928406	0.044626	0.014642	0.068927
k__Bacteria | p__Proteobacteria | c__Betaproteobacteria | o__Burkholderiales	0.0508838	0.0219604	0.0174612	0.0378272	0.0557043	0.046963	0.0326727	0.027138	0.0858775	0.0401625	0.0139279	0.0574987
k__Bacteria | p__Proteobacteria | c__Betaproteobacteria | o__Burkholderiales | f__Oxalobacteraceae	0.0191037	0.00981967	0.00557043	0.0103878	0.0291019	0.0419639	0.0180325	0.0169613	0.0615961	0.0112391	0.0110712	0.042321
k__Bacteria | p__Proteobacteria | c__Betaproteobacteria | o__Burkholderiales | f__Oxalobacteraceae | g__Janthinobacterium	0.0114265	0.0076772	0.0044617	0.00714158	0.0180325	0.0208927	0.0141046	0.0128548	0.0483842	0.0112391	0.0107124	0.0412498
k__Bacteria | p__Proteobacteria | c__Betaproteobacteria | o__Burkholderiales | f__Comamonadaceae	0.00714158	0.00178539	0.00104803	0.0102121	0.00517765	0.00124978	0.00553473	0.00446349	0.00892698	0.0123192	0.000892698	0.000714158
k__Bacteria | p__Proteobacteria | c__Betaproteobacteria | o__Burkholderiales | f__Comamonadaceae | g__Comamonas	0.00714158	0.00178539	0.00104803	0.0102121	0.00517765	0.00124978	0.00553473	0.00446349	0.00892698	0.0123192	0.000892698	0.000714158
k__Bacteria | p__Proteobacteria | c__Betaproteobacteria | o__Burkholderiales | f__Burkholderiaceae	0.0123192	0.00785574	0.00535619	0.00874844	0.0114265	0.00249955	0.00642742	0.00464203	0.0107124	0.00981967	0.00178539	0.00285663
k__Bacteria | p__Proteobacteria | c__Betaproteobacteria | o__Burkholderiales | f__Burkholderiaceae | g__Burkholderia	0.0117836	0.0076772	0.00499911	0.0085699	0.0114265	0.00232101	0.00642742	0.00464203	0.00928406	0.00910552	0.0017854	0.00285663
k__Bacteria | p__Proteobacteria | c__Deltaproteobacteria	0.00660596	0.00428495	0.0191037	0.0235672	0.0155347	0.0139279	0.00607034	0.00339225	0.00964114	0.0123192	0.0130334	0.0085699
k__Bacteria | p__Proteobacteria | c__Deltaproteobacteria | o__Desulfovibrionales	0.00482057	0.00285663	0.014	0.02	0.00321371	0.00303517	0.00517765	0.00249955	0.0085699	0.0094626	0.0126763	0.00803428
k__Bacteria | p__Proteobacteria | c__Deltaproteobacteria | o__Desulfovibrionales | f__Desulfovibrionaceae	0.00482057	0.00285663	0.014	0.02	0.00321371	0.00303517	0.00517765	0.00249955	0.0085699	0.0094626	0.0126763	0.00803428
k__Bacteria | p__Proteobacteria | c__Deltaproteobacteria | o__Desulfovibrionales | f__Desulfovibrionaceae | g__Bilophila	0.00249955	0.00142832	0.00746	0.01876	0.0017854	0.002463	0.00321371	0.000357079	0.00535619	0.00624888	0.0117836	0.00267809
k__Bacteria | p__Proteobacteria | c__Deltaproteobacteria | o__Desulfuromonadales	0.00124978	0.00107124	0.00446349	0.00322787	0.00142832	0.00653562	0.0008	0.000357079	0.000714158	0.0017854	0.000357079	0.000535619
k__Bacteria | p__Proteobacteria | c__Deltaproteobacteria | o__Desulfuromonadales | f__Desulfuromonadaceae	0.00124978	0.000892698	0.00446349	0.00322787	0.00142832	0.000535619	0.0008	0.000357079	0.000714158	0.00178539	0.000357079	0.000535619
k__Bacteria | p__Proteobacteria | c__Deltaproteobacteria | o__Desulfuromonadales | f__Desulfuromonadaceae | g__Desulfuromonas	0.00124978	0.000892698	0.00446349	0.00322787	0.00142832	0.000535619	0.0008	0.000357079	0.000714158	0.00178539	0.000357079	0.000535619
k__Bacteria | p__Bacteroidetes	0.223286	0.159804	0.155365	0.160505	0.225959	0.210611	0.195124	0.187277	0.135956	0.128379	0.166161	0.170473
k__Bacteria | p__Bacteroidetes | c__Bacteroidia	0.194965	0.148375	0.0892823	0.0769613	0.164888	0.125755	0.179446	0.184685	0.133892	0.126415	0.163482	0.167974
k__Bacteria | p__Bacteroidetes | c__Bacteroidia | o__Bacteroidales	0.194787	0.12784	0.0892823	0.0769613	0.168888	0.125726	0.175894	0.183528	0.124813	0.125879	0.158482	0.167438
k__Bacteria | p__Bacteroidetes | c__Bacteroidia | o__Bacteroidales | f__Bacteroidaceae	0.0615747	0.032662	0.010021	0.0101785	0.0612123	0.0690073	0.133708	0.142639	0.0835636	0.0769523	0.0920568	0.0960114
k__Bacteria | p__Bacteroidetes | c__Bacteroidia | o__Bacteroidales | f__Bacteroidaceae | g__Bacteroides	0.0615747	0.032662	0.010021	0.0101785	0.0612123	0.0600732	0.113708	0.122639	0.0635636	0.0569523	0.0720568	0.0760114
k__Bacteria | p__Bacteroidetes | c__Bacteroidia | o__Bacteroidales | f__B. S24-7 group	0.0211319	0.0174094	0.00745	0.00247	0.0318143	0.0487413	0.00830209	0.0123906	0.0221389	0.0128513	0.0212819	0.0289234
k__Bacteria | p__Bacteroidetes | c__Bacteroidia | o__Bacteroidales | f__Rikenellaceae	0.0932137	0.0614283	0.0612411	0.0540343	0.0619639	0.0326781	0.0310695	0.0249991	0.000357079	0.0192498	0.031248	0.032321
k__Bacteria | p__Bacteroidetes | c__Bacteroidia | o__Bacteroidales | f__Rikenellaceae | g__Alistipes	0.0149639	0.0253571	0.018178	0.016446	0.0133571	0.0212498	0.0146781	0.00303517	8.9679e-05	0.0157142	0.0108927	0.0110712
k__Bacteria | p__Bacteroidetes | c__Bacteroidia | o__Bacteroidales | f__Rikenellaceae | g__Rikenella	0.0038927	0.0110712	0.003546	0.002369	0.00817854	0.00542832	0.0169639	0.0215356	0.00020097	0.00225356	0.0209982	0.0210712
k__Bacteria | p__Bacteroidetes | c__Bacteroidia | o__Bacteroidales | f__Rikenellaceae | g__dgA-11 gut group	0.00124978	0.00217854	0.0007986	0.004743	0.00317854	0.000892698	0.00107124	0.00232101	0.000209	0.000357079	0.00017854	0.000892698
k__Bacteria | p__Bacteroidetes | c__Bacteroidia | o__Bacteroidales | f__Rikenellaceae | g__R. RC9 gut group	0.0049754	0.002476	0.00124978	0.00196393	0.002753	0.0047864	0	0	0	0	0	0
k__Bacteria | p__Bacteroidetes | c__Bacteroidia | o__Bacteroidales | f__Prevotellaceae	0.0112498	0.0105356	0.0101785	0.0101785	0.0108927	0.000535619	0.000892698	0.00160686	0.000535619	0.00107124	0.00017854	0.00017854
k__Bacteria | p__Bacteroidetes | c__Bacteroidia | o__Bacteroidales | f__Prevotellaceae | g__Prevotella	0.0112498	0.0105356	0.0101785	0.0101785	0.0108927	0.000535619	0.000892698	0.00160686	0.000535619	0.00107124	0.00017854	0.00017854
k__Bacteria | p__Bacteroidetes | c__Sphingobacteriia	0.0249639	0.0310712	0.0544772	0.0806732	0.0608927	0.052321	0.00457079	0.00214247	0.000535619	0.00107124	0.00232101	0.00196394
k__Bacteria | p__Bacteroidetes | c__Sphingobacteriia | o__Sphingobacteriales	0.0219639	0.0310712	0.0544772	0.0799732	0.0608927	0.052321	0.00357079	0.00214247	0.000535619	0.00107124	0.00232101	0.00196394
k__Bacteria | p__Bacteroidetes | c__Sphingobacteriia | o__Sphingobacteriales | f__Sphingobacteriaceae	0.0217854	0.0310712	0.0344456	0.0637279	0.0605356	0.0521425	0.00321371	0.00214248	0.000357079	0.00107124	0.00214248	0.00196393
k__Bacteria | p__Bacteroidetes | c__Sphingobacteriia | o__Sphingobacteriales | f__Sphingobacteriaceae | g__Pedobacter	0.0103571	0.0101785	0.0153437	0.0117675	0.0103571	0.0108927	0.00160686	0.000892698	0.00017854	0.00065	0.00124978	0.000892698
k__Bacteria | p__Bacteroidetes | c__Sphingobacteriia | o__Sphingobacteriales | f__Sphingobacteriaceae | g__Mucilaginibacter	0.000935619	0.0107142	0.000532048	0.0094626	0.00012014	0.000535619	0.00135708	0.000991416	0.0001613	0.000357079	0.000714158	0.00105708
k__Bacteria | p__Verrucomicrobia	0.0139261	0.00535619	0.000357079	0.0012	0.00792787	0.00214248	0.0208918	0.0237484	0.0239279	0.0205347	0.0776504	0.0262321
k__Bacteria | p__Verrucomicrobia | c__Verrucomicrobiae	0.0139261	0.00535619	0.0002	0.0009	0.00374933	0.00214247	0.0208918	0.0217484	0.0239279	0.0205347	0.0746504	0.0262321
k__Bacteria | p__Verrucomicrobia | c__Verrucomicrobiae | o__Verrucomicrobiales	0.0139261	0.00535619	0.0002	0.0009	0.00374933	0.00214247	0.0208918	0.0217484	0.0239279	0.0205347	0.0746504	0.0262321
k__Bacteria | p__Verrucomicrobia | c__Verrucomicrobiae | o__Verrucomicrobiales | f__Verrucomicrobiaceae	0.0139261	0.00535619	0.0002	0.0009	0.00374933	0.00214248	0.0208918	0.0217484	0.0239279	0.0205347	0.0746504	0.0262321
k__Bacteria | p__Verrucomicrobia | c__Verrucomicrobiae | o__Verrucomicrobiales | f__Verrucomicrobiaceae | g__Akkermansia	0.0139261	0.00535619	0.0002	0.0009	0.00274933	0.00214248	0.0188918	0.0205699	0.0239279	0.0195347	0.0776504	0.0242321
k__Bacteria | p__Actinobacteria	0.0785538	0.0567756	0.031423	0.0376718	0.0223174	0.0794626	0.0176754	0.0173183	0.010532	0.0142832	0.014642	0.00464203
k__Bacteria | p__Actinobacteria | c__Actinobacteria	0.0574897	0.0269613	0.027138	0.0321371	0.0114265	0.0544635	0.0142832	0.0146402	0.00856811	0.0110695	0.0135708	0.00392787
k__Bacteria | p__Actinobacteria | c__Actinobacteria | o__Micrococcales	0.0163174	0.00324888	0.00374933	0.00574933	0.00417765	0.0110712	0.00753473	0.00482057	0.00235529	0.00528495	0.0110712	0.00142832
k__Bacteria | p__Actinobacteria | c__Actinobacteria | o__Micrococcales | f__Dermabacteraceae	0.0157115	0.00267809	0.002109	0.003287	0.00303517	0.00953562	0.00657079	0.00260686	0.00117765	0.00460686	0.0108571	0.000835619
k__Bacteria | p__Actinobacteria | c__Actinobacteria | o__Micrococcales | f__Dermabacteraceae | g__Brachybacterium	0.0157115	0.00267809	0.002109	0.003287	0.00303517	0.00953562	0.00657079	0.00260686	0.00117765	0.00460686	0.0108571	0.000835619
k__Bacteria | p__Actinobacteria | c__Actinobacteria | o__Micrococcales | f__Micrococcaceae	0.00249955	0.00142832	0.000892698	0.00160686	0.000892698	0.00017854	0.000535619	0.00124978	0.00392787	0.000892698	0.00017854	0.000535619
k__Bacteria | p__Actinobacteria | c__Actinobacteria | o__Micrococcales | f__Micrococcaceae | g__Kocuria	0.00196393	0.00107124	0.000892698	0.00160686	0.000714158	0.00017854	0.000535619	0.00124978	0.00392787	0.000892698	0.00017854	0.000535619
k__Bacteria | p__Actinobacteria | c__Actinobacteria | o__Bifidobacteriales	0.0197115	0.0126781	0.0182695	0.0173183	0.00660686	0.0125356	0.00296394	0.000482057	0.000503517	0.00232101	0.00135708	0.000357079
k__Bacteria | p__Actinobacteria | c__Actinobacteria | o__Bifidobacteriales | f__Bifidobacteriaceae	0.00971148	0.0126781	0.00826945	0.00731834	0.00660686	0.0125356	0.00296394	0.000482057	0.000503517	0.00232101	0.00135708	0.000357079
k__Bacteria | p__Actinobacteria | c__Actinobacteria | o__Bifidobacteriales | f__Bifidobacteriaceae | g__bifidobacterium	0.00971148	0.0126781	0.00826945	0.00731834	0.00660686	0.0125356	0.00296394	0.000482057	0.000503517	0.00232101	0.00135708	0.000357079
k__Bacteria | p__Actinobacteria | c__Coriobacteriia	0.0271362	0.0249938	0.0018	0.0019	0.00910552	0.0228566	0.00196394	0.00142832	0.000535619	0.0017854	0.000535619	0.000357079
k__Bacteria | p__Actinobacteria | c__Actinobacteria | o__Propionibacteriales	0.0171362	0.0249938	0.0015	0.0017	0.00910552	0.0228566	0.00196394	0.00142832	0.000535619	0.0017854	0.000535619	0.000357079
k__Bacteria | p__Actinobacteria | c__Actinobacteria | o__Propionibacteriales | f__Propionibacteriaceae	0.0171362	0.0249938	0.0015	0.0017	0.00910552	0.0228566	0.00196393	0.00142832	0.000535619	0.00178539	0.000535619	0.000357079
k__Bacteria | p__Actinobacteria | c__Actinobacteria | o__Propionibacteriales | f__Propionibacteriaceae | g__Haloactinopolyspora	0.0158864	0.0242796	0	0	0.00892698	0.0228566	0.00142832	0.00142832	0.000535619	0.00178539	0.000535619	0.000357079
k__Bacteria | p__Actinobacteria | c__Acidimicrobiia	0.00374933	0.00428495	0.00249955	0.00357079	0.0017854	0.00214247	0.00142832	0.00124978	0.000892698	0.00142832	0.000535619	0.000357079
k__Bacteria | p__Actinobacteria | c__Acidimicrobiia | o__Acidimicrobiales	0.00374933	0.00428495	0.00249955	0.00357079	0.0017854	0.00214247	0.00142832	0.00124978	0.000892698	0.00142832	0.000535619	0.000357079
