# Supplementary material for: The underlying microbial mechanism of epizootic rabbit enteropathy triggered by a low fiber diet
Source: Sci Rep. 2018 Aug 21;8:12489. doi: 10.1038/s41598-018-30178-2 (PMC6104036; doi:10.1038/s41598-018-30178-2)
Supplement: Supplementary file 13 — NS-NI-NC lefse analysis original data [file 41598_2018_30178_MOESM13_ESM.xlsx]

## Sheet: Sheet1
bodysite	NS	NS	NS	NS	NS	NS	NC	NC	NC	NC	NC	NC	NI	NI	NI	NI	NI	NI
subsite	1	2	3	4	5	6	1	2	3	4	5	6	1	2	3	4	5	6
k__Bacteria	0.999643	0.999286	0.999286	0.998572	0.999821	1	1	1	1	0.999464	0.999643	0.999821	0.998215	1	0.999821	1	0.999821	1
k__Bacteria | p__Firmicutes	0.426174	0.488816	0.517843	0.471055	0.365474	0.406863	0.738961	0.77985	0.672166	0.705578	0.733615	0.696766	0.424444	0.466344	0.470115	0.366149	0.399036	0.375251
k__Bacteria | p__Firmicutes | c__Clostridia	0.320291	0.346188	0.331427	0.31464	0.299768	0.367795	0.688609	0.702717	0.608138	0.666831	0.641128	0.63485	0.390462	0.429029	0.42678	0.337497	0.357972	0.314776
k__Bacteria | p__Firmicutes | c__Clostridia | o__Clostridiales	0.31972	0.345831	0.320891	0.314462	0.299589	0.367585	0.688252	0.702517	0.607781	0.666652	0.64095	0.633315	0.389832	0.428829	0.426601	0.336783	0.357793	0.314597
k__Bacteria | p__Firmicutes | c__Clostridia | o__Clostridiales | f__Ruminococcaceae	0.169079	0.186051	0.15125	0.161428	0.130518	0.212289	0.348895	0.350643	0.269242	0.369422	0.296202	0.331964	0.286607	0.275137	0.237465	0.244428	0.223968	0.215335
k__Bacteria | p__Firmicutes | c__Clostridia | o__Clostridiales | f__Ruminococcaceae | g__R. NK4A214 group	0.03547	0.026547	0.019743	0.042149	0.02456	0.037451	0.077463	0.071756	0.069874	0.08741	0.057469	0.072473	0.032746	0.029743	0.031569	0.028746	0.035479	0.030246
k__Bacteria | p__Firmicutes | c__Clostridia | o__Clostridiales | f__Ruminococcaceae | g__R. V9D2013 group	0.012784	0.0087423	0.0201439	0.0317221	0.0087592	0.0092143	0.051476	0.045479	0.030147	0.07743	0.049579	0.057964	0.047516	0.05469	0.0394754	0.046547	0.04216	0.04645
k__Bacteria | p__Firmicutes | c__Clostridia | o__Clostridiales | f__Ruminococcaceae | g__R. UCG-014 group	0.0008745	0.000244	0.00021469	0.000456	0.0002466	0.00097	0.019775	0.02479	0.030179	0.017456	0.02873	0.021457	0.021467	0.0287	0.020146	0.033249	0.028746	0.0198743
k__Bacteria | p__Firmicutes | c__Clostridia | o__Clostridiales | f__Ruminococcaceae | g__R. UCG-013 group	0.00267809	0.00196393	0	0	0.00285663	0.00178539	0.008713	0.008021	0.014573	0.0097133	0.01453	0.004753	0.0009445	0.0071456	0.001476	0.0008743	0.002487	0.00149
k__Bacteria | p__Firmicutes | c__Clostridia | o__Clostridiales | f__Ruminococcaceae | g__R. UCG-005 group	0	0	0	0	0	0	0.000475	0.000874	0.0001476	0.00873	0.00214	0.000789	0.00017854	0.00339225	0.00410641	0.000535619	0.00482057	0.00160686
k__Bacteria | p__Firmicutes | c__Clostridia | o__Clostridiales | f__Ruminococcaceae | g__Ruminococcus	0.0119479	0.0165953	0.02298	0.0190357	0.0189198	0.0212426	0.0379825	0.0425217	0.0199714	0.0453364	0.0413944	0.038974	0.023789	0.0173005	0.0169434	0.020796	0.0237315	0.0190966
k__Bacteria | p__Firmicutes | c__Clostridia | o__Clostridiales | f__Ruminococcaceae | g__Subdoligranulum	0.00142832	0.0114283	0.014573	0.012489	0.0116069	0.0114283	0.0205356	0.0319639	0.0237493	0.022321	0.0362489	0.01	0.01754	0.0124996	0.00785395	0.008746	0.00960686	0.0114283
k__Bacteria | p__Firmicutes | c__Clostridia | o__Clostridiales | f__Ruminococcaceae | g__Acetivibrio	0	0	0	0	0	0	0.01476	0.009745	0.00817854	0.0141249	0.00017854	0.000743	0	0.00017854	0	0	0.00017854	0
k__Bacteria | p__Firmicutes | c__Clostridia | o__Clostridiales | f__Ruminococcaceae | g__Ruminiclostridium	0.0271362	0.0466024	0.0403571	0.0305356	0.0240814	0.0555151	0.0133851	0.0139207	0.0166006	0.0191019	0.0142814	0.00940893	0.0380712	0.0856999	0.0419568	0.0303571	0.0457079	0.0421002
k__Bacteria | p__Firmicutes | c__Clostridia | o__Clostridiales | f__Ruminococcaceae | g__Anaerotruncus	0.00267809	0.00196394	0.001257	0.001876	0.00160686	0.00410641	0.00699911	0.00717765	0.00539225	0.00467809	0.00485663	0.008763	0.004768	0.00410641	0.00285663	0.005479	0.00321371	0.00303517
k__Bacteria | p__Firmicutes | c__Clostridia | o__Clostridiales | f__Ruminococcaceae | g__Faecalibacterium	0.0200357	0.00702453	0.00817854	0.001568	0.00142832	0.00735708	0.0187142	0.0112498	0.0116069	0.0165356	0.0176069	0.0195356	0.005143	0.00142832	0.000714158	0.00717854	0.00124978	0.00371416
k__Bacteria | p__Firmicutes | c__Clostridia | o__Clostridiales | f__Ruminococcaceae | g__Flavonifractor	0.00735708	0.00953562	0	0	0.00605356	0.00953562	0.00724978	0.0098927	0.00360686	0.0048927	0.00853562	0.007589	0.000789	0.00153562	0.000892698	0.000475	0.000935619	0.000714158
k__Bacteria | p__Firmicutes | c__Clostridia | o__Clostridiales | f__Ruminococcaceae | g__Papillibacter	0.001576	0.00476543	0.0145621	0.0014236	0.00853562	0.0054331	0.0183571	0.00407124	0.00953562	0.00753562	0.00653562	0.008536	0	0.000535619	0	0	0	0
k__Bacteria | p__Firmicutes | c__Clostridia | o__Clostridiales | f__Lachnospiraceae	0.049268	0.0580218	0.05002	0.0581785	0.0623067	0.076522	0.242819	0.26709	0.280836	0.21861	0.231214	0.17927	0.0753562	0.124435	0.104224	0.077854	0.0844421	0.0531994
k__Bacteria | p__Firmicutes | c__Clostridia | o__Clostridiales | f__Lachnospiraceae | g__L. NK4A136 group	0.0193112	0.0138856	0.02387	0.0291785	0.0203842	0.0313058	0.07479	0.087423	0.09745	0.07679	0.091249	0.080143	0.0485356	0.0810912	0.0671273	0.0541785	0.0523085	0.0206701
k__Bacteria | p__Firmicutes | c__Clostridia | o__Clostridiales | f__Lachnospiraceae | g__Lachnoclostridium	0.00931119	0.00808556	0.01387	0.00912854	0.000384217	0.0113058	0.0135458	0.0183592	0.0126081	0.0180129	0.0161553	0.0107142	0.00853562	0.0210912	0.0071273	0.0141785	0.0123085	0.0206701
k__Bacteria | p__Firmicutes | c__Clostridia | o__Clostridiales | f__Lachnospiraceae | g__Sporobacter	0.00285663	0.00214248	0	0	0.00339225	0.00142832	0.0232137	0.0248206	0.0153562	0.0149991	0.0130352	0.01	0	0.00446349	0.00374933	0	0.00285663	0.00167809
k__Bacteria | p__Firmicutes | c__Clostridia | o__Clostridiales | f__Lachnospiraceae | g__Fusicatenibacter	0.00392787	0.00339225	0.002147	0.003978	0.00249955	0.00232101	0.0191055	0.028211	0.0289252	0.0216051	0.0237475	0.019573	0.000837	0.000517765	0.00553473	0.0073	0.00392787	0.00214247
k__Bacteria | p__Firmicutes | c__Clostridia | o__Clostridiales | f__Lachnospiraceae | g__Butyrivibrio	0.00710462	0.00967631	0.008727	0.0103	0.0106763	0.0119955	0.00785217	0.0069559	0.00781432	0.0081389	0.00817229	0.0173	0.01273	0.00749509	0.0106745	0.0037	0.00821103	0.00939047
k__Bacteria | p__Firmicutes | c__Clostridia | o__Clostridiales | f__Lachnospiraceae | g__Anaerosporobacter	0.00285663	0.00214247	0.002694	0.001975	0.00339225	0.00142832	0.00321371	0.00482057	0.00535619	0.00499911	0.00303517	0.003679	0.00273	0.00446349	0.00374933	0.00437	0.00285663	0.00267809
k__Bacteria | p__Firmicutes | c__Clostridia | o__Clostridiales | f__Lachnospiraceae | g__Tyzzerella	0.00464203	0.00517765	0.002167	0.00137	0.00196394	0.0113535	0.00142832	0.00321371	0.00249955	0.00214247	0.000714158	0.000879	0.000978	0.00339047	0.00642742	0.00737	0.00499911	0.00624888
k__Bacteria | p__Firmicutes | c__Clostridia | o__Clostridiales | f__Lachnospiraceae | g__Blautia	0.00196393	0.00107124	0	0	0.00107124	0.00196393	0.0241064	0.0119639	0.0242849	0.0317854	0.0228566	0.010987	0.0007543	0.00214248	0.00357079	0.000873	0.00160686	0.00160686
k__Bacteria | p__Firmicutes | c__Clostridia | o__Clostridiales | f__Eubacteriaceae	0.0596322	0.0542671	0.0696	0.03326	0.0433887	0.034642	0.0505356	0.0407142	0.0305356	0.0395356	0.068	0.049	0.009	0.00267809	0.0305303	0.00876	0.0105338	0.00896393
k__Bacteria | p__Firmicutes | c__Clostridia | o__Clostridiales | f__Eubacteriaceae | g__Eubacterium	0.00963221	0.0142671	0.0196	0.01326	0.0133887	0.010042	0.0305356	0.0187142	0.0100356	0.00853562	0.01124	0.005	0	0.00267809	0.0305303	0	0.0105338	0.00196394
k__Bacteria | p__Firmicutes | c__Clostridia | o__Clostridiales | f__Clostridiaceae	0.0109225	0.0171732	0.0232137	0.0237493	0.0299875	0.0183914	0.0419318	0.0314167	0.0265988	0.0311944	0.0458579	0.0581967	0.0133923	0.0269595	0.0444563	0.00303517	0.0305303	0.0291019
k__Bacteria | p__Firmicutes | c__Clostridia | o__Clostridiales | f__Clostridiaceae | g__Clostridium	0.00678093	0.00642028	0.0132137	0.0074933	0.00749866	0.0121425	0.0121425	0.0148206	0.0144635	0.0133923	0.0133923	0.00819675	0.0133923	0.0137493	0.0121425	0.00303517	0.0112498	0.012321
k__Bacteria | p__Firmicutes | c__Clostridia | o__Clostridiales | f__Christensenellaceae	0.00642742	0	0.005	0.006	0.00410641	0.00267809	0.00196393	0.00892698	0.0076772	0.00660596	0.00642742	0.007	0.003258	0.00499911	0.00642742	0.00095	0.00499911	0.00392787
k__Bacteria | p__Firmicutes | c__Clostridia | o__Clostridiales | f__Christensenellaceae | g__C. R-7 group	0.00642742	0.00660596	0	0	0.00410641	0.00267809	0.00196394	0.00892698	0.0076772	0.00642742	0.00642742	0.007	0.003258	0.00499911	0.00642742	0.00095	0.00464203	0.00374933
k__Bacteria | p__Firmicutes | c__Clostridia | o__Clostridiales | f__Family XI	0.00339225	0.00339225	0.00107124	0.000714158	0.00553473	0.000892698	0.00160686	0.00321371	0.00142832	0.000892698	0.00267809	0.00124978	0.000535619	0.00160686	0.00303517	0.00142832	0.00214248	0.00374933
k__Bacteria | p__Firmicutes | c__Clostridia | o__Clostridiales | f__Family XI | g__Sedimentibacter	0.00339225	0.00339225	0.00107124	0.000714158	0.00553473	0.000892698	0.00160686	0.00321371	0.00142832	0.000892698	0.00267809	0.00124978	0.000535619	0.00160686	0.00303517	0.00142832	0.00214247	0.00374933
k__Bacteria | p__Firmicutes | c__Clostridia | o__Halanaerobiales	0.000357079	0.000357079	0.000535619	0.00017854	0.00017854	0.0002	0.000357079	0.0002	0.00017854	0.00017854	0.00017854	0.000535619	0.00017854	0.0002	0.00017854	0.000714158	0.00017854	0.00017854
k__Bacteria | p__Firmicutes | c__Clostridia | o__Halanaerobiales | f__Halobacteroidaceae	0.000357079	0.000357079	0.000535619	0.00017854	0.00017854	0.0002	0.000357079	0.0002	0.00017854	0.00017854	0.00017854	0.000535619	0.00017854	0.0002	0.00017854	0.000714158	0.00017854	0.00017854
k__Bacteria | p__Firmicutes | c__Bacilli	0.0285663	0.0516015	0.0642742	0.0548081	0.0246385	0.00860596	0.0244635	0.0303553	0.0270416	0.0273201	0.0287484	0.0458454	0.0298757	0.011248	0.0153544	0.0276665	0.020175	0.0312444
k__Bacteria | p__Firmicutes | c__Bacilli | o__Bacillales	0.024817	0.0476736	0.020175	0.0237458	0.0208891	0.00682057	0.00373079	0.00964114	0.00579181	0.00624888	0.00821282	0.0232101	0.0227668	0.0085699	0.0123192	0.0187467	0.0148188	0.0276736
k__Bacteria | p__Firmicutes | c__Bacilli | o__Bacillales | f__Planococcaceae	0.00999821	0.0121407	0.00107124	0.00142832	0.0119621	0.00232101	0.00107124	0.00499911	0.00374933	0.00232101	0.00267809	0.00107124	0.000535619	0.00357079	0.00517765	0.000714158	0.00714158	0.0148188
k__Bacteria | p__Firmicutes | c__Bacilli | o__Bacillales | f__Planococcaceae | g__Lysinibacillus	0.00535619	0.00446349	0.000892698	0.00124978	0.00482057	0.000357079	0	0.00232101	0.00214247	0.00124978	0.000357079	0.000535619	0.00017854	0.00160686	0.0017854	0.000535619	0.00249955	0.00428495
k__Bacteria | p__Firmicutes | c__Bacilli | o__Bacillales | f__Planococcaceae | g__Solibacillus	0.00392787	0.00732012	0	0	0.00642742	0.00160686	0.000892698	0.00196394	0.00142832	0.00107124	0.00232101	0	0	0.00196394	0.00232101	0	0.00410641	0.00981968
k__Bacteria | p__Firmicutes | c__Bacilli | o__Bacillales | f__Bacillaceae	0.0128548	0.0151759	0.0116051	0.0157115	0.00785574	0.00232101	0.00196393	0.00464203	0.00196393	0.00374933	0.00553473	0.0141046	0.0149973	0.00446349	0.00553473	0.0103553	0.00660596	0.0119621
k__Bacteria | p__Firmicutes | c__Bacilli | o__Bacillales | f__Bacillaceae | g__Bacillus	0.0128548	0.0151759	0.0116051	0.0157115	0.00785574	0.00232101	0.00196393	0.00464203	0.00196393	0.00374933	0.00553473	0.0141046	0.0149973	0.00446349	0.00553473	0.0103553	0.00660596	0.0119621
k__Bacteria | p__Firmicutes | c__Bacilli | o__Lactobacillales	0.0124996	0.0333923	0.046065	0.0299929	0.0128566	0.0116069	0.0207142	0.0203571	0.0212498	0.0208927	0.0205356	0.039193	0.0369541	0.0171425	0.00903517	0.0394572	0.00910641	0.00885663
k__Bacteria | p__Firmicutes | c__Bacilli | o__Lactobacillales | f__Lactobacillaceae	0.0124996	0.0333923	0.046065	0.0299929	0.0128566	0.0116069	0.0207142	0.0203571	0.0212498	0.0208927	0.0205356	0.039193	0.0369541	0.0171425	0.00903517	0.0394572	0.00910641	0.00885663
k__Bacteria | p__Firmicutes | c__Bacilli | o__Lactobacillales | f__Lactobacillaceae | g__Lactobacillus	0.0124996	0.0303923	0.0415294	0.0252787	0.0128566	0.0116069	0.0107142	0.0103571	0.0112498	0.0108927	0.0105356	0.0110502	0.0360614	0.0121425	0.00903517	0.0394572	0.00910641	0.00785663
k__Bacteria | p__Firmicutes | c__Erysipelotrichia	0.0437768	0.0607006	0.109313	0.0887777	0.015148	0.017112	0.00142832	0.00464203	0.00321371	0.00160686	0.00232101	0.00285663	0.00232101	0.00785574	0.00535619	0.000535619	0.00285663	0.00806999
k__Bacteria | p__Firmicutes | c__Erysipelotrichia | o__Erysipelotrichales	0.0437768	0.0607006	0.0293133	0.0887777	0.014848	0.016812	0.00142832	0.00464203	0.00321371	0.00160686	0.00232101	0.00285663	0.00232101	0.00785574	0.00535619	0.000535619	0.00285663	0.0806999
k__Bacteria | p__Firmicutes | c__Erysipelotrichia | o__Erysipelotrichales | f__Erysipelotrichaceae	0.0437768	0.0607006	0.0293133	0.088778	0.014848	0.016812	0.00142832	0.00464203	0.00321371	0.00160686	0.00232101	0.00285663	0.00232101	0.00785574	0.00535619	0.000535619	0.00285663	0.0806999
k__Bacteria | p__Firmicutes | c__Erysipelotrichia | o__Erysipelotrichales | f__Erysipelotrichaceae | g__Allobaculum	0.0128841	0.0530234	0.027885	0.017755	0.0110987	0.0150266	0.000535619	0.00267809	0.0017854	0.000535619	0.00124978	0	0	0.00607034	0.00303517	0	0.00196394	0.00981968
k__Bacteria | p__Firmicutes | c__Erysipelotrichia | o__Erysipelotrichales | f__Erysipelotrichaceae | g__Turicibacter	0.0107142	0.00374933	0.00142832	0.0208927	0.00267809	0.00124978	0.000714158	0.000892698	0.000892698	0.000892698	0.000357079	0.00285663	0.00232101	0.000892698	0.00196394	0.000535619	0.000535619	0.0192733
k__Bacteria | p__Firmicutes | c__Negativicutes	0.0319329	0.0297904	0.0122935	0.0122935	0.0246128	0.0176497	0.0241028	0.0415997	0.0324942	0.00428495	0.0612391	0.0132137	0.00107124	0.0132119	0.0208891	0.00017854	0.0176754	0.0239243
k__Bacteria | p__Firmicutes | c__Negativicutes | o__Selenomonadales	0.0319329	0.0297904	0.0122935	0.0122935	0.0246128	0.0176497	0.0241028	0.0415997	0.0324942	0.00428495	0.0612391	0.00321371	0.00107124	0.0132119	0.0208891	0.00017854	0.0176754	0.0239243
k__Bacteria | p__Firmicutes | c__Negativicutes | o__Selenomonadales | f__Acidaminococcaceae	0.0246128	0.0240771	0.012115	0.0122935	0.0181853	0.0146146	0.0199964	0.0373148	0.0292805	0.00214248	0.0176683	0.00017854	0.000357079	0.0085699	0.0141046	0	0.0119621	0.0199964
k__Bacteria | p__Firmicutes | c__Negativicutes | o__Selenomonadales | f__Acidaminococcaceae | g__Phascolarctobacterium	0.00461277	0.00407715	0.012115	0.0122935	0.00818534	0.0146146	0.00199964	0.00373148	0.00292805	0.00214247	0.00576683	0.00017854	0.000357079	0.00839136	0.0141046	0	0.0119621	0.0199964
k__Bacteria | p__Firmicutes | c__Negativicutes | o__Selenomonadales | f__Veillonellaceae	0.00732012	0.00571327	0.00017854	0	0.00642742	0.00303517	0.00410641	0.00428495	0.00321371	0.00196393	0.00357079	0.00303517	0.000714158	0.00464203	0.00660596	0.00017854	0.00553473	0.00392787
k__Bacteria | p__Firmicutes | c__Negativicutes | o__Selenomonadales | f__Veillonellaceae | g__Megasphaera	0.00499911	0.00339225	0	0	0.00249955	0.000714158	0.00249955	0.00285663	0.0027854	0.00124978	0.0027854	0.00303517	0.000714158	0.00360686	0.00503517	0	0.00285663	0.00296394
k__Bacteria | p__Proteobacteria	0.232707	0.242112	0.228274	0.279527	0.355112	0.312136	0.0391011	0.0532066	0.0615997	0.0392805	0.0496358	0.0625253	0.163127	0.154806	0.15859	0.203053	0.234228	0.182811
k__Bacteria | p__Proteobacteria | c__Gammaproteobacteria	0.112122	0.137981	0.108045	0.130923	0.172589	0.18004	0.0218188	0.027854	0.0349964	0.0223192	0.027854	0.0326692	0.0916508	0.083028	0.0608856	0.112283	0.150374	0.128209
k__Bacteria | p__Proteobacteria | c__Gammaproteobacteria | o__Enterobacteriales	0.0268811	0.0479577	0.0171598	0.0369231	0.0500262	0.0411423	0.0126566	0.0133923	0.0180854	0.0119639	0.0130352	0.0113515	0.0248966	0.0273887	0.0191037	0.0384984	0.0591258	0.0411124
k__Bacteria | p__Proteobacteria | c__Gammaproteobacteria | o__Enterobacteriales | f__Enterobacteriaceae	0.0268811	0.0479577	0.0171598	0.0369231	0.0500262	0.0411423	0.0126566	0.0133923	0.0180854	0.0119639	0.0130352	0.0113515	0.0248966	0.0273887	0.0191037	0.0384984	0.0591258	0.0411124
k__Bacteria | p__Proteobacteria | c__Gammaproteobacteria | o__Enterobacteriales | f__Enterobacteriaceae | g__Escherichia-Shigella	0.018561	0.0205303	0.00278272	0.0209955	0.025349	0.0228566	0.0212996	0.0322137	0.0326069	0.0204283	0.0302639	0.020616	0.0189225	0.0212462	0.01589	0.0299946	0.0408838	0.0398197
k__Bacteria | p__Proteobacteria | c__Gammaproteobacteria | o__Enterobacteriales | f__Enterobacteriaceae | g__Escherichia	0.00374933	0.00499911	0.0116235	0.00873237	0.00749955	0.00801785	0.000357079	0.00116	0.003	0.000357079	0.00141416	0.000379218	0.00412248	0.00253562	0.00124978	0.00461882	0.00678093	0.000357079
k__Bacteria | p__Proteobacteria | c__Gammaproteobacteria | o__Enterobacteriales | f__Enterobacteriaceae | g__Enterobacter	0.00374933	0.00499911	0.00262346	0.00687324	0.00209955	0.00017854	0.000357079	0	0.002	0.000757079	0.000714158	0.000379218	0.00141225	0.000535619	0.00124978	0.00134619	0.00267809	0.000357079
k__Bacteria | p__Proteobacteria | c__Gammaproteobacteria | o__Pseudomonadales	0.0378522	0.0308873	0.0335619	0.0309052	0.0232084	0.0285574	0.0060845	0.00928406	0.0112051	0.0076772	0.0094626	0.00531655	0.0262733	0.031248	0.0266402	0.0464149	0.0698152	0.0610625
k__Bacteria | p__Proteobacteria | c__Gammaproteobacteria | o__Pseudomonadales | f__Pseudomonadaceae	0.0374951	0.0407088	0.0333833	0.0301696	0.0726727	0.0885574	0.0060845	0.00928406	0.0112051	0.0076772	0.0094626	0.00526959	0.0261689	0.0310695	0.0242832	0.0451651	0.0641011	0.0510695
k__Bacteria | p__Proteobacteria | c__Gammaproteobacteria | o__Pseudomonadales | f__Pseudomonadaceae | g__Pseudomonas	0.0224951	0.0257088	0.0183833	0.0151696	0.0474942	0.0335574	0.0045845	0.00778406	0.00974799	0.00599866	0.00760552	0.00376959	0.0261689	0.0310695	0.0242832	0.0451651	0.0641011	0.0310695
k__Bacteria | p__Proteobacteria | c__Gammaproteobacteria | o__Xanthomonadales	0.0128566	0.0157133	0.0175879	0.0185347	0.0153562	0.0116069	0.00160686	0.00196394	0.00214247	0.00107124	0.00142832	0.00482057	0.023028	0.0117854	0.000714158	0.00730227	0.00553473	0.0118927
k__Bacteria | p__Proteobacteria | c__Gammaproteobacteria | o__Xanthomonadales | f__Xanthomonadaceae	0.0126781	0.0151776	0.0169452	0.0174999	0.0149991	0.0116069	0.00160686	0.00196393	0.00178539	0.00107124	0.00142832	0.00321371	0.0223428	0.0117854	0.000714158	0.00698375	0.00535619	0.0108927
k__Bacteria | p__Proteobacteria | c__Gammaproteobacteria | o__Xanthomonadales | f__Xanthomonadaceae | g__Xanthomonas	0.001279	0.0131785	0.00521693	0.0149991	0.00317854	0.0116069	0.00160686	0.00196393	0.00178539	0.00107124	0.00142832	0.0028927	0.014642	0.0117854	0.000714158	0.00544599	0.00435708	0.0108927
k__Bacteria | p__Proteobacteria | c__Gammaproteobacteria | o__Oceanospirillales	0.0105356	0.0101785	0.0188548	0.0155329	0.0103571	0.018	0	0.000535619	0.000357079	0	0.00017854	0.0110695	0.00735351	0.00017854	0.00017854	0.00203535	0.00107124	0.000535619
k__Bacteria | p__Proteobacteria | c__Gammaproteobacteria | o__Oceanospirillales | f__Halomonadaceae	0.0105356	0.0101785	0.0188548	0.0155329	0.0103571	0.018	0	0.00047854	0.00027854	0	0.00017854	0.0108909	0.00720354	0.00017854	0.00017854	0.00194608	0.00107124	0.000357079
k__Bacteria | p__Proteobacteria | c__Gammaproteobacteria | o__Oceanospirillales | f__Halomonadaceae | g__Halomonas	0.0105356	0.0101785	0.00885485	0.0155329	0.000357079	0.008	0	0.00047854	0.00027854	0	0.00017854	0.0108909	0.00720354	0.00017854	0.00017854	0.00194608	0.00107124	0.000357079
k__Bacteria | p__Proteobacteria | c__Gammaproteobacteria | o__Acidithiobacillales	0.00357079	0.00267809	0.0008	0.009	0.00303517	0.000714158	0.00136394	0.00142832	0.00303517	0.000535619	0.00214247	0	0	0.00214247	0.00303517	0.008	0.00482057	0.00360686
k__Bacteria | p__Proteobacteria | c__Alphaproteobacteria	0.0555258	0.063203	0.0730048	0.0814105	0.103292	0.0705338	0.00817675	0.0139261	0.0154978	0.0107124	0.0133905	0.0212462	0.0319875	0.0391037	0.0592751	0.0623103	0.0398125	0.0318179
k__Bacteria | p__Proteobacteria | c__Alphaproteobacteria | o__Sphingomonadales	0.0324942	0.0348152	0.0339189	0.0262435	0.0587252	0.0453562	0.00437034	0.00732012	0.0076772	0.00553473	0.00853428	0.00607034	0.0175672	0.0323192	0.0385645	0.03624	0.0258864	0.0208909
k__Bacteria | p__Proteobacteria | c__Alphaproteobacteria | o__Sphingomonadales | f__Sphingomonadaceae	0.0321371	0.0344581	0.0339189	0.0262435	0.0587252	0.0453562	0.00437034	0.00714158	0.00749866	0.00553473	0.00785574	0.00553473	0.0175672	0.0323192	0.0385645	0.03624	0.0258864	0.0208909
k__Bacteria | p__Proteobacteria | c__Alphaproteobacteria | o__Sphingomonadales | f__Sphingomonadaceae | g__Sphingomonas	0.0307088	0.0341011	0.0282057	0.0207088	0.0537654	0.0349991	0.00353473	0.00624888	0.00749866	0.00499911	0.00785574	0.00535619	0.0171782	0.0223192	0.0280289	0.0238511	0.0253508	0.0107124
k__Bacteria | p__Proteobacteria | c__Alphaproteobacteria | o__Rhizobiales	0.0192823	0.0233887	0.0151723	0.0264221	0.0364185	0.0241064	0.00214247	0.00410641	0.00267809	0.00392787	0.00357079	0.00892698	0.00638868	0.00410641	0.0160686	0.0134243	0.0101768	0.00753473
k__Bacteria | p__Proteobacteria | c__Alphaproteobacteria | o__Rhizobiales | f__Methylobacteriaceae	0.0142832	0.020175	0.00124978	0.00178539	0.0308838	0.0128566	0.000714158	0.00249955	0.00178539	0.00249955	0.00249955	0.00607035	0.000714158	0.00214248	0.0130334	0.00178539	0.0076772	0.00482057
k__Bacteria | p__Proteobacteria | c__Alphaproteobacteria | o__Rhizobiales | f__Methylobacteriaceae | g__Methylobacterium	0.0142832	0.020175	0.00124978	0.00178539	0.0308838	0.0128566	0.000714158	0.00249955	0.00178539	0.00249955	0.00249955	0.00607035	0.000714158	0.00214248	0.0130334	0.00178539	0.0076772	0.00482057
k__Bacteria | p__Proteobacteria | c__Alphaproteobacteria | o__Rhizobiales | f__Hyphomicrobiaceae	0.00178539	0.00107124	0.00374933	0.00607035	0.00196393	0.00714158	0.000357079	0.000535619	0.000535619	0.000535619	0.000535619	0	0.00239225	0.00107124	0.00124978	0.00499911	0.00107124	0.000357079
k__Bacteria | p__Proteobacteria | c__Alphaproteobacteria | o__Rhodospirillales	0.00142832	0.00124978	0.0123896	0.017854	0.00321371	0.00017854	0.000714158	0.000892698	0.000535619	0.000357079	0.000535619	0.00535619	0.0042471	0.00107124	0.00142832	0.00728316	0.00142832	0.0017854
k__Bacteria | p__Proteobacteria | c__Alphaproteobacteria | o__Rhodospirillales | f__Rhodospirillaceae	0.00124978	0.00124978	0.00122832	0.0121425	0.00249955	0.00017854	0.000535619	0.000892698	0.000357079	0.000357079	0.000535619	0.00417854	0.00324978	0.00107124	0.00124978	0.00612101	0.00142832	0.00107124
k__Bacteria | p__Proteobacteria | c__Alphaproteobacteria | o__Rhodospirillales | f__Rhodospirillaceae | g__Defluviicoccus	0.000357079	0.000535619	0.00122832	0.0121425	0.00107124	0	0.000417854	0.000535619	0.00017854	0.000357079	0.000357079	0.00417854	0.00124978	0.000357079	0.000535619	0.00600101	0.000535619	0.000714158
k__Bacteria | p__Proteobacteria | c__Alphaproteobacteria | o__Caulobacterales	0.00124978	0.00285663	0.00910552	0.00999821	0.00446349	0.000714158	0.000892698	0.00124978	0.00160686	0.000892698	0.000714158	0.00017854	0.00289181	0.00124978	0.00214247	0.00524799	0.00214247	0.000892698
k__Bacteria | p__Proteobacteria | c__Alphaproteobacteria | o__Caulobacterales | f__Caulobacteraceae	0.00107124	0.00267809	0.00803428	0.00839136	0.00446349	0.000714158	0.000892698	0.00124978	0.00124978	0.000892698	0.000714158	0.00017854	0.00217765	0.00124978	0.00214248	0.00433833	0.00196393	0.000714158
k__Bacteria | p__Proteobacteria | c__Alphaproteobacteria | o__Caulobacterales | f__Caulobacteraceae | g__Brevundimonas	0.000535619	0.00107124	0.00087854	0.00753562	0.00339225	0.000714158	0.000892698	0.00107124	0.00124978	0.000535619	0.000714158	0.00017854	0.00217765	0.00101416	0.00160686	0.00392787	0.00171237	0.000357079
k__Bacteria | p__Proteobacteria | c__Betaproteobacteria	0.058161	0.0366385	0.02817	0.0434958	0.0635601	0.0574987	0.00696304	0.00981968	0.00789181	0.00499911	0.00607034	0.00435654	0.0228182	0.028211	0.0342796	0.0208534	0.0357115	0.0183914
k__Bacteria | p__Proteobacteria | c__Betaproteobacteria | o__Burkholderiales	0.0508838	0.0219604	0.0174612	0.0378272	0.0557043	0.046963	0.00589181	0.00892698	0.00553473	0.00464203	0.00553473	0.0042571	0.0217938	0.0253544	0.0338522	0.0173898	0.0319229	0.00985574
k__Bacteria | p__Proteobacteria | c__Betaproteobacteria | o__Burkholderiales | f__Oxalobacteraceae	0.0191037	0.00981967	0.00557043	0.0103878	0.0291019	0.0419639	0.00160686	0.00339225	0.00160686	0.00249955	0.00196393	0.00111622	0.00820925	0.0155347	0.0121407	0.01198	0.0144572	0.00357079
k__Bacteria | p__Proteobacteria | c__Betaproteobacteria | o__Burkholderiales | f__Oxalobacteraceae | g__Janthinobacterium	0.0114265	0.0076772	0.0044617	0.00714158	0.0180325	0.0208927	0.000714158	0.00107124	0.00135708	0.00142832	0.00141582	0.000784503	0.00728406	0.0097854	0.00696304	0.00803428	0.0153544	0.00267809
k__Bacteria | p__Proteobacteria | c__Betaproteobacteria | o__Burkholderiales | f__Comamonadaceae	0.00714158	0.00178539	0.00104803	0.0102121	0.00517765	0.00124978	0.000714158	0.000357079	0.000535619	0.00017854	0.000357079	0.000406945	0.00258722	0.00196393	0.00249955	0.00444563	0.00821282	0.00107124
k__Bacteria | p__Proteobacteria | c__Betaproteobacteria | o__Burkholderiales | f__Comamonadaceae | g__Comamonas	0.00714158	0.00178539	0.00104803	0.0102121	0.00517765	0.00124978	0.000714158	0.000357079	0.000535619	0.00017854	0.000357079	0.000406945	0.00258722	0.00196393	0.00249955	0.00444563	0.00821282	0.00107124
k__Bacteria | p__Proteobacteria | c__Betaproteobacteria | o__Burkholderiales | f__Burkholderiaceae	0.0123192	0.00785574	0.00535619	0.00874844	0.0114265	0.00249955	0.00267809	0.00410641	0.00321371	0.00142832	0.00267809	0.000714158	0.00374933	0.00464203	0.00803428	0.00017854	0.00328513	0.00178539
k__Bacteria | p__Proteobacteria | c__Betaproteobacteria | o__Burkholderiales | f__Burkholderiaceae | g__Burkholderia	0.0117836	0.0076772	0.00499911	0.0085699	0.0114265	0.00232101	0.00267809	0.00410641	0.00321371	0.00142832	0.00267809	0.000535619	0.00357079	0.00464203	0.00732012	0.00017854	0.00328513	0.0017854
k__Bacteria | p__Proteobacteria | c__Deltaproteobacteria	0.00660596	0.00428495	0.0191037	0.0235672	0.0155347	0.0139279	0.00214247	0.00160686	0.00267809	0.00107124	0.00214247	0.00374933	0.0160632	0.00410641	0.00410641	0.00696304	0.00821282	0.00321371
k__Bacteria | p__Proteobacteria | c__Deltaproteobacteria | o__Desulfovibrionales	0.00482057	0.00285663	0.014	0.02	0.00321371	0.00303517	0.00142832	0.00142832	0.00196394	0.000892698	0.00107124	0.002	0.005	0.00357079	0.00339225	0.006	0.00660596	0.00249955
k__Bacteria | p__Proteobacteria | c__Deltaproteobacteria | o__Desulfovibrionales | f__Desulfovibrionaceae	0.00482057	0.00285663	0.014	0.02	0.00321371	0.00303517	0.00142832	0.00142832	0.00196393	0.000892698	0.00107124	0.002	0.005	0.00357079	0.00339225	0.006	0.00660596	0.00249955
k__Bacteria | p__Proteobacteria | c__Deltaproteobacteria | o__Desulfovibrionales | f__Desulfovibrionaceae | g__Bilophila	0.00249955	0.00142832	0.00746	0.01876	0.0017854	0.002463	0.00142832	0.00142832	0.00196393	0.00017854	0.00107124	0	0.005	0.000357079	0.000535619	0.006	0.00374933	0.00107124
k__Bacteria | p__Proteobacteria | c__Deltaproteobacteria | o__Desulfuromonadales	0.00124978	0.00107124	0.00446349	0.00322787	0.00142832	0.00653562	0.000357079	0	0.000535619	0.00017854	0.000835619	0.000892698	0.0101768	0.000535619	0.000357079	0.000535619	0.00160686	0.000535619
k__Bacteria | p__Proteobacteria | c__Deltaproteobacteria | o__Desulfuromonadales | f__Desulfuromonadaceae	0.00124978	0.000892698	0.00446349	0.00322787	0.00142832	0.000535619	0.000357079	0	0.000535619	0.00017854	0.000357079	0.000892698	0.0101768	0.000535619	0.000357079	0.000535619	0.00124978	0.000535619
k__Bacteria | p__Proteobacteria | c__Deltaproteobacteria | o__Desulfuromonadales | f__Desulfuromonadaceae | g__Desulfuromonas	0.00124978	0.000892698	0.00446349	0.00322787	0.00142832	0.000535619	0.000357079	0	0.000535619	0.00017854	0.000357079	0.000892698	0.0101768	0.000535619	0.000357079	0.000535619	0.00124978	0.000535619
k__Bacteria | p__Bacteroidetes	0.223286	0.159804	0.155365	0.160505	0.225959	0.210611	0.113917	0.121594	0.187283	0.114458	0.118024	0.13839	0.296918	0.312784	0.301014	0.372302	0.312819	0.344075
k__Bacteria | p__Bacteroidetes | c__Bacteroidia	0.194965	0.148375	0.0892823	0.0769613	0.164888	0.125755	0.112646	0.11963	0.186033	0.11303	0.116745	0.127391	0.225598	0.279492	0.27665	0.265811	0.270241	0.281069
k__Bacteria | p__Bacteroidetes | c__Bacteroidia | o__Bacteroidales	0.194787	0.12784	0.0892823	0.0769613	0.168888	0.125726	0.112846	0.11963	0.185854	0.11303	0.116595	0.118391	0.219598	0.279483	0.273283	0.265811	0.229884	0.19489
k__Bacteria | p__Bacteroidetes | c__Bacteroidia | o__Bacteroidales | f__Bacteroidaceae	0.0615747	0.032662	0.010021	0.0101785	0.0612123	0.0690073	0.0271327	0.0317747	0.0285342	0.0303517	0.0230245	0.0153914	0.0701785	0.108681	0.100304	0.110536	0.0690716	0.052471
k__Bacteria | p__Bacteroidetes | c__Bacteroidia | o__Bacteroidales | f__Bacteroidaceae | g__Bacteroides	0.0615747	0.032662	0.010021	0.0101785	0.0612123	0.0600732	0.0271327	0.0317747	0.0285342	0.0303517	0.0230245	0.0153914	0.0301785	0.0486806	0.0503035	0.0405356	0.0490716	0.052471
k__Bacteria | p__Bacteroidetes | c__Bacteroidia | o__Bacteroidales | f__B. S24-7 group	0.0211319	0.0174094	0.00745	0.00247	0.0318143	0.0487413	0.000815212	0.00802714	0.00642564	0.00178182	0.00963399	0.007456	0.02576	0.032887	0.0239064	0.00535708	0.0460453	0.0123906
k__Bacteria | p__Bacteroidetes | c__Bacteroidia | o__Bacteroidales | f__Rikenellaceae	0.0932137	0.0614283	0.0612411	0.0540343	0.0619639	0.0326781	0.0535708	0.0541064	0.133928	0.0612498	0.0607124	0.0756781	0.114028	0.135813	0.114563	0.142598	0.112778	0.122064
k__Bacteria | p__Bacteroidetes | c__Bacteroidia | o__Bacteroidales | f__Rikenellaceae | g__Alistipes	0.0149639	0.0253571	0.018178	0.016446	0.0133571	0.0212498	0.0298566	0.0291566	0.0525178	0.0395712	0.0367142	0.0423246	0.029521	0.0227385	0.0213102	0.017932	0.0109531	0.0104175
k__Bacteria | p__Bacteroidetes | c__Bacteroidia | o__Bacteroidales | f__Rikenellaceae | g__Rikenella	0.0038927	0.0110712	0.003546	0.002369	0.00817854	0.00542832	0.00171416	0.00124978	0.00324978	0.00077854	0.00235708	0.0121631	0.004581	0.0246146	0.00661455	0.005762	0.00336478	0.00365062
k__Bacteria | p__Bacteroidetes | c__Bacteroidia | o__Bacteroidales | f__Rikenellaceae | g__dgA-11 gut group	0.00124978	0.00217854	0.0007986	0.004743	0.00317854	0.000892698	0.00267809	0.00307124	0.00807124	0.00171416	0.000714158	0.000876	0.00423	0.00565832	0.00601539	0.00423	0.00530124	0.00530124
k__Bacteria | p__Bacteroidetes | c__Bacteroidia | o__Bacteroidales | f__Rikenellaceae | g__R. RC9 gut group	0.0049754	0.002476	0.00124978	0.00196393	0.002753	0.0047864	0.001045	0.000687	0.0007463	0.0004754	0.0009853	0.000535619	0.00547978	0.00423	0.00440854	0.00565832	0.00423	0.00423
k__Bacteria | p__Bacteroidetes | c__Bacteroidia | o__Bacteroidales | f__Prevotellaceae	0.0112498	0.0105356	0.0101785	0.0101785	0.0108927	0.000535619	0.02546	0.0201785	0.0101785	0.01987	0.019423	0.0221425	0.0201785	0.0203571	0.0201785	0.0207142	0.0207142	0.0203571
k__Bacteria | p__Bacteroidetes | c__Bacteroidia | o__Bacteroidales | f__Prevotellaceae | g__Prevotella	0.0112498	0.0105356	0.0101785	0.0101785	0.0108927	0.000535619	0.02546	0.0201785	0.0101785	0.01987	0.019423	0.0221425	0.0101785	0.0203571	0.0201785	0.0207142	0.0207142	0.0203571
k__Bacteria | p__Bacteroidetes | c__Sphingobacteriia	0.0249639	0.0310712	0.0544772	0.0806732	0.0608927	0.052321	0.00107124	0.00142832	0.000714158	0.000892698	0.00107124	0.0104626	0.0697128	0.0323998	0.0236496	0.0884567	0.0422212	0.0540066
k__Bacteria | p__Bacteroidetes | c__Sphingobacteriia | o__Sphingobacteriales	0.0219639	0.0310712	0.0544772	0.0799732	0.0608927	0.052321	0.00107124	0.00142832	0.000714158	0.000892698	0.00107124	0.0094626	0.0697128	0.0323998	0.0236496	0.0834567	0.0222212	0.0240066
k__Bacteria | p__Bacteroidetes | c__Sphingobacteriia | o__Sphingobacteriales | f__Sphingobacteriaceae	0.0217854	0.0310712	0.0344456	0.0637279	0.0605356	0.0521425	0.000714158	0.00142832	0.000714158	0.000892698	0.000892698	0.00864203	0.0491807	0.0322212	0.023471	0.082601	0.0222212	0.0236496
k__Bacteria | p__Bacteroidetes | c__Sphingobacteriia | o__Sphingobacteriales | f__Sphingobacteriaceae | g__Pedobacter	0.0103571	0.0101785	0.0153437	0.0117675	0.0103571	0.0108927	0.00037854	0.000714158	0.000535619	0.000714158	0.000357079	0.00378539	0.00918249	0.00864158	0.0080427	0.00738996	0.0120856	0.0120427
k__Bacteria | p__Bacteroidetes | c__Sphingobacteriia | o__Sphingobacteriales | f__Sphingobacteriaceae | g__Mucilaginibacter	0.000935619	0.0107142	0.000532048	0.0094626	0.00012014	0.000535619	0.000357079	0.00067854	0.00017854	0.0001364	0.00047854	0.00407124	0.00696304	0.00027854	0.000935619	0.00839136	0	0.00153562
k__Bacteria | p__Verrucomicrobia	0.0139261	0.00535619	0.000357079	0.0012	0.00792787	0.00214248	0.0337386	0.0421389	0.0315979	0.0691851	0.0490894	0.0318	0.000357079	0.00696304	0.0144617	0.00217854	0.0141046	0.00610596
k__Bacteria | p__Verrucomicrobia | c__Verrucomicrobiae	0.0139261	0.00535619	0.0002	0.0009	0.00374933	0.00214247	0.0337386	0.0421389	0.0315979	0.0631851	0.0490894	0.0319	0.0003	0.00696304	0.0144617	0.0019	0.0141046	0.00600596
k__Bacteria | p__Verrucomicrobia | c__Verrucomicrobiae | o__Verrucomicrobiales	0.0139261	0.00535619	0.0002	0.0009	0.00374933	0.00214247	0.0337386	0.0421389	0.0315979	0.0631851	0.0490894	0.0319	0.0003	0.00696304	0.0144617	0.0019	0.0141046	0.00600596
k__Bacteria | p__Verrucomicrobia | c__Verrucomicrobiae | o__Verrucomicrobiales | f__Verrucomicrobiaceae	0.0139261	0.00535619	0.0002	0.0009	0.00374933	0.00214248	0.0337386	0.0421389	0.0315979	0.0631851	0.0490894	0.0319	0.0003	0.00696304	0.0144617	0.0019	0.0141046	0.00600596
k__Bacteria | p__Verrucomicrobia | c__Verrucomicrobiae | o__Verrucomicrobiales | f__Verrucomicrobiaceae | g__Akkermansia	0.0139261	0.00535619	0.0002	0.0009	0.00274933	0.00214248	0.0237386	0.0421389	0.0315979	0.0431851	0.0390894	0.0219	0.0003	0.00696304	0.0144617	0.0019	0.0141046	0.00600596
k__Bacteria | p__Actinobacteria	0.0785538	0.0567756	0.031423	0.0376718	0.0223174	0.0794626	0.0264274	0.0185699	0.0198197	0.0349991	0.0273201	0.0464158	0.040882	0.0305338	0.0392805	0.0230316	0.0262453	0.0829736
k__Bacteria | p__Actinobacteria | c__Actinobacteria	0.0574897	0.0269613	0.027138	0.0321371	0.0114265	0.0544635	0.024642	0.0181776	0.0194274	0.0326781	0.0258918	0.0405231	0.0333833	0.0264274	0.0226763	0.0214247	0.0169613	0.0769032
k__Bacteria | p__Actinobacteria | c__Actinobacteria | o__Micrococcales	0.0163174	0.00324888	0.00374933	0.00574933	0.00417765	0.0110712	0.00154978	0.00190686	0.00321371	0.00675854	0.00232101	0.00271416	0.0245708	0.00142832	0.00371327	0.00214247	0.00482057	0.0561918
k__Bacteria | p__Actinobacteria | c__Actinobacteria | o__Micrococcales | f__Dermabacteraceae	0.0157115	0.00267809	0.002109	0.003287	0.00303517	0.00953562	0.000835619	0.00097854	0.00107124	0.003387	0.0018927	0.001187	0.0245708	0.000935619	0.00214248	0.001032	0.00296394	0.0412266
k__Bacteria | p__Actinobacteria | c__Actinobacteria | o__Micrococcales | f__Dermabacteraceae | g__Brachybacterium	0.0157115	0.00267809	0.002109	0.003287	0.00303517	0.00953562	0.000835619	0.00097854	0.00107124	0.003387	0.0018927	0.001187	0.0245708	0.000935619	0.00214248	0.001032	0.00296394	0.0412266
k__Bacteria | p__Actinobacteria | c__Actinobacteria | o__Micrococcales | f__Micrococcaceae	0.00249955	0.00142832	0.000892698	0.00160686	0.000892698	0.00017854	0.00017854	0.000535619	0.000714158	0.001235	0.000357079	0.000357079	0.000714158	0.000231	0.00142832	0.000714158	0.000892698	0.00303517
k__Bacteria | p__Actinobacteria | c__Actinobacteria | o__Micrococcales | f__Micrococcaceae | g__Kocuria	0.00196393	0.00107124	0.000892698	0.00160686	0.000714158	0.00017854	0.00017854	0.000535619	0.000535619	0.001235	0.000357079	0.000357079	0.000714158	0.000231	0.00124978	0.000714158	0.000535619	0.00124978
k__Bacteria | p__Actinobacteria | c__Actinobacteria | o__Bifidobacteriales	0.0197115	0.0126781	0.0182695	0.0173183	0.00660686	0.0125356	0.0130571	0.0161571	0.0160571	0.0153571	0.0127142	0.0157026	0.0185312	0.0140712	0.0182498	0.01889	0.011642	0.0152137
k__Bacteria | p__Actinobacteria | c__Actinobacteria | o__Bifidobacteriales | f__Bifidobacteriaceae	0.00971148	0.0126781	0.00826945	0.00731834	0.00660686	0.0125356	0.0130571	0.0161571	0.0160571	0.0153571	0.0127142	0.0157026	0.0185312	0.0140712	0.0182498	0.01889	0.011642	0.0152137
k__Bacteria | p__Actinobacteria | c__Actinobacteria | o__Bifidobacteriales | f__Bifidobacteriaceae | g__bifidobacterium	0.00971148	0.0126781	0.00826945	0.00731834	0.00660686	0.0125356	0.0130571	0.0161571	0.0160571	0.0153571	0.0127142	0.0157026	0.0185312	0.0140712	0.0182498	0.01889	0.011642	0.0152137
k__Bacteria | p__Actinobacteria | c__Coriobacteriia	0.0271362	0.0249938	0.0018	0.0019	0.00910552	0.0228566	0.000357079	0.00124978	0.00160686	0.00142832	0.000357079	0.0006	0.0016	0.00285663	0.0144617	0	0.00714158	0.00428495
k__Bacteria | p__Actinobacteria | c__Actinobacteria | o__Propionibacteriales	0.0171362	0.0249938	0.0015	0.0017	0.00910552	0.0228566	0.000357079	0.00124978	0.00160686	0.00142832	0.000357079	0.0006	0.0011	0.00285663	0.0144617	0	0.00714158	0.00428495
k__Bacteria | p__Actinobacteria | c__Actinobacteria | o__Propionibacteriales | f__Propionibacteriaceae	0.0171362	0.0249938	0.0015	0.0017	0.00910552	0.0228566	0.000357079	0.00124978	0.00160686	0.00142832	0.000357079	0.0006	0.0011	0.00285663	0.0144617	0	0.00714158	0.00428495
k__Bacteria | p__Actinobacteria | c__Actinobacteria | o__Propionibacteriales | f__Propionibacteriaceae | g__Haloactinopolyspora	0.0158864	0.0242796	0	0	0.00892698	0.0228566	0.000357079	0.00107124	0.00142832	0.00142832	0.000357079	0	0	0.00285663	0.013569	0	0.00624888	0.00374933
k__Bacteria | p__Actinobacteria | c__Acidimicrobiia	0.00374933	0.00428495	0.00249955	0.00357079	0.0017854	0.00214247	0.00142832	0.00196394	0.00142832	0.000714158	0.00107124	0.000935619	0.00589181	0.00107124	0.0017854	0.00142832	0.00196394	0.0017854
k__Bacteria | p__Actinobacteria | c__Acidimicrobiia | o__Acidimicrobiales	0.00374933	0.00428495	0.00249955	0.00357079	0.0017854	0.00214247	0.00142832	0.00196394	0.00142832	0.000714158	0.00107124	0.000535619	0.00589181	0.00107124	0.0017854	0.00142832	0.00196394	0.0017854
