# Supplementary material for: The underlying microbial mechanism of epizootic rabbit enteropathy triggered by a low fiber diet
Source: Sci Rep. 2018 Aug 21;8:12489. doi: 10.1038/s41598-018-30178-2 (PMC6104036; doi:10.1038/s41598-018-30178-2)
Supplement: Supplementary file 14 — OTU table original data [file 41598_2018_30178_MOESM14_ESM.xlsx]

## Sheet: Sheet1
#OTU ID	EC1	EC2	EC3	EC4	EC5	EC6	EI1	EI2	EI3	EI4	EI5	EI6	ES1	ES2	ES3	ES4	ES5	ES6	NC1	NC2	NC3	NC4	NC5	NI2	NI3	NI5	NI6	NS1	NS2	NS5	NS6	NC6	NI1	NI4	NS3	NS4	taxonomy
OTU_73	1598	9	369	39	46	61	97	40	60	20	9	45	61	7	31	52	31	67	147	95	45	20	416	17	72	43	42	93	75	28	44	0	0	0	0	0	D_0__Bacteria; D_1__Synergistetes; D_2__Synergistia; D_3__Synergistales; D_4__Synergistaceae; D_5__Synergistes; D_6__uncultured organism
OTU_1781	163	90	30	981	144	27	93	84	98	23	10	53	46	20	12	21	20	45	234	358	277	246	73	50	93	93	74	42	37	30	81	0	0	0	0	0	D_0__Bacteria; D_1__Firmicutes; D_2__Clostridia; D_3__Clostridiales; D_4__Ruminococcaceae; D_5__Ruminococcaceae NK4A214 group; D_6__uncultured bacterium
OTU_4	5407	113	12388	1370	205	52	5512	5257	23411	8437	80	8715	1936	493	2078	4827	229	1083	157	183	159	147	51	413	847	2520	512	1370	631	1302	272	19	1	0	1	3	D_0__Bacteria; D_1__Proteobacteria; D_2__Gammaproteobacteria; D_3__Enterobacteriales; D_4__Enterobacteriaceae; D_5__Enterobacter
OTU_12	3850	734	248	9381	1874	527	933	545	819	198	62	511	468	214	94	201	154	486	4434	3225	3287	2830	778	382	936	875	578	352	360	343	614	0	0	0	0	0	D_0__Bacteria; D_1__Firmicutes; D_2__Clostridia; D_3__Clostridiales; D_4__Ruminococcaceae; D_5__Ruminococcaceae NK4A214 group; D_6__uncultured bacterium
OTU_50	921	146	50	1329	206	44	179	130	195	42	27	136	75	40	21	27	43	85	469	1181	527	984	248	105	222	264	197	53	66	74	124	0	0	0	0	0	D_0__Bacteria; D_1__Firmicutes; D_2__Clostridia; D_3__Clostridiales; D_4__Ruminococcaceae; D_5__uncultured; D_6__uncultured bacterium
OTU_87	27	26	42	52	40	7	74	137	906	10	30	149	9	7	2	3	143	23	73	119	132	102	15	7	34	33	31	11	6	24	52	0	0	0	0	0	D_0__Bacteria; D_1__Firmicutes; D_2__Clostridia; D_3__Clostridiales; D_4__Lachnospiraceae; D_5__Lachnoclostridium; D_6__uncultured bacterium
OTU_19	1408	24	108	37	696	102	770	928	624	198	515	7605	71	21	11	55	1515	155	52	22	410	68	10	37	114	85	73	48	12	127	198	0	0	0	0	0	D_0__Bacteria; D_1__Bacteroidetes; D_2__Bacteroidia; D_3__Bacteroidales; D_4__Bacteroidaceae; D_5__Bacteroides; D_6__uncultured bacterium
OTU_368	32	4	1	41	11	11	13	10	15	5	0	13	6	1	0	7	2	10	30	30	30	19	5	5	19	22	11	5	4	11	10	0	0	0	0	0	D_0__Bacteria; D_1__Firmicutes; D_2__Clostridia; D_3__Clostridiales; D_4__Ruminococcaceae; D_5__Anaerotruncus; D_6__uncultured bacterium
OTU_127	158	78	84	36	42	8	65	23	34	10	4	16	16	29	6	10	6	49	475	256	66	22	14	48	71	33	27	21	14	13	87	0	0	0	0	0	D_0__Bacteria; D_1__Firmicutes; D_2__Clostridia; D_3__Clostridiales; D_4__Ruminococcaceae; D_5__Ruminococcus 2; D_6__uncultured bacterium
OTU_1853	1012	19	11	298	53	11	44	29	38	8	11	24	30	8	3	11	8	29	124	124	111	61	34	24	43	30	23	18	26	26	32	0	0	0	0	0	D_0__Bacteria; D_1__Firmicutes; D_2__Clostridia; D_3__Clostridiales; D_4__Ruminococcaceae; D_5__Ruminococcaceae NK4A214 group; D_6__uncultured bacterium
OTU_4638	870	197	368	2525	1011	53	12161	2106	63	3275	1008	250	44	6	20	72	3416	48	398	104	1597	1011	144	12	87	80	45	54	21	27	29	0	0	0	0	0	D_0__Bacteria; D_1__Verrucomicrobia; D_2__Verrucomicrobiae; D_3__Verrucomicrobiales; D_4__Verrucomicrobiaceae; D_5__Akkermansia; D_6__uncultured bacterium
OTU_1558	12	0	7	5	10	0	11	19	3	8	5	33	7	1	1	1	8	13	4	9	12	9	1	3	11	3	6	3	2	5	40	0	0	0	0	0	D_0__Bacteria; D_1__Bacteroidetes; D_2__Bacteroidia; D_3__Bacteroidales; D_4__Bacteroidales S24-7 group; D_5__uncultured bacterium; D_6__uncultured bacterium
OTU_62	434	23	260	125	72	22	622	72	1051	124	23	101	26	16	2	17	49	89	116	78	116	84	16	41	41	49	54	28	27	11	133	0	0	0	0	0	D_0__Bacteria; D_1__Firmicutes; D_2__Clostridia; D_3__Clostridiales; D_4__Ruminococcaceae; D_5__uncultured
OTU_11	6624	77	617	273	2211	93	1217	83	140	76	347	225	230	100	66	136	2396	194	1390	2102	774	119	416	134	449	394	492	214	164	141	133	0	0	0	0	0	D_0__Bacteria; D_1__Firmicutes; D_2__Negativicutes; D_3__Selenomonadales; D_4__Acidaminococcaceae; D_5__Phascolarctobacterium; D_6__uncultured bacterium
OTU_437	5	0	9	4	2	0	4	2	18	6	0	9	8	3	7	30	1	3	2	3	5	1	2	12	67	352	4	43	6	78	2	0	0	0	0	0	D_0__Bacteria; D_1__Proteobacteria; D_2__Betaproteobacteria; D_3__Rhodocyclales; D_4__Rhodocyclaceae; D_5__Sulfuritalea; D_6__uncultured bacterium
OTU_916	5	3	9	7	1	1	6	3	4	3	1	1	0	1	2	1	1	32	10	11	6	4	1	12	14	0	8	2	3	1	33	0	0	0	0	0	D_0__Bacteria; D_1__Firmicutes; D_2__Clostridia; D_3__Clostridiales; D_4__Ruminococcaceae; D_5__uncultured; D_6__uncultured bacterium
OTU_978	209	29	10	491	29	11	25	32	29	7	2	12	17	6	0	4	4	16	49	99	88	91	20	7	23	21	19	8	3	6	19	0	0	0	0	0	D_0__Bacteria; D_1__Firmicutes; D_2__Clostridia; D_3__Clostridiales; D_4__Ruminococcaceae; D_5__uncultured; D_6__uncultured bacterium
OTU_652	511	12	98	16	232	12	258	591	741	70	175	10069	29	18	24	36	218	99	33	16	76	15	3	22	56	62	38	29	9	113	108	0	0	0	0	0	D_0__Bacteria; D_1__Bacteroidetes; D_2__Bacteroidia; D_3__Bacteroidales; D_4__Bacteroidaceae; D_5__Bacteroides; D_6__uncultured organism
OTU_46	260	61	299	173	240	13	294	402	209	139	77	800	155	30	32	105	158	1053	101	124	272	91	32	197	339	231	320	110	72	70	1838	0	0	0	0	0	D_0__Bacteria; D_1__Bacteroidetes; D_2__Bacteroidia; D_3__Bacteroidales; D_4__Bacteroidales S24-7 group; D_5__uncultured bacterium; D_6__uncultured bacterium
OTU_626	28	10	15	76	13	4	39	28	48	12	8	32	13	5	6	10	12	35	32	63	38	35	6	19	25	43	23	10	14	7	41	0	0	0	0	0	D_0__Bacteria; D_1__Firmicutes; D_2__Clostridia; D_3__Clostridiales; D_4__Lachnospiraceae; D_5__Lachnospiraceae NK4A136 group; D_6__uncultured bacterium
OTU_203	664	2	7	3	35	4	115	86	68	27	23	437	4	0	3	3	45	22	7	2	59	45	1	4	12	2	5	6	2	12	19	0	0	0	0	0	D_0__Bacteria; D_1__Bacteroidetes; D_2__Bacteroidia; D_3__Bacteroidales; D_4__Bacteroidaceae; D_5__Bacteroides; D_6__uncultured bacterium
OTU_895	22	3	0	37	2	3	17	5	11	0	0	7	2	1	1	1	1	22	10	21	17	8	3	2	4	12	6	2	1	0	11	0	0	0	0	0	D_0__Bacteria; D_1__Firmicutes; D_2__Clostridia; D_3__Clostridiales; D_4__Ruminococcaceae; D_5__Ruminococcaceae UCG-003; D_6__uncultured bacterium
OTU_3	980	199	12985	12312	466	96	4503	2263	141	4793	428	497	80	166	67	151	1211	149	11368	2386	1863	32196	4662	183	788	779	663	475	123	73	144	0	0	0	0	0	D_0__Bacteria; D_1__Firmicutes; D_2__Clostridia; D_3__Clostridiales
OTU_2	5531	246	1141	354	6211	191	2513	27355	16024	1367	5007	96723	649	229	127	558	6991	1309	479	248	881	240	81	306	651	688	505	363	117	1830	1669	0	0	0	0	0	D_0__Bacteria; D_1__Bacteroidetes; D_2__Bacteroidia; D_3__Bacteroidales; D_4__Bacteroidaceae; D_5__Bacteroides; D_6__uncultured organism
OTU_145	73	20	101	45	82	8	86	112	58	37	30	210	47	21	7	18	51	352	28	36	100	32	7	90	116	76	102	37	21	14	634	0	0	0	0	0	D_0__Bacteria; D_1__Bacteroidetes; D_2__Bacteroidia; D_3__Bacteroidales; D_4__Bacteroidales S24-7 group; D_5__uncultured bacterium; D_6__uncultured bacterium
OTU_3119	116	4	2	36	11	2	8	3	10	3	0	8	2	2	1	3	1	5	27	18	19	21	5	4	15	4	5	6	3	3	7	0	0	0	0	0	D_0__Bacteria; D_1__Firmicutes; D_2__Clostridia; D_3__Clostridiales; D_4__Ruminococcaceae; D_5__Ruminococcaceae NK4A214 group; D_6__uncultured bacterium
OTU_179	355	4	16	8	12	1	26	20	5	4	6	16	35	4	1	4	7	68	6	99	33	15	25	27	38	45	34	2	5	3	78	0	0	0	0	0	D_0__Bacteria; D_1__Bacteroidetes; D_2__Bacteroidia; D_3__Bacteroidales; D_4__Bacteroidales S24-7 group; D_5__uncultured bacterium; D_6__uncultured bacterium
OTU_3667	418	17	58	12	259	20	211	601	745	76	197	8706	54	21	24	23	266	70	30	10	63	10	9	14	54	43	33	30	13	103	99	0	0	0	0	0	D_0__Bacteria; D_1__Bacteroidetes; D_2__Bacteroidia; D_3__Bacteroidales; D_4__Bacteroidaceae; D_5__Bacteroides; D_6__uncultured organism
OTU_198	44	7	7	66	27	8	26	14	30	3	4	13	7	3	3	4	8	11	45	46	171	402	8	4	18	13	14	5	11	6	24	0	0	0	0	0	D_0__Bacteria; D_1__Firmicutes; D_2__Clostridia; D_3__Clostridiales; D_4__Ruminococcaceae; D_5__Ruminococcaceae NK4A214 group; D_6__uncultured bacterium
OTU_78	163	108	85	532	43	7	115	101	22	446	13	82	38	14	10	15	37	243	94	55	99	35	9	73	126	92	57	71	20	8	347	0	0	0	0	0	D_0__Bacteria; D_1__Bacteroidetes; D_2__Bacteroidia; D_3__Bacteroidales; D_4__Bacteroidales S24-7 group; D_5__uncultured bacterium; D_6__uncultured bacterium
OTU_3097	197	1	51	12	0	1	179	13	65	29	5	20	27	5	13	47	9	173	3	6	5	2	2	23	35	29	23	10	5	11	139	0	0	0	0	0	D_0__Bacteria; D_1__Proteobacteria; D_2__Deltaproteobacteria; D_3__Desulfovibrionales; D_4__Desulfovibrionaceae; D_5__Desulfovibrio
OTU_171	92	38	23	177	38	29	51	41	66	10	5	41	25	11	4	8	9	41	98	456	269	110	39	31	107	135	51	17	29	18	29	0	0	0	0	0	D_0__Bacteria; D_1__Firmicutes; D_2__Clostridia; D_3__Clostridiales; D_4__Ruminococcaceae; D_5__Ruminococcaceae UCG-005; D_6__uncultured bacterium
OTU_399	4	27	0	8	138	2	7	3	13	4	1	6	5	6	0	1	2	5	26	12	5	33	3	6	6	2	6	10	3	2	12	0	0	0	0	0	D_0__Bacteria; D_1__Firmicutes; D_2__Clostridia; D_3__Clostridiales; D_4__Ruminococcaceae; D_5__Ruminococcus 1; D_6__uncultured bacterium
OTU_48	343	69	526	290	141	16	778	425	1168	417	39	688	327	80	444	910	97	446	189	255	268	234	63	71	204	474	216	207	198	330	243	0	0	0	0	0	D_0__Bacteria; D_1__Proteobacteria; D_2__Gammaproteobacteria; D_3__Pseudomonadales; D_4__Pseudomonadaceae; D_5__Pseudomonas; D_6__uncultured bacterium
OTU_2396	4	3	0	3	2	1	2	2	1	0	0	1	1	2	0	0	2	1	4	22	15	2	0	7	13	5	3	1	2	6	0	0	0	0	0	0	D_0__Bacteria; D_1__Firmicutes; D_2__Clostridia; D_3__Clostridiales; D_4__Clostridiales vadinBB60 group; D_5__uncultured bacterium; D_6__uncultured bacterium
OTU_2364	9	1	2	2	4	0	1	26	2	4	7	5	1	0	0	2	1	4	4	0	1	0	0	0	4	1	1	2	1	0	7	0	0	0	0	0	D_0__Bacteria; D_1__Bacteroidetes; D_2__Bacteroidia; D_3__Bacteroidales; D_4__Porphyromonadaceae; D_5__Odoribacter; D_6__uncultured bacterium
OTU_409	34	3	19	54	12	0	20	20	5	161	3	22	8	5	1	7	10	70	9	2	25	5	3	13	28	16	14	4	2	1	81	0	0	0	0	0	D_0__Bacteria; D_1__Bacteroidetes; D_2__Bacteroidia; D_3__Bacteroidales; D_4__Bacteroidales S24-7 group; D_5__uncultured bacterium; D_6__uncultured bacterium
OTU_157	371	9	47	70	43	2	218	18	27	4	4	20	9	4	3	4	1	31	71	25	42	53	6	7	18	12	23	12	13	10	49	0	0	0	0	0	D_0__Bacteria; D_1__Firmicutes; D_2__Clostridia; D_3__Clostridiales; D_4__Ruminococcaceae; D_5__Ruminiclostridium 5; D_6__uncultured bacterium
OTU_142	143	40	28	84	68	42	59	29	61	9	8	23	25	10	4	6	10	69	98	199	375	147	29	20	36	49	37	10	10	14	104	0	0	0	0	0	D_0__Bacteria; D_1__Firmicutes; D_2__Clostridia; D_3__Clostridiales; D_4__Ruminococcaceae; D_5__Ruminiclostridium 5; D_6__uncultured bacterium
OTU_361	33	32	32	50	40	9	69	67	97	15	8	68	17	8	8	19	26	49	69	115	110	79	14	16	43	36	35	21	19	19	98	0	0	0	0	0	D_0__Bacteria; D_1__Firmicutes; D_2__Clostridia; D_3__Clostridiales; D_4__Lachnospiraceae; D_5__Lachnospiraceae NK4A136 group; D_6__uncultured bacterium
OTU_1805	29	4	2	21	9	1	2	1	1	0	0	0	1	0	0	0	0	2	4	8	0	4	1	0	1	0	3	1	2	0	6	0	0	0	0	0	D_0__Bacteria; D_1__Firmicutes; D_2__Clostridia; D_3__Clostridiales; D_4__Ruminococcaceae; D_5__Ruminococcus 2
OTU_939	35	0	8	2	33	3	14	81	82	11	26	733	5	3	1	1	28	9	4	2	8	1	0	3	9	1	2	4	0	10	9	0	0	0	0	0	D_0__Bacteria; D_1__Bacteroidetes; D_2__Bacteroidia; D_3__Bacteroidales; D_4__Bacteroidaceae; D_5__Bacteroides
OTU_163	55	8	91	41	20	5	99	62	176	66	4	80	85	19	155	337	18	48	25	32	37	25	10	10	65	147	41	37	41	82	21	14	3	0	9	11	D_0__Bacteria; D_1__Proteobacteria; D_2__Betaproteobacteria; D_3__Burkholderiales; D_4__Oxalobacteraceae; D_5__Janthinobacterium; D_6__uncultured bacterium
OTU_296	250	20	18	77	62	13	41	126	90	12	80	123	12	3	1	3	102	24	49	55	65	46	14	10	36	21	19	4	9	14	29	0	0	0	0	0	D_0__Bacteria; D_1__Firmicutes; D_2__Clostridia; D_3__Clostridiales; D_4__Ruminococcaceae; D_5__Flavonifractor; D_6__uncultured bacterium
OTU_207	419	5	29	7	220	21	178	246	167	46	123	2634	24	7	3	16	341	53	16	0	86	12	2	8	22	17	23	6	5	29	70	0	0	0	0	0	D_0__Bacteria; D_1__Bacteroidetes; D_2__Bacteroidia; D_3__Bacteroidales; D_4__Bacteroidaceae; D_5__Bacteroides; D_6__uncultured bacterium
OTU_859	26	36	0	44	11	1	6	2	9	2	0	2	2	1	0	0	0	4	6	16	14	12	5	4	6	1	5	0	0	2	6	0	0	0	0	0	D_0__Bacteria; D_1__Firmicutes; D_2__Clostridia; D_3__Clostridiales; D_4__Ruminococcaceae; D_5__Ruminococcaceae UCG-013; D_6__uncultured bacterium
OTU_928	16	2	12	23	10	0	24	33	40	23	4	23	30	10	49	96	4	112	12	15	19	21	3	3	12	17	13	27	6	26	14	0	0	0	0	0	D_0__Bacteria; D_1__Proteobacteria; D_2__Alphaproteobacteria; D_3__Sphingomonadales; D_4__Sphingomonadaceae; D_5__Sphingomonas; D_6__uncultured bacterium
OTU_242	72	29	5	114	71	44	21	18	24	5	3	10	16	6	2	5	6	26	92	50	81	62	14	8	16	24	24	16	12	8	38	0	0	0	0	0	D_0__Bacteria; D_1__Firmicutes; D_2__Clostridia; D_3__Clostridiales; D_4__Ruminococcaceae; D_5__Ruminococcaceae UCG-010; D_6__uncultured bacterium
OTU_214	243	2	15	5	60	12	155	126	80	32	40	1421	8	4	1	3	65	28	18	5	44	8	27	9	20	16	18	20	6	36	33	0	0	0	0	0	D_0__Bacteria; D_1__Bacteroidetes; D_2__Bacteroidia; D_3__Bacteroidales; D_4__Bacteroidaceae; D_5__Bacteroides; D_6__uncultured bacterium
OTU_6095	19	1	0	0	6	1	11	22	15	13	6	146	2	1	0	2	12	5	1	1	4	0	1	1	3	5	4	3	0	0	1	0	0	0	0	0	D_0__Bacteria; D_1__Bacteroidetes; D_2__Bacteroidia; D_3__Bacteroidales; D_4__Bacteroidaceae; D_5__Bacteroides; D_6__uncultured organism
OTU_3447	2	0	0	0	1	1	0	0	1	0	0	0	0	0	0	0	0	0	0	2	0	0	0	0	0	0	0	0	2	0	0	0	0	0	0	0	D_0__Bacteria; D_1__Firmicutes; D_2__Clostridia; D_3__Clostridiales; D_4__Lachnospiraceae
OTU_382	28	11	38	40	31	4	46	42	36	14	5	33	14	2	10	12	18	78	39	61	64	46	11	22	49	46	44	33	33	21	169	0	0	0	0	0	D_0__Bacteria; D_1__Firmicutes; D_2__Clostridia; D_3__Clostridiales; D_4__Lachnospiraceae; D_5__Tyzzerella 3; D_6__uncultured rumen bacterium
OTU_16	935	85	123	295	426	49	420	3018	890	3081	405	5762	264	49	51	171	574	184	250	99	196	47	44	110	316	180	134	224	32	138	242	0	0	0	0	0	D_0__Bacteria; D_1__Bacteroidetes; D_2__Bacteroidia; D_3__Bacteroidales; D_4__Bacteroidaceae; D_5__Bacteroides; D_6__uncultured organism
OTU_2951	28	0	5	1	14	1	9	29	17	8	6	209	1	0	0	0	18	3	1	0	2	0	0	2	3	3	1	0	0	3	2	0	0	0	0	0	D_0__Bacteria; D_1__Bacteroidetes; D_2__Bacteroidia; D_3__Bacteroidales; D_4__Bacteroidaceae; D_5__Bacteroides; D_6__uncultured bacterium
OTU_336	60	193	28	58	19	4	9	10	27	4	2	15	4	3	0	2	8	11	11	70	36	100	10	8	23	15	16	4	4	5	28	0	0	0	0	0	D_0__Bacteria; D_1__Firmicutes; D_2__Clostridia; D_3__Clostridiales; D_4__Ruminococcaceae; D_5__Ruminococcaceae UCG-014; D_6__uncultured bacterium
OTU_26	200	79	116	301	216	36	198	426	465	82	67	346	65	170	15	34	130	275	4497	704	1944	806	706	127	299	219	175	205	50	128	402	0	0	0	0	0	D_0__Bacteria; D_1__Firmicutes; D_2__Clostridia; D_3__Clostridiales; D_4__Lachnospiraceae; D_5__Lachnospiraceae NK4A136 group; D_6__uncultured bacterium
OTU_312	33	15	27	50	34	6	39	27	43	10	6	42	22	4	6	14	12	32	47	56	62	32	14	11	26	30	13	20	21	15	44	0	0	0	0	0	D_0__Bacteria; D_1__Chloroflexi; D_2__Anaerolineae; D_3__Anaerolineales; D_4__Anaerolineaceae; D_5__uncultured; D_6__uncultured bacterium
OTU_260	185	23	10	107	27	12	38	26	31	4	3	43	5	8	1	3	9	20	49	41	58	28	32	9	20	12	11	12	11	7	24	0	0	0	0	0	D_0__Bacteria; D_1__Firmicutes; D_2__Clostridia; D_3__Clostridiales; D_4__Lachnospiraceae; D_5__uncultured; D_6__uncultured bacterium
OTU_4035	2	0	0	0	0	0	0	0	0	0	0	0	0	0	0	0	0	0	0	0	0	0	0	0	0	0	0	0	0	0	0	0	0	0	0	0	Unassigned
OTU_56	466	22	3149	46	38	32	365	58	58	32	11	54	55	8	32	51	25	48	53	50	45	21	48	12	35	35	46	35	37	21	40	0	0	0	0	0	D_0__Bacteria; D_1__Synergistetes; D_2__Synergistia; D_3__Synergistales; D_4__Synergistaceae; D_5__Cloacibacillus
OTU_7	271	71	396	341	224	23	603	318	594	263	52	442	3323	513	8005	13824	136	8214	214	204	290	244	67	146	1257	1024	469	371	594	3234	305	2	0	0	0	0	D_0__Bacteria; D_1__Proteobacteria; D_2__Alphaproteobacteria; D_3__Sphingomonadales; D_4__Sphingomonadaceae; D_5__Sphingomonas
OTU_3140	6	0	0	0	0	0	0	0	0	0	0	1	0	0	0	0	1	0	0	0	0	0	0	0	0	0	1	0	0	0	0	0	0	0	0	0	D_0__Bacteria; D_1__Bacteroidetes; D_2__Bacteroidia; D_3__Bacteroidales; D_4__Porphyromonadaceae; D_5__Parabacteroides; D_6__uncultured organism
OTU_3842	71	4	17	2	35	3	39	88	112	12	37	1478	8	4	1	2	53	30	8	1	13	2	1	6	11	18	12	11	0	61	44	0	0	0	0	0	D_0__Bacteria; D_1__Bacteroidetes; D_2__Bacteroidia; D_3__Bacteroidales; D_4__Bacteroidaceae; D_5__Bacteroides; D_6__uncultured bacterium
OTU_282	436	27	91	19	437	18	212	820	530	84	357	5017	68	26	12	50	568	92	79	18	104	24	2	28	59	52	43	38	8	206	148	0	0	0	0	0	D_0__Bacteria; D_1__Bacteroidetes; D_2__Bacteroidia; D_3__Bacteroidales; D_4__Bacteroidaceae; D_5__Bacteroides; D_6__uncultured bacterium
OTU_206	268	4	29	20	32	5	627	22	8	10	7	30	10	1	0	1	14	84	5	3	30	5	2	11	29	11	11	13	4	2	83	0	0	0	0	0	D_0__Bacteria; D_1__Bacteroidetes; D_2__Bacteroidia; D_3__Bacteroidales; D_4__Bacteroidales S24-7 group; D_5__uncultured bacterium; D_6__uncultured bacterium
OTU_90	522	26	58	394	111	9	389	88	19	36	15	80	23	9	3	9	42	228	21	23	107	12	15	45	77	43	61	24	8	8	324	0	0	0	0	0	D_0__Bacteria; D_1__Bacteroidetes; D_2__Bacteroidia; D_3__Bacteroidales; D_4__Bacteroidales S24-7 group; D_5__uncultured bacterium; D_6__uncultured bacterium
OTU_1267	11	13	1	10	19	0	2	2	3	1	0	3	0	2	0	1	1	2	0	5	5	4	2	1	0	1	6	2	4	0	3	0	0	0	0	0	D_0__Bacteria; D_1__Firmicutes; D_2__Clostridia; D_3__Clostridiales; D_4__Christensenellaceae; D_5__Christensenellaceae R-7 group; D_6__uncultured bacterium
OTU_645	61	0	2	9	7	1	12	13	3	2	5	10	4	2	1	3	4	28	0	2	7	7	7	6	5	2	21	0	1	1	20	0	0	0	0	0	Unassigned
OTU_24	945	89	177	46	892	59	545	1532	689	218	889	6532	169	64	19	103	1643	225	389	49	440	53	10	90	135	102	97	161	14	355	277	0	0	0	0	0	D_0__Bacteria; D_1__Bacteroidetes; D_2__Bacteroidia; D_3__Bacteroidales; D_4__Bacteroidaceae; D_5__Bacteroides; D_6__uncultured bacterium
OTU_1226	15	2	30	8	8	0	6	16	7	5	0	30	11	6	2	6	6	81	1	5	6	2	2	20	11	12	15	4	2	2	131	0	0	0	0	0	D_0__Bacteria; D_1__Bacteroidetes; D_2__Bacteroidia; D_3__Bacteroidales; D_4__Bacteroidales S24-7 group; D_5__uncultured bacterium; D_6__uncultured bacterium
OTU_6863	8	0	2	0	0	0	3	0	0	0	0	0	0	0	0	0	0	2	0	6	1	0	0	0	3	5	3	0	0	1	1	0	0	0	0	0	D_0__Bacteria; D_1__Bacteroidetes; D_2__Bacteroidia; D_3__Bacteroidales; D_4__Bacteroidales S24-7 group; D_5__uncultured bacterium; D_6__uncultured bacterium
OTU_1641	7	1	1	16	5	0	5	2	1	0	0	0	1	0	0	1	1	1	3	2	2	4	0	0	0	0	2	0	1	1	7	0	0	0	0	0	D_0__Bacteria; D_1__Firmicutes; D_2__Clostridia; D_3__Clostridiales; D_4__Ruminococcaceae; D_5__Ruminiclostridium 5; D_6__uncultured bacterium
OTU_22	213	175	269	448	445	11	662	3317	96	394	180	167	73	48	7	41	548	679	50	64	281	41	30	155	290	162	185	50	44	13	1045	0	0	0	0	0	D_0__Bacteria; D_1__Bacteroidetes; D_2__Bacteroidia; D_3__Bacteroidales; D_4__Bacteroidales S24-7 group; D_5__uncultured bacterium; D_6__uncultured bacterium
OTU_2495	16	2	1	37	12	1	3	5	5	1	0	2	0	1	0	0	0	2	18	13	18	10	1	3	4	2	2	1	3	1	3	0	0	0	0	0	D_0__Bacteria; D_1__Firmicutes; D_2__Clostridia; D_3__Clostridiales; D_4__Ruminococcaceae; D_5__Ruminococcaceae NK4A214 group; D_6__uncultured bacterium
OTU_28	36	0	67	13	4	0	33	22	135	55	0	45	9	2	10	34	2	9	2	0	2	2	1	3	3	16	5	8	5	11	2	13797	2361	725	2359	3371	D_0__Bacteria; D_1__Proteobacteria; D_2__Gammaproteobacteria; D_3__Enterobacteriales; D_4__Enterobacteriaceae; D_5__Escherichia-Shigella; D_6__uncultured bacterium
OTU_6809	12	4	0	37	8	2	4	3	3	0	0	1	1	0	0	0	0	2	27	16	18	11	0	1	1	3	2	1	1	2	4	0	0	0	0	0	D_0__Bacteria; D_1__Firmicutes; D_2__Clostridia; D_3__Clostridiales; D_4__Ruminococcaceae; D_5__Ruminococcaceae NK4A214 group; D_6__uncultured bacterium
OTU_191	48	26	517	1705	26	17	362	187	11	384	24	44	7	13	2	6	90	7	1133	136	449	1556	129	19	49	65	31	36	8	7	18	0	0	0	0	0	D_0__Bacteria; D_1__Verrucomicrobia; D_2__Verrucomicrobiae; D_3__Verrucomicrobiales; D_4__Verrucomicrobiaceae; D_5__Akkermansia; D_6__uncultured bacterium
OTU_563	42	10	45	32	49	1	52	61	32	15	6	130	18	5	1	8	18	136	16	14	56	9	6	21	54	33	45	11	12	11	227	0	0	0	0	0	D_0__Bacteria; D_1__Bacteroidetes; D_2__Bacteroidia; D_3__Bacteroidales; D_4__Bacteroidales S24-7 group; D_5__uncultured bacterium; D_6__uncultured bacterium
OTU_2472	7	1	20	6	10	1	8	12	6	4	6	21	2	2	0	4	5	51	5	7	5	1	1	11	21	11	19	8	0	1	118	0	0	0	0	0	D_0__Bacteria; D_1__Bacteroidetes; D_2__Bacteroidia; D_3__Bacteroidales; D_4__Bacteroidales S24-7 group; D_5__uncultured bacterium; D_6__uncultured bacterium
OTU_83	267	47	379	195	127	15	399	267	746	266	25	418	186	48	226	406	85	279	169	176	196	147	41	68	254	1111	141	233	127	287	189	0	0	0	0	0	D_0__Bacteria; D_1__Proteobacteria; D_2__Betaproteobacteria; D_3__Burkholderiales; D_4__Burkholderiaceae; D_5__Burkholderia
OTU_2504	74	0	10	3	1	0	33	4	1	2	1	3	2	0	0	2	5	13	2	2	4	8	1	2	7	2	4	2	1	0	16	0	0	0	0	0	D_0__Bacteria; D_1__Bacteroidetes; D_2__Bacteroidia; D_3__Bacteroidales; D_4__Bacteroidales S24-7 group; D_5__uncultured bacterium; D_6__uncultured bacterium
OTU_7202	3	0	0	2	3	4	0	0	2	0	0	0	0	0	0	0	1	1	1	3	1	0	1	0	1	0	1	0	0	0	1	0	0	0	0	0	D_0__Bacteria; D_1__Firmicutes; D_2__Clostridia; D_3__Clostridiales; D_4__Lachnospiraceae; D_5__Lachnospiraceae FCS020 group; D_6__uncultured bacterium
OTU_421	46	23	8	45	19	1	12	33	40	4	5	19	9	4	2	2	10	25	109	112	126	99	69	7	33	23	17	11	4	2	22	0	0	0	0	0	D_0__Bacteria; D_1__Firmicutes; D_2__Clostridia; D_3__Clostridiales; D_4__Lachnospiraceae; D_5__Fusicatenibacter; D_6__uncultured bacterium
OTU_3562	10	75	1	16	11	1	1	6	6	0	1	6	0	0	0	0	4	3	5	15	4	14	2	3	2	0	4	2	1	0	7	0	0	0	0	0	D_0__Bacteria; D_1__Firmicutes; D_2__Clostridia; D_3__Clostridiales; D_4__Ruminococcaceae; D_5__Ruminococcaceae UCG-014; D_6__uncultured rumen bacterium
OTU_1891	6	1	11	0	1	2	6	4	7	6	1	10	5	1	2	9	2	9	3	0	2	3	2	2	3	3	1	4	5	5	2	0	0	0	0	0	D_0__Bacteria; D_1__Chloroflexi; D_2__Anaerolineae; D_3__Anaerolineales; D_4__Anaerolineaceae; D_5__uncultured; D_6__uncultured bacterium
OTU_1043	24	6	15	11	27	0	25	37	20	15	8	125	16	4	3	7	16	27	15	20	18	6	1	5	13	13	12	14	5	4	46	0	0	0	1	0	D_0__Bacteria; D_1__Bacteroidetes; D_2__Sphingobacteriia; D_3__Sphingobacteriales; D_4__Sphingobacteriaceae; D_5__Pedobacter
OTU_3701	62	3	11	6	44	4	28	115	78	12	32	776	3	0	1	3	94	15	4	7	11	4	1	1	9	6	3	2	0	9	16	0	0	0	0	0	D_0__Bacteria; D_1__Bacteroidetes; D_2__Bacteroidia; D_3__Bacteroidales; D_4__Bacteroidaceae; D_5__Bacteroides; D_6__uncultured bacterium
OTU_31	310	124	313	383	318	44	415	242	340	101	44	315	179	57	72	119	93	900	455	455	386	332	84	235	268	324	312	158	153	115	1651	0	0	0	0	0	D_0__Bacteria; D_1__Firmicutes; D_2__Clostridia; D_3__Clostridiales; D_4__Ruminococcaceae; D_5__Ruminiclostridium 5; D_6__uncultured bacterium
OTU_34	138	25	268	82	33	3	230	129	494	204	7	186	533	91	1168	2358	20	80	32	34	49	39	11	37	282	700	104	167	151	528	59	1	1	0	0	1	D_0__Bacteria; D_1__Proteobacteria; D_2__Betaproteobacteria; D_3__Burkholderiales; D_4__Oxalobacteraceae; D_5__Janthinobacterium; D_6__uncultured bacterium
OTU_1597	360	88	157	967	380	12	4417	746	24	1139	341	104	23	7	7	21	1200	13	140	42	573	401	54	8	29	18	17	11	7	6	7	0	0	0	0	0	D_0__Bacteria; D_1__Verrucomicrobia; D_2__Verrucomicrobiae; D_3__Verrucomicrobiales; D_4__Verrucomicrobiaceae; D_5__Akkermansia; D_6__uncultured bacterium
OTU_4107	18	0	0	0	3	0	3	4	4	0	0	28	0	0	0	0	2	0	0	0	0	0	0	0	0	0	1	1	0	0	0	0	0	0	0	0	D_0__Bacteria; D_1__Bacteroidetes; D_2__Bacteroidia; D_3__Bacteroidales; D_4__Bacteroidaceae; D_5__Bacteroides; D_6__uncultured bacterium
OTU_98	917	7	69	27	27	2	262	40	15	20	8	51	32	1	2	14	22	115	13	1	44	62	10	29	48	30	19	6	1	3	174	0	0	0	0	0	D_0__Bacteria; D_1__Bacteroidetes; D_2__Bacteroidia; D_3__Bacteroidales; D_4__Bacteroidales S24-7 group; D_5__uncultured bacterium; D_6__uncultured bacterium
OTU_6983	18	2	123	188	13	1	99	58	4	90	6	11	2	0	1	3	35	2	144	313	38	291	219	7	46	52	43	9	12	2	4	0	0	0	0	0	D_0__Bacteria; D_1__Verrucomicrobia; D_2__Verrucomicrobiae; D_3__Verrucomicrobiales; D_4__Verrucomicrobiaceae; D_5__Akkermansia; D_6__uncultured bacterium
OTU_13	494	240	1219	627	621	91	864	200	413	107	42	245	464	192	131	163	77	4067	724	663	574	463	118	938	861	824	1092	389	197	163	9164	0	0	0	0	0	D_0__Bacteria; D_1__Firmicutes; D_2__Clostridia; D_3__Clostridiales; D_4__Ruminococcaceae; D_5__Ruminiclostridium 5; D_6__uncultured bacterium
OTU_2055	34	1	2	0	1	0	4	2	0	0	0	0	3	0	0	1	1	2	0	0	2	0	0	0	2	0	0	0	0	0	8	0	0	0	0	0	D_0__Bacteria; D_1__Bacteroidetes; D_2__Bacteroidia; D_3__Bacteroidales; D_4__Bacteroidales S24-7 group; D_5__uncultured bacterium; D_6__uncultured bacterium
OTU_2840	18	1	4	3	13	1	6	52	24	16	13	151	4	1	0	2	10	9	3	3	5	1	0	2	3	3	2	5	0	5	13	0	0	0	0	0	D_0__Bacteria; D_1__Bacteroidetes; D_2__Bacteroidia; D_3__Bacteroidales; D_4__Bacteroidaceae; D_5__Bacteroides
OTU_2160	118	1	8	0	15	0	19	54	26	0	11	333	1	0	1	2	24	5	1	1	3	0	1	2	4	4	3	0	0	3	5	0	0	0	0	0	D_0__Bacteria; D_1__Bacteroidetes; D_2__Bacteroidia; D_3__Bacteroidales; D_4__Bacteroidaceae; D_5__Bacteroides; D_6__uncultured organism
OTU_1283	2	0	4	6	1	0	8	1	5	1	0	1	3	0	0	7	1	3	4	8	6	3	2	1	1	4	2	0	2	1	2	0	0	0	0	0	D_0__Bacteria; D_1__Firmicutes; D_2__Clostridia; D_3__Clostridiales; D_4__Family XIV; D_5__uncultured; D_6__uncultured bacterium
OTU_447	126	6	4	192	17	17	42	13	30	1	3	12	18	5	2	2	6	10	92	49	87	42	19	7	20	19	10	7	12	9	15	0	0	0	0	0	D_0__Bacteria; D_1__Firmicutes; D_2__Clostridia; D_3__Clostridiales; D_4__Ruminococcaceae; D_5__Ruminococcaceae UCG-013; D_6__uncultured bacterium
OTU_546	31	10	3	44	49	4	11	10	9	4	3	5	1	2	0	1	0	2	24	33	23	15	10	3	6	7	4	1	6	1	4	0	0	0	0	0	D_0__Bacteria; D_1__Firmicutes; D_2__Clostridia; D_3__Clostridiales; D_4__Ruminococcaceae; D_5__Ruminococcaceae UCG-010; D_6__uncultured bacterium
OTU_1275	13	1	5	6	11	0	7	13	7	3	4	29	8	1	1	5	10	31	8	5	7	2	1	5	6	3	6	2	4	0	34	0	0	0	0	0	D_0__Bacteria; D_1__Bacteroidetes; D_2__Bacteroidia; D_3__Bacteroidales; D_4__Bacteroidales S24-7 group; D_5__uncultured bacterium; D_6__uncultured bacterium
OTU_106	87	163	25	275	321	20	65	51	62	17	13	54	33	27	5	9	25	46	394	330	226	200	55	65	99	120	67	54	49	27	84	0	0	0	0	0	D_0__Bacteria; D_1__Firmicutes; D_2__Clostridia; D_3__Clostridiales; D_4__Lachnospiraceae; D_5__Lachnospiraceae NC2004 group; D_6__uncultured bacterium
OTU_10	802	133	658	724	803	37	836	916	275	304	172	1066	362	67	44	127	356	2443	279	435	5550	235	97	559	1775	644	355	261	236	152	2722	0	0	0	0	0	D_0__Bacteria; D_1__Bacteroidetes; D_2__Bacteroidia; D_3__Bacteroidales; D_4__Bacteroidales S24-7 group; D_5__uncultured bacterium; D_6__uncultured bacterium
OTU_381	17	0	14	5	10	1	12	12	8	2	4	55	11	4	1	4	9	132	4	5	13	0	2	30	16	14	24	8	3	3	149	0	0	0	0	0	D_0__Bacteria; D_1__Bacteroidetes; D_2__Bacteroidia; D_3__Bacteroidales; D_4__Prevotellaceae; D_5__Prevotellaceae UCG-003; D_6__uncultured bacterium
OTU_369	48	9	54	35	38	1	75	67	56	24	18	183	29	5	4	11	33	159	23	20	48	20	11	31	41	30	29	19	13	13	296	0	0	0	0	0	D_0__Bacteria; D_1__Bacteroidetes; D_2__Bacteroidia; D_3__Bacteroidales; D_4__Bacteroidales S24-7 group; D_5__uncultured bacterium; D_6__uncultured bacterium
OTU_519	48	67	7	50	7	2	9	9	5	0	1	7	1	2	2	2	0	6	9	27	10	13	2	2	8	4	4	1	2	1	7	0	0	0	0	0	D_0__Bacteria; D_1__Firmicutes; D_2__Clostridia; D_3__Clostridiales; D_4__Ruminococcaceae; D_5__Ruminococcaceae UCG-014; D_6__uncultured rumen bacterium
OTU_105	51	16	169	55	60	4	85	74	21	29	10	73	50	18	1	18	25	643	13	30	70	14	5	120	166	100	163	41	11	11	1040	0	0	0	0	0	D_0__Bacteria; D_1__Bacteroidetes; D_2__Bacteroidia; D_3__Bacteroidales; D_4__Bacteroidales S24-7 group; D_5__uncultured bacterium; D_6__uncultured bacterium
OTU_2060	19	7	2	3	3	2	2	2	1	0	0	0	0	1	0	0	0	2	34	23	3	0	3	1	3	1	0	1	0	0	3	0	0	0	0	0	Unassigned
OTU_681	6	2	18	4	9	0	23	10	17	11	3	13	4	2	14	26	2	24	11	12	9	10	2	2	13	14	4	5	9	17	5	0	0	0	0	0	D_0__Bacteria; D_1__Proteobacteria; D_2__Alphaproteobacteria; D_3__Rhodospirillales; D_4__Rhodospirillaceae; D_5__Marispirillum; D_6__uncultured bacterium
OTU_51	396	89	486	352	197	25	750	430	991	390	47	650	335	75	340	686	145	487	262	328	390	297	96	72	254	580	236	258	202	283	307	0	0	0	0	0	D_0__Bacteria; D_1__Proteobacteria; D_2__Gammaproteobacteria; D_3__Pseudomonadales; D_4__Pseudomonadaceae; D_5__Pseudomonas; D_6__uncultured bacterium
OTU_55	201	25	325	122	60	10	373	205	575	277	20	290	189	38	249	648	48	212	58	88	88	76	19	25	103	221	111	78	53	162	73	0	0	0	0	0	D_0__Bacteria; D_1__Proteobacteria; D_2__Gammaproteobacteria; D_3__Pseudomonadales; D_4__Pseudomonadaceae; D_5__Pseudomonas
OTU_298	50	1	11	5	4	4	152	5	6	5	3	222	3	0	0	2	2	17	5	4	6	3	0	4	10	5	6	6	7	1	16	0	0	0	0	0	D_0__Bacteria; D_1__Bacteroidetes; D_2__Bacteroidia; D_3__Bacteroidales; D_4__Porphyromonadaceae; D_5__Butyricimonas
OTU_2560	13	0	1	2	5	0	19	1	1	0	1	0	0	0	0	1	0	4	1	0	5	0	0	1	9	1	2	0	0	1	7	0	0	0	0	0	D_0__Bacteria; D_1__Bacteroidetes; D_2__Bacteroidia; D_3__Bacteroidales; D_4__Bacteroidales S24-7 group; D_5__uncultured bacterium; D_6__uncultured bacterium
OTU_959	47	111	8	29	11	4	11	14	16	2	0	8	2	1	0	0	4	7	16	60	33	85	6	4	16	16	12	5	0	3	11	0	0	0	0	0	D_0__Bacteria; D_1__Firmicutes; D_2__Clostridia; D_3__Clostridiales; D_4__Ruminococcaceae; D_5__Ruminococcaceae UCG-014
OTU_161	24	14	15	76	74	6	41	16	19	10	1	10	576	66	4	83	4	58	32	64	42	49	8	11	24	31	140	49	15	176	28	0	0	0	0	0	D_0__Bacteria; D_1__Firmicutes; D_2__Clostridia; D_3__Clostridiales; D_4__Ruminococcaceae; D_5__uncultured; D_6__uncultured prokaryote
OTU_6042	5	1	0	21	1	0	0	2	4	0	1	0	1	0	0	0	0	0	4	3	2	2	2	0	2	3	0	1	1	1	1	0	0	0	0	0	D_0__Bacteria; D_1__Firmicutes; D_2__Clostridia; D_3__Clostridiales; D_4__Ruminococcaceae; D_5__Ruminococcaceae NK4A214 group; D_6__uncultured bacterium
OTU_1688	14	1	0	36	12	7	3	1	5	0	0	1	0	2	1	0	1	0	19	11	11	15	7	3	3	6	7	5	0	2	4	0	0	0	0	0	D_0__Bacteria; D_1__Firmicutes; D_2__Clostridia; D_3__Clostridiales; D_4__Ruminococcaceae; D_5__Ruminococcaceae NK4A214 group; D_6__uncultured bacterium
OTU_176	81	16	50	137	160	43	54	80	10	29	14	51	12	9	1	5	14	163	19	59	399	10	27	44	142	77	68	19	15	5	229	0	0	0	0	0	D_0__Bacteria; D_1__Bacteroidetes; D_2__Bacteroidia; D_3__Bacteroidales; D_4__Bacteroidales S24-7 group; D_5__uncultured bacterium; D_6__uncultured bacterium
OTU_287	31	7	27	44	20	3	75	24	32	32	7	40	24	5	30	57	13	64	32	31	19	26	8	8	28	28	22	16	22	14	24	0	0	0	0	0	D_0__Bacteria; D_1__Proteobacteria; D_2__Alphaproteobacteria; D_3__Rhodospirillales; D_4__Rhodospirillaceae; D_5__Defluviicoccus; D_6__uncultured bacterium
OTU_523	23	6	3	14	3	2	12	38	50	12	4	12	2	2	0	1	7	2	14	13	19	7	2	0	3	5	0	0	0	4	5	0	0	0	0	0	D_0__Bacteria; D_1__Firmicutes; D_2__Clostridia; D_3__Clostridiales; D_4__Lachnospiraceae; D_5__Lactonifactor; D_6__uncultured organism
OTU_4752	2	1	3	3	2	0	2	2	3	1	0	5	0	0	1	3	3	6	3	4	3	1	2	1	1	1	6	0	0	1	14	0	0	0	0	0	D_0__Bacteria; D_1__Firmicutes; D_2__Clostridia; D_3__Clostridiales; D_4__Lachnospiraceae; D_5__Lachnospiraceae NK4A136 group; D_6__uncultured bacterium
OTU_791	76	0	9	3	35	1	23	0	1	2	1	2	6	3	3	3	30	3	15	20	12	2	10	2	8	8	7	2	5	2	2	2	1	0	0	0	D_0__Bacteria; D_1__Firmicutes; D_2__Negativicutes; D_3__Selenomonadales; D_4__Acidaminococcaceae; D_5__Phascolarctobacterium; D_6__uncultured bacterium
OTU_2572	29	2	0	1	1	1	2	1	0	0	0	1	3	0	0	0	1	0	1	2	3	3	0	3	4	5	3	1	3	1	1	0	0	0	0	0	D_0__Bacteria; D_1__Cyanobacteria; D_2__Melainabacteria; D_3__Gastranaerophilales; D_4__uncultured bacterium; D_5__uncultured bacterium; D_6__uncultured bacterium
OTU_5704	35	25	8	55	16	4	20	23	18	4	4	8	5	3	2	4	7	20	66	45	52	56	17	3	16	16	14	5	3	8	11	0	0	0	0	0	D_0__Bacteria; D_1__Firmicutes; D_2__Clostridia; D_3__Clostridiales; D_4__Ruminococcaceae; D_5__Ruminococcaceae NK4A214 group; D_6__uncultured bacterium
OTU_9	984	84	407	114	5049	51	561	2181	3388	385	3917	10071	289	52	40	150	3603	402	124	64	641	51	20	129	226	196	201	105	34	314	584	0	0	0	0	0	D_0__Bacteria; D_1__Bacteroidetes; D_2__Bacteroidia; D_3__Bacteroidales; D_4__Bacteroidaceae; D_5__Bacteroides; D_6__uncultured bacterium
OTU_172	59	13	48	87	40	10	130	47	75	32	10	66	26	10	18	38	20	59	56	79	70	49	22	20	46	64	58	45	39	30	55	0	0	0	0	0	D_0__Bacteria; D_1__Chloroflexi; D_2__Thermomicrobia; D_3__JG30-KF-CM45; D_4__uncultured bacterium; D_5__uncultured bacterium; D_6__uncultured bacterium
OTU_2382	32	1	6	3	2	1	4	0	1	1	0	0	2	0	2	3	0	4	4	2	2	1	9	2	2	1	5	3	2	0	1	0	0	0	0	0	Unassigned
OTU_6014	1	0	1	3	0	0	0	0	0	0	0	0	0	0	0	0	0	0	0	3	1	0	0	0	3	0	0	0	0	0	1	0	0	0	0	0	D_0__Bacteria; D_1__Firmicutes; D_2__Clostridia; D_3__Clostridiales
OTU_147	570	3	20	12	36	32	132	56	28	14	6	143	26	4	0	10	17	76	5	10	39	9	2	14	34	12	27	8	9	8	87	0	0	0	0	0	D_0__Bacteria; D_1__Bacteroidetes; D_2__Bacteroidia; D_3__Bacteroidales; D_4__Porphyromonadaceae; D_5__Parabacteroides; D_6__uncultured bacterium
OTU_476	25	5	3	42	27	4	28	6	10	4	2	6	4	0	0	0	0	2	11	44	22	20	3	4	11	12	13	4	4	2	1	0	0	0	0	0	D_0__Bacteria; D_1__Firmicutes; D_2__Clostridia; D_3__Clostridiales; D_4__Ruminococcaceae; D_5__Ruminiclostridium 1; D_6__uncultured bacterium
OTU_1538	66	344	23	126	73	32	42	50	66	11	5	32	9	10	0	5	15	25	45	138	187	120	22	15	65	35	51	11	9	13	57	0	0	0	0	0	D_0__Bacteria; D_1__Firmicutes; D_2__Clostridia; D_3__Clostridiales; D_4__Ruminococcaceae; D_5__Ruminococcaceae UCG-014; D_6__uncultured bacterium
OTU_2061	5	17	0	5	3	2	3	1	1	1	0	0	0	1	0	1	0	1	12	6	6	9	0	1	1	1	3	0	3	0	2	0	0	0	0	0	D_0__Bacteria; D_1__Firmicutes; D_2__Clostridia; D_3__Clostridiales; D_4__Ruminococcaceae; D_5__[Eubacterium] coprostanoligenes group; D_6__uncultured bacterium
OTU_357	135	0	2	8	4	1	161	5	8	2	0	1	4	1	1	3	1	10	10	17	21	7	1	2	9	3	2	3	5	3	3	0	0	0	0	0	D_0__Bacteria; D_1__Firmicutes; D_2__Clostridia; D_3__Clostridiales; D_4__Christensenellaceae; D_5__Christensenellaceae R-7 group; D_6__uncultured bacterium
OTU_174	64	14	101	62	27	8	138	101	199	87	7	104	43	10	49	108	24	102	54	46	69	35	10	20	39	140	39	39	38	67	73	0	0	0	0	0	D_0__Bacteria; D_1__Proteobacteria; D_2__Gammaproteobacteria; D_3__Xanthomonadales; D_4__Xanthomonadaceae; D_5__Luteibacter; D_6__uncultured bacterium
OTU_36	299	8	174	25	271	21	209	695	528	99	197	10932	78	21	10	22	294	435	43	14	87	19	7	99	192	121	131	35	16	200	738	0	0	0	0	0	D_0__Bacteria; D_1__Bacteroidetes; D_2__Bacteroidia; D_3__Bacteroidales; D_4__Bacteroidaceae; D_5__Bacteroides; D_6__uncultured organism
OTU_32	729	776	120	1311	469	87	369	318	306	92	45	262	173	196	53	88	71	281	3853	4521	1754	1120	1372	649	1337	990	545	444	305	160	406	0	0	0	0	0	D_0__Bacteria; D_1__Firmicutes; D_2__Clostridia; D_3__Clostridiales; D_4__Ruminococcaceae; D_5__Ruminococcaceae V9D2013 group; D_6__uncultured bacterium
OTU_38	80	21	41	19	248	6	51	152	98	27	85	494	3542	260	87	255	143	195	22	12	39	12	3	23	51	152	764	255	8	723	84	0	0	0	0	0	D_0__Bacteria; D_1__Bacteroidetes; D_2__Bacteroidia; D_3__Bacteroidales; D_4__Bacteroidales UCG-001
OTU_1023	8	1	8	9	8	1	9	15	9	1	2	13	2	0	2	5	6	2	10	8	8	7	3	1	5	6	6	3	5	7	9	0	0	0	0	0	D_0__Bacteria; D_1__Chloroflexi; D_2__Anaerolineae; D_3__Anaerolineales; D_4__Anaerolineaceae; D_5__uncultured; D_6__uncultured bacterium
OTU_638	18	6	13	22	11	0	11	25	63	6	12	14	1	3	0	3	12	11	8	26	21	17	6	4	8	5	5	4	0	5	15	0	0	0	0	0	D_0__Bacteria; D_1__Firmicutes; D_2__Clostridia; D_3__Clostridiales; D_4__Lachnospiraceae; D_5__Hungatella; D_6__uncultured bacterium
OTU_6923	6	0	0	0	0	0	0	0	0	0	0	1	0	0	0	0	0	0	0	0	0	0	0	0	0	0	0	0	0	0	0	0	0	0	0	0	Unassigned
OTU_344	267	64	366	5603	156	29	3318	4790	100	10307	253	677	20	14	18	46	913	49	376	116	509	920	157	15	62	55	36	30	12	18	16	0	0	0	0	0	D_0__Bacteria; D_1__Verrucomicrobia; D_2__Verrucomicrobiae; D_3__Verrucomicrobiales; D_4__Verrucomicrobiaceae; D_5__Akkermansia; D_6__uncultured bacterium
OTU_1493	11	3	1	2	7	1	2	2	1	0	1	0	2	1	0	0	0	1	9	4	9	7	0	2	1	1	0	1	0	0	1	0	0	0	0	0	D_0__Bacteria; D_1__Firmicutes; D_2__Clostridia; D_3__Clostridiales; D_4__Ruminococcaceae; D_5__Ruminococcaceae UCG-014; D_6__uncultured bacterium
OTU_6	387	49	608	273	127	28	382	355	1053	433	17	484	428	112	679	1441	47	240	185	237	304	135	125	468	3389	29926	300	3326	358	4047	226	0	0	0	0	0	Unassigned
OTU_1658	88	1	526	4	5	6	69	15	16	7	0	8	15	2	7	11	1	12	7	6	6	4	10	2	5	9	3	8	5	6	4	0	0	0	0	0	D_0__Bacteria; D_1__Synergistetes; D_2__Synergistia; D_3__Synergistales; D_4__Synergistaceae; D_5__Cloacibacillus
OTU_1431	37	10	8	85	18	5	13	8	7	5	1	5	2	4	0	1	3	6	24	41	51	42	10	4	6	7	5	2	5	4	7	0	0	0	0	0	D_0__Bacteria; D_1__Firmicutes; D_2__Clostridia; D_3__Clostridiales; D_4__Ruminococcaceae; D_5__Ruminococcaceae NK4A214 group; D_6__uncultured bacterium
OTU_67	261	99	171	159	180	6	534	352	48	104	31	170	57	19	15	45	83	497	36	57	288	27	33	118	340	145	158	70	38	20	867	0	0	0	0	0	D_0__Bacteria; D_1__Bacteroidetes; D_2__Bacteroidia; D_3__Bacteroidales; D_4__Bacteroidales S24-7 group
OTU_7342	26	0	3	9	4	0	7	1	2	0	1	2	0	0	0	1	1	1	5	6	6	1	5	1	3	0	4	0	0	0	4	0	0	0	0	0	D_0__Bacteria; D_1__Firmicutes; D_2__Clostridia; D_3__Clostridiales; D_4__Ruminococcaceae; D_5__Ruminococcaceae NK4A214 group; D_6__uncultured bacterium
OTU_305	175	16	10	8	22	24	19	8	3	7	2	6	9	4	6	6	3	12	27	27	21	9	3	37	43	61	23	29	46	7	4	0	0	0	0	0	D_0__Bacteria; D_1__Cyanobacteria; D_2__Melainabacteria; D_3__Gastranaerophilales; D_4__uncultured bacterium; D_5__uncultured bacterium; D_6__uncultured bacterium
OTU_2545	5	2	15	106	4	1	15	7	0	22	2	1	1	0	0	0	4	0	33	1	5	74	20	0	1	1	2	3	0	2	1	0	0	0	0	0	D_0__Bacteria; D_1__Verrucomicrobia; D_2__Verrucomicrobiae; D_3__Verrucomicrobiales; D_4__Verrucomicrobiaceae; D_5__Akkermansia; D_6__uncultured bacterium
OTU_1552	20	2	0	1	2	0	2	0	2	0	1	0	0	0	0	1	0	2	3	3	1	1	1	0	3	0	2	1	0	0	1	0	0	0	0	0	D_0__Bacteria; D_1__Firmicutes; D_2__Clostridia; D_3__Clostridiales; D_4__Ruminococcaceae; D_5__Ruminiclostridium 5; D_6__uncultured bacterium
OTU_3629	3	0	2	0	2	0	2	6	6	2	1	124	1	1	0	0	1	0	1	0	1	1	0	0	0	2	1	1	0	0	1	0	0	0	0	0	D_0__Bacteria; D_1__Bacteroidetes; D_2__Bacteroidia; D_3__Bacteroidales; D_4__Bacteroidaceae; D_5__Bacteroides; D_6__uncultured bacterium
OTU_2653	17	0	3	3	2	0	2	0	0	0	0	7	0	0	0	0	0	1	0	0	2	0	1	1	1	0	1	0	0	0	7	0	0	0	0	0	Unassigned
OTU_2344	30	0	5	2	0	0	3	2	0	2	1	2	2	0	1	0	1	2	2	0	1	1	4	0	1	1	0	0	2	0	0	0	0	0	0	0	Unassigned
OTU_697	2	0	0	0	0	0	1	0	1	1	0	0	0	0	0	1	0	0	0	0	0	0	0	0	0	0	0	0	0	0	0	6	31	30	95	100	D_0__Bacteria; D_1__Proteobacteria; D_2__Alphaproteobacteria; D_3__Rhizobiales; D_4__Hyphomicrobiaceae; D_5__Devosia; D_6__uncultured bacterium
OTU_588	94	0	20	1	4	5	4	1	6	0	1	2	5	1	1	3	3	3	5	5	4	2	17	2	3	2	4	4	1	1	2	0	0	0	0	0	D_0__Bacteria; D_1__Synergistetes; D_2__Synergistia; D_3__Synergistales; D_4__Synergistaceae; D_5__Synergistes; D_6__uncultured organism
OTU_572	32	1	6	3	23	2	19	49	33	9	20	249	4	3	2	2	18	13	6	2	10	5	2	4	5	9	4	6	3	4	18	0	0	0	0	0	D_0__Bacteria; D_1__Bacteroidetes; D_2__Bacteroidia; D_3__Bacteroidales; D_4__Bacteroidaceae; D_5__Bacteroides
OTU_205	205	32	12	526	84	23	31	37	64	10	6	24	28	8	3	7	5	29	194	157	168	138	47	18	43	48	23	21	20	10	37	0	0	0	0	0	D_0__Bacteria; D_1__Firmicutes; D_2__Clostridia; D_3__Clostridiales; D_4__Ruminococcaceae; D_5__Ruminococcaceae NK4A214 group; D_6__uncultured bacterium
OTU_1646	15	2	17	5	3	0	23	0	43	6	1	4	1	1	0	0	2	5	5	5	3	3	2	1	5	5	4	0	0	0	5	0	0	0	0	0	D_0__Bacteria; D_1__Firmicutes; D_2__Clostridia; D_3__Clostridiales; D_4__Ruminococcaceae; D_5__uncultured; D_6__uncultured bacterium
OTU_45	41	17	197	440	40	10	330	158	4	309	28	28	8	3	2	7	70	8	200	186	144	3048	142	6	82	85	40	8	14	4	8	0	0	0	0	0	D_0__Bacteria; D_1__Verrucomicrobia; D_2__Verrucomicrobiae; D_3__Verrucomicrobiales; D_4__Verrucomicrobiaceae; D_5__Akkermansia; D_6__uncultured bacterium
OTU_400	27	3	1	62	6	2	123	3	8	24	1	2	3	1	0	0	2	5	7	9	10	10	2	3	2	2	6	0	3	5	7	0	0	0	0	0	D_0__Bacteria; D_1__Firmicutes; D_2__Clostridia; D_3__Clostridiales; D_4__Ruminococcaceae; D_5__Ruminococcaceae UCG-013; D_6__uncultured bacterium
OTU_2235	78	0	3	4	4	1	39	5	0	5	0	6	1	1	0	0	2	11	2	1	5	0	0	0	3	1	2	2	1	0	10	0	0	0	0	0	D_0__Bacteria; D_1__Bacteroidetes; D_2__Bacteroidia; D_3__Bacteroidales; D_4__Porphyromonadaceae; D_5__Parabacteroides; D_6__uncultured bacterium
OTU_1689	32	1	12	1	0	2	0	2	1	0	0	0	1	0	1	1	1	1	3	1	0	0	13	2	0	0	2	1	0	1	0	0	0	0	0	0	Unassigned
OTU_2114	16	1	2	1	11	2	9	16	14	1	11	74	3	0	1	1	12	3	6	1	3	1	1	0	3	1	2	0	1	3	4	0	0	0	0	0	D_0__Bacteria; D_1__Firmicutes; D_2__Clostridia; D_3__Clostridiales; D_4__Lachnospiraceae; D_5__Lachnospiraceae UCG-004; D_6__uncultured bacterium
OTU_7174	8	1	0	4	1	1	1	3	1	0	1	7	2	0	1	0	1	1	1	1	5	5	3	0	1	1	1	1	1	0	0	0	0	0	0	0	D_0__Bacteria; D_1__Firmicutes; D_2__Clostridia; D_3__Clostridiales; D_4__Lachnospiraceae; D_5__uncultured; D_6__uncultured bacterium
OTU_2378	11	0	25	3	0	0	9	4	41	14	0	16	3	2	1	4	0	3	0	0	0	0	0	0	5	8	1	4	2	6	0	0	0	0	0	0	D_0__Bacteria; D_1__Proteobacteria; D_2__Gammaproteobacteria; D_3__Enterobacteriales; D_4__Enterobacteriaceae; D_5__Escherichia-Shigella
OTU_88	116	37	95	89	138	8	138	193	109	69	49	409	59	21	19	36	69	283	53	83	149	50	25	67	127	109	76	45	54	32	416	0	0	0	0	0	D_0__Bacteria; D_1__Bacteroidetes; D_2__Bacteroidia; D_3__Bacteroidales; D_4__Bacteroidales S24-7 group
OTU_306	24	2	21	14	20	3	24	29	14	5	7	73	16	3	2	5	17	79	11	3	18	8	4	14	35	14	31	6	5	5	104	0	0	0	0	0	D_0__Bacteria; D_1__Bacteroidetes; D_2__Bacteroidia; D_3__Bacteroidales; D_4__Bacteroidales S24-7 group; D_5__uncultured bacterium; D_6__uncultured bacterium
OTU_43	229	37	214	206	85	34	1983	166	334	138	34	372	230	32	105	185	59	148	155	192	160	201	60	60	198	228	195	164	242	139	191	0	0	0	0	0	D_0__Bacteria; D_1__Firmicutes; D_2__Bacilli; D_3__Bacillales; D_4__Bacillaceae; D_5__Bacillus
OTU_54	937	30	1331	159	362	54	281	49	98	32	74	119	135	31	20	72	376	76	208	360	388	51	984	37	263	153	492	74	54	60	88	0	0	0	0	0	D_0__Bacteria; D_1__Firmicutes; D_2__Negativicutes; D_3__Selenomonadales; D_4__Acidaminococcaceae; D_5__Phascolarctobacterium; D_6__uncultured bacterium
OTU_47	271	3030	78	365	368	72	159	170	266	42	24	189	56	16	5	16	65	104	196	450	337	404	78	57	159	130	121	34	48	51	230	0	0	0	0	0	D_0__Bacteria; D_1__Firmicutes; D_2__Clostridia; D_3__Clostridiales; D_4__Ruminococcaceae; D_5__Ruminococcaceae UCG-014; D_6__uncultured bacterium
OTU_526	44	3	25	20	13	4	20	0	9	5	0	7	15	9	13	4	0	66	9	28	14	8	5	22	35	30	23	7	4	0	111	0	0	0	0	0	D_0__Bacteria; D_1__Firmicutes; D_2__Clostridia; D_3__Clostridiales; D_4__Ruminococcaceae; D_5__Ruminiclostridium 5; D_6__uncultured bacterium
OTU_443	230	19	50	8	248	4	103	795	395	54	274	3118	41	7	5	40	362	66	23	16	45	8	4	9	20	32	28	18	5	94	80	0	0	0	0	0	D_0__Bacteria; D_1__Bacteroidetes; D_2__Bacteroidia; D_3__Bacteroidales; D_4__Bacteroidaceae; D_5__Bacteroides; D_6__uncultured organism
OTU_431	10	4	6	13	14	1	20	47	295	9	3	20	5	1	1	3	10	6	11	16	15	21	2	1	2	1	11	3	4	14	10	0	0	0	0	0	D_0__Bacteria; D_1__Firmicutes; D_2__Clostridia; D_3__Clostridiales; D_4__Clostridiaceae 1; D_5__Clostridium sensu stricto 8
OTU_1411	36	20	2	87	26	13	11	5	14	2	0	10	12	0	1	1	4	8	31	59	45	53	6	4	9	7	6	3	3	6	16	0	0	0	0	0	D_0__Bacteria; D_1__Firmicutes; D_2__Clostridia; D_3__Clostridiales; D_4__Ruminococcaceae; D_5__Ruminococcaceae NK4A214 group; D_6__uncultured bacterium
OTU_647	123	1	2	8	6	3	13	6	3	1	3	6	1	2	0	3	7	8	8	11	10	3	1	1	3	2	6	4	1	4	16	0	0	0	0	0	D_0__Bacteria; D_1__Firmicutes; D_2__Clostridia; D_3__Clostridiales; D_4__Ruminococcaceae; D_5__Anaerotruncus; D_6__uncultured bacterium
OTU_389	18	4	12	7	17	4	20	21	29	5	6	51	13	3	6	9	7	25	6	12	15	3	4	8	9	16	10	3	4	2	22	0	0	0	0	0	D_0__Bacteria; D_1__Bacteroidetes; D_2__Flavobacteriia; D_3__Flavobacteriales; D_4__Flavobacteriaceae; D_5__uncultured; D_6__uncultured bacterium
OTU_1678	70	13	236	726	25	10	293	146	14	257	19	32	11	32	7	10	70	13	2124	60	85	543	105	17	46	25	26	72	5	6	8	0	0	0	0	0	D_0__Bacteria; D_1__Firmicutes; D_2__Clostridia; D_3__Clostridiales
OTU_1766	6	7	12	5	6	0	6	12	1	1	0	22	2	2	1	3	6	40	3	6	11	4	0	1	16	5	12	1	1	1	64	0	0	0	0	0	D_0__Bacteria; D_1__Bacteroidetes; D_2__Bacteroidia; D_3__Bacteroidales; D_4__Bacteroidales S24-7 group; D_5__uncultured bacterium; D_6__uncultured bacterium
OTU_4255	9	0	33	4	2	1	28	6	1	4	0	0	0	0	0	1	0	0	0	0	2	0	0	0	0	0	0	0	0	0	1	0	0	0	0	0	D_0__Bacteria; D_1__Synergistetes; D_2__Synergistia; D_3__Synergistales; D_4__Synergistaceae; D_5__Cloacibacillus; D_6__unidentified
OTU_589	14	2	4	30	13	1	19	20	16	5	2	26	9	2	5	7	7	15	20	22	25	14	6	7	17	15	16	8	10	7	19	0	0	0	0	0	D_0__Bacteria; D_1__Chloroflexi; D_2__Anaerolineae; D_3__Anaerolineales; D_4__Anaerolineaceae; D_5__uncultured
OTU_1004	8	12	4	8	13	5	7	4	4	2	0	8	1	0	0	1	0	4	4	28	12	29	2	3	6	3	4	1	0	0	10	0	0	0	0	0	D_0__Bacteria; D_1__Firmicutes; D_2__Clostridia; D_3__Clostridiales; D_4__Ruminococcaceae; D_5__Ruminococcaceae UCG-014; D_6__uncultured bacterium
OTU_1378	16	0	12	1	1	0	20	5	11	3	1	6	5	2	10	14	1	14	4	3	2	2	0	1	6	14	3	8	0	4	20	0	0	0	0	0	D_0__Bacteria; D_1__Proteobacteria; D_2__Deltaproteobacteria; D_3__Desulfovibrionales; D_4__Desulfovibrionaceae; D_5__Desulfovibrio
OTU_802	32	4	3	6	9	2	3	10	9	1	0	2	0	1	0	0	1	4	8	14	10	7	2	9	17	8	10	16	2	14	3	0	0	0	0	0	D_0__Bacteria; D_1__Firmicutes; D_2__Clostridia; D_3__Clostridiales; D_4__Lachnospiraceae; D_5__Blautia; D_6__uncultured bacterium
OTU_7319	3	0	1	0	0	0	4	0	1	0	0	0	0	0	0	1	0	0	0	0	0	0	0	0	0	0	0	0	0	1	0	0	0	0	0	0	D_0__Bacteria; D_1__Firmicutes; D_2__Clostridia; D_3__Clostridiales; D_4__Christensenellaceae
OTU_7620	1	0	2	0	0	0	3	1	2	1	0	0	1	0	0	3	0	0	0	1	1	0	0	0	0	2	0	0	0	0	0	0	0	0	0	0	D_0__Bacteria; D_1__Proteobacteria; D_2__Betaproteobacteria; D_3__Nitrosomonadales; D_4__Gallionellaceae; D_5__Candidatus Nitrotoga; D_6__uncultured bacterium
OTU_6204	1	0	0	0	0	0	0	0	1	0	0	1	0	0	0	0	0	0	2	0	2	0	0	0	1	1	1	1	0	0	0	0	0	0	0	0	D_0__Bacteria; D_1__Firmicutes; D_2__Clostridia; D_3__Clostridiales; D_4__Lachnospiraceae
OTU_91	87	97	134	23	691	2	38	27	5	11	7	46	45	19	2	11	21	66	264	39	82	41	22	22	83	29	55	63	16	15	102	0	0	0	0	0	D_0__Bacteria; D_1__Bacteroidetes; D_2__Bacteroidia; D_3__Bacteroidales; D_4__Rikenellaceae; D_5__dgA-11 gut group; D_6__uncultured bacterium
OTU_1426	116	0	5	6	8	2	34	6	2	1	0	6	2	0	0	1	2	19	0	3	8	5	2	8	10	7	3	1	1	2	19	0	0	0	0	0	D_0__Bacteria; D_1__Bacteroidetes; D_2__Bacteroidia; D_3__Bacteroidales; D_4__Bacteroidales S24-7 group; D_5__uncultured bacterium; D_6__uncultured bacterium
OTU_951	20	4	14	10	13	0	17	19	8	9	7	61	8	4	1	7	9	58	5	13	13	4	1	14	16	18	17	7	6	8	82	0	0	0	0	0	D_0__Bacteria; D_1__Bacteroidetes; D_2__Bacteroidia; D_3__Bacteroidales; D_4__Bacteroidales S24-7 group; D_5__uncultured bacterium; D_6__uncultured bacterium
OTU_2489	46	17	6	119	35	12	16	5	12	2	1	7	9	6	1	1	1	8	57	41	32	36	13	7	11	14	9	1	2	7	13	0	0	0	0	0	D_0__Bacteria; D_1__Firmicutes; D_2__Clostridia; D_3__Clostridiales; D_4__Ruminococcaceae; D_5__Ruminococcaceae NK4A214 group; D_6__uncultured bacterium
OTU_276	134	107	13	239	149	14	50	25	10	14	4	17	31	1	22	23	11	17	38	101	75	90	37	10	43	30	47	40	38	14	38	0	0	0	0	0	D_0__Bacteria; D_1__Firmicutes; D_2__Clostridia; D_3__Clostridiales; D_4__Christensenellaceae; D_5__Christensenellaceae R-7 group; D_6__uncultured bacterium
OTU_25	605	27	1188	155	59	15	635	556	2341	779	24	945	230	55	282	604	46	208	58	54	79	68	12	53	139	334	89	180	94	188	91	102	15	4	16	35	D_0__Bacteria; D_1__Proteobacteria; D_2__Gammaproteobacteria; D_3__Enterobacteriales; D_4__Enterobacteriaceae; D_5__Enterobacter; D_6__uncultured bacterium
OTU_520	29	0	3	24	11	2	110	12	3	2	0	2	2	1	0	2	1	5	11	10	8	8	0	2	1	3	4	1	0	2	1	0	0	0	0	0	D_0__Bacteria; D_1__Firmicutes; D_2__Clostridia; D_3__Clostridiales; D_4__Ruminococcaceae; D_5__Ruminococcaceae UCG-013; D_6__uncultured Clostridiaceae bacterium
OTU_1752	34	2	3	58	6	1	5	5	6	1	1	8	0	0	1	2	3	4	18	32	22	31	3	2	3	4	5	5	2	4	6	0	0	0	0	0	D_0__Bacteria; D_1__Firmicutes; D_2__Clostridia; D_3__Clostridiales; D_4__Ruminococcaceae; D_5__uncultured; D_6__uncultured bacterium
OTU_486	17	2	16	14	20	1	17	27	15	3	7	55	6	7	1	3	6	67	4	12	22	7	4	8	26	19	10	3	9	8	88	0	0	0	0	0	D_0__Bacteria; D_1__Bacteroidetes; D_2__Bacteroidia; D_3__Bacteroidales; D_4__Bacteroidales S24-7 group; D_5__uncultured bacterium; D_6__uncultured bacterium
OTU_2465	8	39	2	11	4	1	2	2	7	0	0	3	0	0	0	0	3	2	3	10	12	5	2	1	5	3	2	0	1	3	5	0	0	0	0	0	Unassigned
OTU_362	48	33	5	26	41	9	16	17	21	4	0	13	5	1	0	2	5	9	13	188	68	66	12	14	66	47	29	2	7	3	10	0	0	0	0	0	D_0__Bacteria; D_1__Firmicutes; D_2__Clostridia; D_3__Clostridiales; D_4__Ruminococcaceae; D_5__Ruminococcaceae UCG-014; D_6__uncultured rumen bacterium
OTU_7495	3	0	1	0	1	0	0	0	1	0	0	1	0	0	0	0	0	1	0	1	0	1	0	0	1	1	0	0	0	0	0	0	0	0	0	0	D_0__Bacteria; D_1__Firmicutes; D_2__Clostridia; D_3__Clostridiales; D_4__Ruminococcaceae; D_5__Ruminococcaceae UCG-013; D_6__uncultured bacterium
OTU_511	32	5	34	16	4	5	75	11	6	8	2	8	5	1	0	2	6	7	12	15	16	10	0	5	7	8	8	4	7	6	12	0	0	0	0	0	D_0__Bacteria; D_1__Firmicutes; D_2__Clostridia; D_3__Clostridiales; D_4__Family XIII; D_5__[Eubacterium] nodatum group; D_6__uncultured bacterium
OTU_1052	14	2	1	1	8	0	9	5	0	8	3	7	1	0	0	0	2	2	0	0	6	1	0	1	1	0	1	2	0	1	1	0	0	0	0	0	D_0__Bacteria; D_1__Bacteroidetes; D_2__Bacteroidia; D_3__Bacteroidales; D_4__Rikenellaceae; D_5__Alistipes; D_6__uncultured bacterium
OTU_6301	8	2	1	9	1	1	1	0	1	0	0	0	1	0	0	0	0	0	2	3	1	4	0	0	0	1	1	0	0	0	1	0	0	0	0	0	D_0__Bacteria; D_1__Firmicutes; D_2__Clostridia; D_3__Clostridiales; D_4__Ruminococcaceae; D_5__uncultured; D_6__uncultured bacterium
OTU_6398	16	3	0	13	3	0	1	2	1	0	0	1	1	0	0	0	0	3	7	2	5	4	0	1	0	4	2	0	0	0	1	0	0	0	0	0	D_0__Bacteria; D_1__Firmicutes; D_2__Clostridia; D_3__Clostridiales; D_4__Ruminococcaceae; D_5__Ruminococcaceae NK4A214 group; D_6__uncultured bacterium
OTU_737	237	48	20	1687	135	32	71	49	83	14	2	39	36	13	4	16	13	39	167	193	187	184	62	19	43	64	57	34	30	24	59	0	0	0	0	0	D_0__Bacteria; D_1__Firmicutes; D_2__Clostridia; D_3__Clostridiales; D_4__Ruminococcaceae; D_5__Ruminococcaceae NK4A214 group; D_6__uncultured bacterium
OTU_7085	2	0	0	0	2	0	0	0	0	0	0	0	0	0	0	0	0	0	3	2	1	0	0	0	0	0	1	0	1	0	0	0	0	0	0	0	Unassigned
OTU_30	253	37	202	197	1370	10	523	295	69	161	101	232	86	13	11	30	161	593	61	73	1861	51	41	129	290	176	121	66	24	24	819	0	0	0	0	0	D_0__Bacteria; D_1__Bacteroidetes; D_2__Bacteroidia; D_3__Bacteroidales; D_4__Bacteroidales S24-7 group; D_5__uncultured bacterium; D_6__uncultured bacterium
OTU_215	20	15	60	41	23	1	26	38	65	7	11	35	13	13	12	25	24	200	47	69	82	50	8	43	67	27	60	16	12	21	315	0	0	0	0	0	D_0__Bacteria; D_1__Firmicutes; D_2__Clostridia; D_3__Clostridiales; D_4__Lachnospiraceae; D_5__Lachnospiraceae NK4A136 group; D_6__uncultured bacterium
OTU_345	499	122	673	10282	348	67	6168	8799	216	19919	493	1283	60	28	33	69	1624	75	716	211	973	1792	284	14	103	105	47	65	38	30	37	0	0	0	0	0	D_0__Bacteria; D_1__Verrucomicrobia; D_2__Verrucomicrobiae; D_3__Verrucomicrobiales; D_4__Verrucomicrobiaceae; D_5__Akkermansia; D_6__uncultured bacterium
OTU_685	15	1	1	10	6	2	18	1	8	0	0	5	2	1	0	0	1	1	19	13	14	12	4	1	6	0	0	2	6	2	3	0	0	0	0	0	D_0__Bacteria; D_1__Firmicutes; D_2__Clostridia; D_3__Clostridiales; D_4__Ruminococcaceae; D_5__Anaerotruncus; D_6__uncultured bacterium
OTU_1195	12	0	4	7	10	0	9	5	3	3	3	28	2	0	2	2	4	19	6	5	14	1	0	5	8	8	9	3	3	3	26	0	0	0	0	0	D_0__Bacteria; D_1__Bacteroidetes; D_2__Bacteroidia; D_3__Bacteroidales; D_4__Bacteroidales S24-7 group; D_5__uncultured bacterium; D_6__uncultured bacterium
OTU_104	79	18	117	443	408	10	77	75	25	115	133	88	35	23	4	28	145	167	10	80	103	30	4	46	195	90	67	29	23	8	333	0	0	0	0	0	D_0__Bacteria; D_1__Bacteroidetes; D_2__Bacteroidia; D_3__Bacteroidales; D_4__Bacteroidales S24-7 group; D_5__uncultured bacterium; D_6__uncultured bacterium
OTU_6829	52	0	3	0	11	0	13	4	9	0	8	97	1	0	0	0	19	2	3	0	19	2	0	3	1	2	0	0	0	0	5	0	0	0	0	0	D_0__Bacteria; D_1__Bacteroidetes; D_2__Bacteroidia; D_3__Bacteroidales; D_4__Bacteroidaceae; D_5__Bacteroides; D_6__uncultured bacterium
OTU_1862	18	0	4	1	14	2	10	13	17	3	10	136	1	0	0	2	19	2	1	0	6	0	0	1	3	0	7	1	0	2	3	0	0	0	0	0	D_0__Bacteria; D_1__Bacteroidetes; D_2__Bacteroidia; D_3__Bacteroidales; D_4__Bacteroidaceae; D_5__Bacteroides
OTU_1929	24	2	2	3	9	0	15	124	22	38	8	146	3	1	20	6	10	3	5	3	3	1	0	1	7	5	1	2	0	5	4	0	0	0	0	0	D_0__Bacteria; D_1__Bacteroidetes; D_2__Bacteroidia; D_3__Bacteroidales; D_4__Bacteroidaceae; D_5__Bacteroides; D_6__uncultured bacterium
OTU_538	13	0	1	7	7	0	138	9	7	1	2	28	3	0	0	0	4	8	1	0	2	0	0	1	3	1	4	3	0	1	9	0	0	0	0	0	D_0__Bacteria; D_1__Bacteroidetes; D_2__Bacteroidia; D_3__Bacteroidales; D_4__Prevotellaceae; D_5__Paraprevotella; D_6__uncultured bacterium
OTU_1165	23	5	10	13	14	1	30	19	28	11	2	36	9	2	7	10	6	25	15	19	18	10	5	6	12	20	13	10	12	9	23	0	0	0	0	0	D_0__Bacteria; D_1__Chloroflexi; D_2__Anaerolineae; D_3__Anaerolineales; D_4__Anaerolineaceae; D_5__uncultured; D_6__uncultured bacterium
OTU_3604	37	1	11	3	29	4	29	122	91	10	27	597	7	1	0	5	31	13	7	4	5	4	0	5	4	10	4	5	0	24	15	0	0	0	0	0	D_0__Bacteria; D_1__Bacteroidetes; D_2__Bacteroidia; D_3__Bacteroidales; D_4__Bacteroidaceae; D_5__Bacteroides; D_6__uncultured bacterium
OTU_6657	103	3	93	45	10	2	110	36	152	54	2	77	29	11	32	32	3	17	12	14	6	11	4	5	36	39	16	36	46	25	17	0	0	0	0	0	D_0__Bacteria; D_1__Proteobacteria; D_2__Gammaproteobacteria; D_3__Enterobacteriales; D_4__Enterobacteriaceae; D_5__Escherichia-Shigella; D_6__uncultured bacterium
OTU_252	66	7	16	7	158	5	47	120	94	24	119	924	7	0	0	7	175	22	10	4	32	4	0	7	13	9	7	5	0	15	32	0	0	0	0	0	D_0__Bacteria; D_1__Bacteroidetes; D_2__Bacteroidia; D_3__Bacteroidales; D_4__Bacteroidaceae; D_5__Bacteroides; D_6__uncultured bacterium
OTU_7179	10	4	6	16	6	2	38	15	11	4	2	6	4	1	5	8	4	6	10	11	16	7	0	3	12	9	14	12	12	7	9	0	0	0	0	0	D_0__Bacteria; D_1__Proteobacteria; D_2__Gammaproteobacteria; D_3__Pseudomonadales; D_4__Pseudomonadaceae; D_5__Pseudomonas; D_6__uncultured bacterium
OTU_119	151	37	99	116	150	13	161	209	138	71	64	512	74	12	7	44	104	298	65	69	167	67	19	59	120	94	98	46	32	42	478	0	0	0	0	0	D_0__Bacteria; D_1__Bacteroidetes; D_2__Bacteroidia; D_3__Bacteroidales; D_4__Bacteroidales S24-7 group; D_5__uncultured bacterium; D_6__uncultured bacterium
OTU_1240	29	2	13	7	18	1	18	8	20	16	5	87	7	2	2	9	14	23	4	1	12	2	1	6	15	8	12	8	2	6	31	0	0	0	0	0	D_0__Bacteria; D_1__Bacteroidetes; D_2__Bacteroidia; D_3__Bacteroidales; D_4__Porphyromonadaceae; D_5__Parabacteroides; D_6__uncultured bacterium
OTU_44	127	38	447	121	150	22	216	187	59	59	40	248	118	86	7	27	89	1697	88	85	248	79	27	387	429	327	447	120	62	34	3165	0	0	0	0	0	D_0__Bacteria; D_1__Bacteroidetes; D_2__Bacteroidia; D_3__Bacteroidales; D_4__Bacteroidales S24-7 group; D_5__uncultured bacterium; D_6__uncultured bacterium
OTU_271	20	8	9	22	16	6	10	8	9	2	2	13	10	4	1	4	2	9	4	132	107	23	1	27	55	43	25	5	23	4	10	0	0	0	0	0	D_0__Bacteria; D_1__Bacteroidetes; D_2__Bacteroidia; D_3__Bacteroidales; D_4__Rikenellaceae; D_5__Alistipes; D_6__uncultured bacterium
OTU_310	64	4	61	110	16	2	74	27	4	150	2	11	11	2	2	2	14	38	3	24	23	9	14	15	36	31	14	4	2	2	56	0	0	0	0	0	D_0__Bacteria; D_1__Bacteroidetes; D_2__Bacteroidia; D_3__Bacteroidales; D_4__Bacteroidales S24-7 group; D_5__uncultured bacterium; D_6__uncultured bacterium
OTU_4667	3	0	1	2	1	0	1	2	0	1	0	1	2	0	0	2	1	5	1	4	2	1	0	1	2	0	1	2	1	0	3	0	0	0	0	0	D_0__Bacteria; D_1__Chloroflexi; D_2__Anaerolineae; D_3__Anaerolineales; D_4__Anaerolineaceae; D_5__uncultured; D_6__uncultured Chloroflexi bacterium
OTU_118	80	24	90	1677	54	6	656	653	13	1291	41	105	6	1	6	7	185	14	78	19	132	189	16	2	3	12	8	7	2	1	6	0	0	0	0	0	D_0__Bacteria; D_1__Verrucomicrobia; D_2__Verrucomicrobiae; D_3__Verrucomicrobiales; D_4__Verrucomicrobiaceae; D_5__Akkermansia; D_6__uncultured bacterium
OTU_3170	32	3	14	2	108	3	20	80	105	8	81	427	14	0	0	3	81	7	2	1	14	1	1	2	9	5	4	5	2	27	16	0	0	0	0	0	D_0__Bacteria; D_1__Bacteroidetes; D_2__Bacteroidia; D_3__Bacteroidales; D_4__Bacteroidaceae; D_5__Bacteroides; D_6__uncultured organism
OTU_1131	22	0	0	1	7	1	1	1	2	0	0	4	2	0	0	0	3	3	7	12	8	4	2	1	10	8	2	0	1	1	3	0	0	0	0	0	D_0__Bacteria; D_1__Firmicutes; D_2__Clostridia; D_3__Clostridiales; D_4__Lachnospiraceae; D_5__Lachnospiraceae UCG-006; D_6__uncultured bacterium
OTU_216	32	14	12	52	43	3	22	14	22	5	4	13	367	43	10	36	11	24	28	35	28	27	8	10	28	31	123	39	8	97	11	0	0	0	0	0	D_0__Bacteria; D_1__Firmicutes; D_2__Clostridia; D_3__Clostridiales; D_4__Ruminococcaceae; D_5__Ruminiclostridium; D_6__uncultured prokaryote
OTU_706	25	5	47	26	19	1	62	50	101	36	8	65	22	7	42	83	8	52	24	27	34	18	4	4	16	43	22	22	11	33	30	4	2	2	3	8	D_0__Bacteria; D_1__Proteobacteria; D_2__Gammaproteobacteria; D_3__Pseudomonadales; D_4__Pseudomonadaceae; D_5__Pseudomonas
OTU_5616	44	2	13	6	13	1	34	11	5	7	7	496	6	0	2	4	19	17	5	4	12	2	1	2	11	2	9	2	1	1	41	0	0	0	0	0	D_0__Bacteria; D_1__Bacteroidetes; D_2__Bacteroidia; D_3__Bacteroidales; D_4__Porphyromonadaceae; D_5__Parabacteroides; D_6__uncultured bacterium
OTU_274	33	8	112	27	39	2	48	56	22	17	9	87	15	15	1	12	20	272	10	31	48	12	12	61	87	52	81	20	12	9	478	0	0	0	0	0	D_0__Bacteria; D_1__Bacteroidetes; D_2__Bacteroidia; D_3__Bacteroidales; D_4__Bacteroidales S24-7 group; D_5__uncultured bacterium; D_6__uncultured bacterium
OTU_736	4	1	2	4	1	0	103	3	3	6	0	0	0	1	1	4	0	3	4	9	2	2	0	1	4	2	5	3	2	2	3	0	0	0	0	0	D_0__Bacteria; D_1__Firmicutes; D_2__Clostridia; D_3__Clostridiales; D_4__Christensenellaceae; D_5__Christensenellaceae R-7 group; D_6__uncultured bacterium
OTU_59	24	10	17	52	19	7	52	16	19	14	5	15	23	13	12	16	7	24	22	35	42	28	12	48	892	210	49	680	1574	287	104	0	0	0	0	0	Unassigned
OTU_72	184	8	44	14	194	5	98	802	488	46	148	3090	23	11	8	17	211	51	26	13	28	14	0	12	26	26	12	13	6	54	60	0	1	0	3	1	D_0__Bacteria; D_1__Bacteroidetes; D_2__Bacteroidia; D_3__Bacteroidales; D_4__Bacteroidaceae; D_5__Bacteroides; D_6__uncultured organism
OTU_75	171	41	86	305	117	25	314	116	126	48	15	76	97	35	27	52	55	61	153	202	208	139	47	37	116	123	122	96	122	59	113	0	0	0	0	0	D_0__Bacteria; D_1__Firmicutes; D_2__Negativicutes; D_3__Selenomonadales; D_4__Veillonellaceae; D_5__Megasphaera; D_6__uncultured bacterium
OTU_18	70	10	35	32	39	1	110	19	45	13	4	35	161	29	110	128	17	40	50	43	40	36	9	26	92	187	20321	387	86	80	58	0	0	0	0	0	D_0__Bacteria; D_1__Actinobacteria; D_2__Actinobacteria; D_3__Micrococcales; D_4__Dermabacteraceae; D_5__Brachybacterium
OTU_6648	2	0	0	5	3	0	2	0	1	0	0	3	0	0	0	0	1	1	3	5	1	2	1	0	1	1	0	1	0	0	1	0	0	0	0	0	D_0__Bacteria; D_1__Firmicutes; D_2__Clostridia; D_3__Clostridiales; D_4__Ruminococcaceae; D_5__Ruminococcaceae UCG-014; D_6__uncultured bacterium
OTU_918	9	0	22	6	2	2	15	15	148	28	4	24	1	2	7	13	9	14	0	0	1	0	0	1	3	4	5	1	1	2	1	0	0	0	0	0	D_0__Bacteria; D_1__Proteobacteria; D_2__Deltaproteobacteria; D_3__Desulfovibrionales; D_4__Desulfovibrionaceae; D_5__Bilophila; D_6__unidentified
OTU_6705	9	2	11	12	22	0	9	13	5	4	1	24	4	3	2	4	8	25	6	5	11	2	4	2	16	3	6	4	3	2	30	0	0	0	0	0	D_0__Bacteria; D_1__Bacteroidetes; D_2__Bacteroidia; D_3__Bacteroidales; D_4__Bacteroidales S24-7 group; D_5__uncultured bacterium; D_6__uncultured bacterium
OTU_2498	2	2	1	5	4	0	3	4	0	0	0	5	1	1	0	1	2	4	6	46	5	31	2	3	4	10	3	2	2	2	2	0	0	0	0	0	Unassigned
OTU_1543	19	6	20	18	18	0	24	39	11	11	5	77	7	3	2	4	6	53	7	15	22	3	5	11	20	16	17	5	1	9	78	0	0	0	0	0	D_0__Bacteria; D_1__Bacteroidetes; D_2__Bacteroidia; D_3__Bacteroidales; D_4__Bacteroidales S24-7 group; D_5__uncultured bacterium; D_6__uncultured bacterium
OTU_2371	4	1	9	4	8	0	11	6	2	4	2	12	2	1	1	2	2	26	1	3	7	1	0	3	8	4	10	1	1	1	45	0	0	0	0	0	D_0__Bacteria; D_1__Bacteroidetes; D_2__Bacteroidia; D_3__Bacteroidales; D_4__Bacteroidales S24-7 group; D_5__uncultured bacterium; D_6__uncultured bacterium
OTU_782	1	1	14	5	6	0	3	5	8	0	0	2	0	0	0	0	2	41	9	11	8	10	4	11	3	4	5	3	0	0	47	0	0	0	0	0	D_0__Bacteria; D_1__Firmicutes; D_2__Clostridia; D_3__Clostridiales; D_4__Lachnospiraceae; D_5__uncultured; D_6__uncultured bacterium
OTU_41	165	65	86	247	2876	154	147	116	152	36	20	75	71	22	16	27	28	160	273	300	250	192	52	65	111	89	88	44	54	31	281	0	0	0	0	0	D_0__Bacteria; D_1__Firmicutes; D_2__Clostridia; D_3__Clostridiales; D_4__Ruminococcaceae; D_5__Ruminococcus 2
OTU_1290	32	3	0	5	6	1	3	0	1	0	1	3	0	1	0	0	2	1	4	9	2	1	0	0	0	3	0	1	0	1	2	0	0	0	0	0	D_0__Bacteria; D_1__Firmicutes; D_2__Clostridia; D_3__Clostridiales; D_4__Ruminococcaceae; D_5__[Eubacterium] coprostanoligenes group; D_6__uncultured bacterium
OTU_226	2	0	2	0	0	0	0	0	4	0	0	4	0	0	1	4	0	0	1	0	0	0	0	1	1	1	1	3	0	0	0	1515	531	149	499	853	D_0__Bacteria; D_1__Proteobacteria; D_2__Gammaproteobacteria; D_3__Enterobacteriales; D_4__Enterobacteriaceae; D_5__Enterobacter; D_6__uncultured bacterium
OTU_2628	4	2	0	16	7	0	1	1	0	1	1	0	0	1	0	0	0	1	13	5	3	6	3	0	1	3	0	2	0	0	0	0	0	0	0	0	D_0__Bacteria; D_1__Firmicutes; D_2__Clostridia; D_3__Clostridiales; D_4__Ruminococcaceae; D_5__Ruminococcaceae NK4A214 group; D_6__uncultured bacterium
OTU_264	42	14	36	65	34	6	89	27	62	22	10	46	30	9	8	20	23	27	35	55	59	43	13	15	35	35	33	20	39	32	35	0	0	0	0	0	D_0__Bacteria; D_1__Chloroflexi; D_2__Gitt-GS-136
OTU_1767	12	2	6	12	7	1	17	15	10	10	2	40	4	0	3	1	6	22	5	9	18	7	2	3	10	8	7	3	4	0	34	0	0	0	0	0	D_0__Bacteria; D_1__Bacteroidetes; D_2__Bacteroidia; D_3__Bacteroidales; D_4__Bacteroidales S24-7 group; D_5__uncultured bacterium; D_6__uncultured bacterium
OTU_458	63	6	7	1	45	2	36	79	45	12	27	469	5	2	1	6	116	14	6	4	25	4	0	3	8	8	6	7	1	14	14	0	0	0	0	0	D_0__Bacteria; D_1__Bacteroidetes; D_2__Bacteroidia; D_3__Bacteroidales; D_4__Bacteroidaceae; D_5__Bacteroides; D_6__uncultured bacterium
OTU_6895	11	2	2	22	4	2	6	6	8	0	1	8	3	0	2	0	2	3	41	13	23	14	4	3	6	1	4	2	3	1	5	0	0	0	0	0	D_0__Bacteria; D_1__Firmicutes; D_2__Clostridia; D_3__Clostridiales; D_4__Ruminococcaceae; D_5__Ruminococcaceae NK4A214 group
OTU_2467	10	0	2	0	0	0	18	0	0	0	1	1	0	0	0	0	0	1	1	0	0	0	0	1	2	1	0	0	0	1	4	0	0	0	0	0	D_0__Bacteria; D_1__Bacteroidetes; D_2__Bacteroidia; D_3__Bacteroidales; D_4__Bacteroidales S24-7 group; D_5__uncultured bacterium; D_6__uncultured bacterium
OTU_767	23	6	12	24	14	4	26	34	33	7	10	34	9	3	4	11	11	25	36	36	49	35	6	5	18	21	14	5	11	8	30	0	0	0	0	0	D_0__Bacteria; D_1__Firmicutes; D_2__Clostridia; D_3__Clostridiales; D_4__Lachnospiraceae; D_5__Lachnospiraceae NK4A136 group; D_6__uncultured bacterium
OTU_356	29	4	41	31	20	0	63	38	64	31	3	42	20	4	16	43	9	49	22	21	29	18	4	7	36	41	18	18	11	20	25	0	0	0	0	0	D_0__Bacteria; D_1__Proteobacteria; D_2__Gammaproteobacteria; D_3__Xanthomonadales; D_4__Xanthomonadaceae; D_5__Stenotrophomonas; D_6__uncultured bacterium
OTU_502	139	4	16	14	111	2	47	333	165	38	79	1851	17	2	2	10	176	18	11	3	18	3	0	4	17	10	8	11	1	26	49	0	0	0	0	0	D_0__Bacteria; D_1__Bacteroidetes; D_2__Bacteroidia; D_3__Bacteroidales; D_4__Bacteroidaceae; D_5__Bacteroides; D_6__uncultured bacterium
OTU_223	56	4	12	4	51	4	36	101	74	24	59	467	17	1	2	7	39	37	8	12	20	9	0	4	12	10	16	7	1	9	52	0	0	0	0	0	D_0__Bacteria; D_1__Bacteroidetes; D_2__Bacteroidia; D_3__Bacteroidales; D_4__Bacteroidaceae; D_5__Bacteroides; D_6__uncultured organism
OTU_3848	70	2	12	2	48	0	31	111	75	20	42	702	15	3	0	2	74	14	6	2	7	1	1	3	10	5	2	7	0	19	17	0	0	0	0	0	D_0__Bacteria; D_1__Bacteroidetes; D_2__Bacteroidia; D_3__Bacteroidales; D_4__Bacteroidaceae; D_5__Bacteroides; D_6__uncultured bacterium
OTU_3054	24	6	28	21	14	1	45	37	48	13	6	40	16	2	12	23	10	45	17	20	24	17	8	3	23	26	15	12	5	11	17	0	0	0	0	0	D_0__Bacteria; D_1__Proteobacteria; D_2__Gammaproteobacteria; D_3__Acidithiobacillales; D_4__KCM-B-112; D_5__uncultured Chromatiaceae bacterium; D_6__uncultured Chromatiaceae bacterium
OTU_672	20	18	12	28	12	4	10	9	15	4	3	15	4	3	1	5	2	9	63	63	36	24	16	8	17	15	15	8	8	9	18	0	0	0	0	0	D_0__Bacteria; D_1__Firmicutes; D_2__Clostridia; D_3__Clostridiales; D_4__Ruminococcaceae; D_5__Anaerotruncus; D_6__uncultured bacterium
OTU_1027	418	23	179	39	345	13	549	962	1668	168	261	11538	82	22	18	31	341	154	61	24	115	23	7	25	73	80	45	57	7	249	163	0	0	0	0	0	D_0__Bacteria; D_1__Bacteroidetes; D_2__Bacteroidia; D_3__Bacteroidales; D_4__Bacteroidaceae; D_5__Bacteroides; D_6__uncultured organism
OTU_1912	16	1	4	3	0	0	3	2	4	0	0	2	1	0	0	1	0	1	4	5	10	2	3	2	2	1	5	3	1	0	3	0	0	0	0	0	D_0__Bacteria; D_1__Firmicutes; D_2__Clostridia; D_3__Clostridiales; D_4__Lachnospiraceae; D_5__Lachnoclostridium; D_6__uncultured bacterium
OTU_646	36	9	37	38	30	1	53	42	74	31	7	65	53	7	64	169	14	356	27	30	35	40	15	7	35	37	22	26	21	41	36	137	115	53	226	278	D_0__Bacteria; D_1__Proteobacteria; D_2__Alphaproteobacteria; D_3__Sphingomonadales; D_4__Sphingomonadaceae; D_5__Sphingomonas
OTU_530	28	40	3	58	8	5	6	15	22	0	0	9	3	4	3	1	3	7	23	65	38	16	10	3	23	12	6	2	6	5	19	0	0	0	0	0	Unassigned
OTU_103	83	29	74	89	98	8	144	109	120	59	34	267	77	20	22	51	37	166	71	82	119	74	17	35	95	78	70	42	54	49	235	0	0	0	0	0	Unassigned
OTU_510	15	1	3	7	3	2	202	3	8	6	2	6	4	1	1	3	1	3	3	1	2	3	0	1	8	2	9	3	5	2	1	0	0	0	0	0	D_0__Bacteria; D_1__Firmicutes; D_2__Bacilli; D_3__Bacillales; D_4__Bacillaceae; D_5__Bacillus; D_6__uncultured bacterium
OTU_2318	7	3	0	2	2	0	4	0	2	0	0	1	1	0	0	0	0	0	2	1	2	1	0	1	0	0	0	0	1	0	1	0	0	0	0	0	D_0__Bacteria; D_1__Firmicutes; D_2__Clostridia; D_3__Clostridiales; D_4__Ruminococcaceae; D_5__Ruminiclostridium 5; D_6__uncultured bacterium
OTU_994	14	1	1	4	4	3	1	1	0	0	0	0	1	0	1	0	1	2	1	7	13	6	0	1	3	2	4	1	1	1	2	0	0	0	0	0	D_0__Bacteria; D_1__Firmicutes; D_2__Clostridia; D_3__Clostridiales; D_4__Ruminococcaceae; D_5__Ruminococcaceae UCG-010; D_6__uncultured bacterium
OTU_373	20	8	131	237	14	3	141	63	5	147	11	14	6	1	2	5	47	7	139	78	57	1389	90	1	22	14	19	10	6	1	3	0	0	0	0	0	D_0__Bacteria; D_1__Verrucomicrobia; D_2__Verrucomicrobiae; D_3__Verrucomicrobiales; D_4__Verrucomicrobiaceae; D_5__Akkermansia; D_6__uncultured bacterium
OTU_6916	12	0	7	7	8	1	9	17	12	2	3	35	4	0	0	4	7	16	5	9	9	6	1	2	7	3	1	1	1	1	18	1	1	1	0	2	D_0__Bacteria; D_1__Bacteroidetes; D_2__Sphingobacteriia; D_3__Sphingobacteriales; D_4__Sphingobacteriaceae; D_5__Pedobacter; D_6__uncultured bacterium
OTU_99	130	36	122	181	102	22	199	118	181	71	18	162	108	20	64	128	55	172	122	183	180	115	45	38	132	175	220	166	142	88	157	0	0	0	0	0	D_0__Bacteria; D_1__Actinobacteria; D_2__Actinobacteria; D_3__Propionibacteriales; D_4__Nocardioidaceae; D_5__Marmoricola
OTU_7882	42	0	7	1	0	2	5	0	5	0	0	4	1	0	3	4	0	1	3	3	0	0	9	0	2	0	2	1	3	1	0	0	0	0	0	0	D_0__Bacteria; D_1__Synergistetes; D_2__Synergistia; D_3__Synergistales; D_4__Synergistaceae; D_5__Synergistes; D_6__uncultured organism
OTU_66	171	101	39	638	318	20	126	115	151	28	16	93	68	22	17	22	34	61	230	651	786	969	126	52	145	189	95	39	58	57	95	0	0	0	0	0	D_0__Bacteria; D_1__Firmicutes; D_2__Clostridia; D_3__Clostridiales; D_4__Ruminococcaceae; D_5__Ruminococcaceae NK4A214 group; D_6__uncultured bacterium
OTU_961	28	0	4	2	9	11	47	4	2	0	3	75	1	1	0	0	1	14	1	1	3	0	1	1	2	1	2	1	1	2	8	0	0	0	0	0	D_0__Bacteria; D_1__Bacteroidetes; D_2__Bacteroidia; D_3__Bacteroidales; D_4__Porphyromonadaceae; D_5__Parabacteroides
OTU_684	22	4	0	3	1	0	22	3	2	0	0	3	0	0	1	0	0	2	2	3	1	2	0	0	1	1	0	1	2	1	1	0	0	0	0	0	D_0__Bacteria; D_1__Firmicutes; D_2__Clostridia; D_3__Clostridiales; D_4__Clostridiales vadinBB60 group; D_5__uncultured bacterium; D_6__uncultured bacterium
OTU_7182	4	1	0	3	2	2	1	0	2	0	1	0	2	0	0	0	1	3	3	4	2	5	0	0	1	1	1	1	0	0	2	0	0	0	0	0	D_0__Bacteria; D_1__Firmicutes; D_2__Clostridia; D_3__Clostridiales; D_4__Ruminococcaceae; D_5__Ruminococcaceae UCG-010; D_6__uncultured bacterium
OTU_468	14	19	14	39	21	3	32	39	35	14	6	42	10	5	4	8	12	23	46	56	65	45	15	9	25	27	21	9	11	10	41	0	0	0	0	0	D_0__Bacteria; D_1__Firmicutes; D_2__Clostridia; D_3__Clostridiales; D_4__Lachnospiraceae; D_5__Lachnospiraceae NK4A136 group; D_6__uncultured bacterium
OTU_2030	33	4	12	16	13	0	49	15	2	5	3	13	1	1	1	0	6	36	3	6	16	2	3	5	18	8	7	4	3	1	56	0	0	0	0	0	Unassigned
OTU_4356	2	0	0	1	0	0	1	0	0	0	0	1	0	1	0	2	0	0	0	1	3	0	1	0	1	0	0	2	0	0	2	0	0	0	0	0	D_0__Bacteria; D_1__Firmicutes; D_2__Clostridia; D_3__Clostridiales; D_4__Lachnospiraceae
OTU_528	49	10	45	112	108	3	51	70	39	29	34	148	22	10	3	20	46	107	20	34	51	17	8	29	62	34	36	8	5	12	172	0	0	0	0	0	D_0__Bacteria; D_1__Bacteroidetes; D_2__Bacteroidia; D_3__Bacteroidales; D_4__Bacteroidales S24-7 group; D_5__uncultured bacterium; D_6__uncultured bacterium
OTU_3597	2	3	0	0	1	1	1	0	0	0	0	0	0	0	0	0	1	0	0	1	0	0	0	6	4	8	1	2	1	0	0	0	0	0	0	0	D_0__Bacteria; D_1__Cyanobacteria; D_2__Melainabacteria; D_3__Gastranaerophilales; D_4__uncultured bacterium; D_5__uncultured bacterium; D_6__uncultured bacterium
OTU_154	40	14	42	68	37	8	52	161	264	62	59	64	3	4	1	5	163	41	46	74	88	81	16	18	24	12	15	9	2	17	39	0	0	0	0	0	D_0__Bacteria; D_1__Firmicutes; D_2__Clostridia; D_3__Clostridiales; D_4__Lachnospiraceae
OTU_4893	37	4	4	24	6	1	27	6	0	3	1	9	3	2	0	1	4	21	1	2	6	0	2	2	9	4	6	0	0	2	25	0	0	0	0	0	D_0__Bacteria; D_1__Bacteroidetes; D_2__Bacteroidia; D_3__Bacteroidales; D_4__Bacteroidales S24-7 group; D_5__uncultured bacterium; D_6__uncultured bacterium
OTU_259	33	32	52	68	46	10	66	82	119	21	11	93	31	11	8	17	29	109	102	137	145	112	29	31	62	43	62	21	15	15	197	0	0	0	0	0	D_0__Bacteria; D_1__Firmicutes; D_2__Clostridia; D_3__Clostridiales; D_4__Lachnospiraceae; D_5__Lachnospiraceae NK4A136 group; D_6__uncultured bacterium
OTU_6460	3	0	0	5	0	0	0	1	0	0	0	0	0	0	0	0	0	0	4	2	2	3	0	0	0	0	2	0	0	0	0	0	0	0	0	0	D_0__Bacteria; D_1__Firmicutes; D_2__Clostridia; D_3__Clostridiales; D_4__Ruminococcaceae; D_5__Ruminococcaceae NK4A214 group; D_6__uncultured bacterium
OTU_6988	17	1	0	0	0	1	5	1	0	0	0	4	0	1	0	1	0	0	2	0	0	0	0	0	1	0	1	0	0	0	1	0	0	0	0	0	D_0__Bacteria; D_1__Bacteroidetes; D_2__Bacteroidia; D_3__Bacteroidales; D_4__Porphyromonadaceae; D_5__Parabacteroides; D_6__uncultured organism
OTU_2678	17	0	0	0	1	2	1	2	0	0	0	1	0	0	0	0	1	0	0	0	0	1	0	0	0	0	0	0	0	2	1	0	0	0	0	0	D_0__Bacteria; D_1__Firmicutes; D_2__Clostridia; D_3__Clostridiales; D_4__Ruminococcaceae; D_5__Ruminiclostridium 5; D_6__uncultured bacterium
OTU_2642	4	1	4	2	2	1	2	1	4	0	0	0	1	0	0	0	1	1	1	1	2	0	0	0	0	1	1	1	1	0	0	0	0	0	0	0	D_0__Bacteria; D_1__Firmicutes; D_2__Clostridia; D_3__Clostridiales; D_4__Ruminococcaceae; D_5__Ruminococcaceae UCG-013; D_6__uncultured bacterium
OTU_1356	2	1	0	4	3	0	14	1	2	2	0	4	4	0	0	4	0	4	1	0	0	2	1	0	2	2	3	0	0	4	1	0	0	0	0	0	D_0__Bacteria; D_1__Proteobacteria; D_2__Deltaproteobacteria; D_3__Myxococcales; D_4__Cystobacteraceae; D_5__Anaeromyxobacter; D_6__uncultured bacterium
OTU_2019	3	1	0	2	6	0	1	1	2	1	0	1	3	0	0	0	0	2	0	9	54	5	2	1	4	2	0	0	1	3	1	0	0	0	0	0	D_0__Bacteria; D_1__Firmicutes; D_2__Clostridia; D_3__Clostridiales; D_4__Lachnospiraceae
OTU_1265	149	2	7	4	9	8	10	14	6	4	4	38	6	1	0	2	8	14	5	4	12	1	6	3	11	9	12	8	0	3	24	0	0	0	0	0	D_0__Bacteria; D_1__Bacteroidetes; D_2__Bacteroidia; D_3__Bacteroidales; D_4__Porphyromonadaceae; D_5__Parabacteroides
OTU_504	67	8	0	12	3	2	3	5	4	3	0	10	2	1	0	1	5	3	6	90	7	7	7	6	15	19	10	1	4	3	6	0	0	0	0	0	D_0__Bacteria; D_1__Firmicutes; D_2__Clostridia; D_3__Clostridiales; D_4__Ruminococcaceae; D_5__Ruminococcaceae UCG-014; D_6__uncultured bacterium
OTU_4545	4	1	7	1	8	0	3	2	4	1	1	15	2	0	0	3	2	13	3	2	6	4	1	2	1	1	1	4	0	0	11	0	0	0	0	0	D_0__Bacteria; D_1__Bacteroidetes; D_2__Bacteroidia; D_3__Bacteroidales; D_4__Bacteroidales S24-7 group
OTU_5322	8	10	1	27	5	1	6	4	3	0	0	5	1	0	0	0	1	0	7	17	10	15	9	1	3	8	4	0	0	1	6	0	0	0	0	0	D_0__Bacteria; D_1__Firmicutes; D_2__Clostridia; D_3__Clostridiales; D_4__Ruminococcaceae; D_5__Ruminococcaceae UCG-014; D_6__uncultured bacterium
OTU_1795	20	6	2	42	13	7	4	2	7	2	1	0	4	1	1	4	2	6	25	23	34	32	9	1	5	5	2	2	2	2	6	0	0	0	0	0	D_0__Bacteria; D_1__Firmicutes; D_2__Clostridia; D_3__Clostridiales; D_4__Ruminococcaceae; D_5__Ruminococcaceae NK4A214 group
OTU_1393	8	5	0	7	41	9	3	1	5	1	0	1	2	1	0	1	0	2	9	9	10	4	1	0	0	3	4	2	3	0	4	0	0	0	0	0	D_0__Bacteria; D_1__Firmicutes; D_2__Clostridia; D_3__Clostridiales; D_4__Ruminococcaceae; D_5__Ruminococcaceae NK4A214 group; D_6__uncultured bacterium
OTU_419	37	177	5	6	10	4	8	4	17	4	1	15	4	6	1	2	4	7	6	83	25	107	22	3	18	23	11	0	5	1	16	0	0	0	0	0	D_0__Bacteria; D_1__Firmicutes; D_2__Clostridia; D_3__Clostridiales; D_4__Ruminococcaceae; D_5__Ruminococcaceae UCG-014; D_6__uncultured bacterium
OTU_1208	39	5	39	45	11	4	65	65	77	37	5	75	35	7	35	59	14	42	28	55	38	34	6	18	30	50	38	16	24	27	29	0	0	0	0	0	D_0__Bacteria; D_1__Proteobacteria; D_2__Gammaproteobacteria; D_3__Pseudomonadales; D_4__Pseudomonadaceae; D_5__Pseudomonas
OTU_1850	13	7	1	40	8	2	7	3	7	0	0	3	1	0	0	1	0	3	9	9	15	20	3	2	8	2	4	2	1	3	1	0	0	0	0	0	D_0__Bacteria; D_1__Firmicutes; D_2__Clostridia; D_3__Clostridiales; D_4__Ruminococcaceae; D_5__Ruminococcaceae NK4A214 group; D_6__uncultured bacterium
OTU_812	20	13	1	21	21	3	4	10	10	2	1	2	3	0	0	5	0	6	10	13	34	33	2	6	10	11	5	1	5	2	7	0	0	0	0	0	D_0__Bacteria; D_1__Tenericutes; D_2__Mollicutes; D_3__Mollicutes RF9; D_4__uncultured bacterium; D_5__uncultured bacterium; D_6__uncultured bacterium
OTU_1280	13	10	5	39	7	2	8	6	6	2	1	6	3	1	0	3	2	4	84	56	46	45	22	5	8	10	4	2	1	1	5	0	0	0	0	0	D_0__Bacteria; D_1__Firmicutes; D_2__Clostridia; D_3__Clostridiales; D_4__Ruminococcaceae; D_5__Ruminococcaceae V9D2013 group; D_6__uncultured bacterium
OTU_1151	25	2	35	8	1	0	31	29	169	40	1	31	5	3	15	39	5	8	1	1	1	2	0	0	8	12	3	5	1	7	4	0	0	0	0	0	D_0__Bacteria; D_1__Proteobacteria
OTU_6169	22	1	2	89	12	2	0	5	4	0	0	3	2	0	0	0	4	2	8	8	13	3	0	1	1	2	2	1	2	2	3	0	0	0	0	0	D_0__Bacteria; D_1__Firmicutes; D_2__Clostridia; D_3__Clostridiales; D_4__Clostridiales vadinBB60 group; D_5__uncultured bacterium; D_6__uncultured bacterium
OTU_115	15	14	8	36	15	5	30	926	60	13	12	34	14	2	3	16	20	26	40	64	65	33	16	10	22	20	14	4	12	15	34	0	0	0	0	0	D_0__Bacteria; D_1__Firmicutes; D_2__Clostridia; D_3__Clostridiales; D_4__Lachnospiraceae; D_5__Mobilitalea
OTU_1812	2	0	0	3	2	0	2	4	2	2	0	2	0	1	1	1	1	4	5	6	9	4	4	0	3	1	1	0	0	2	6	0	0	0	0	0	D_0__Bacteria; D_1__Firmicutes; D_2__Clostridia; D_3__Clostridiales; D_4__Ruminococcaceae; D_5__uncultured; D_6__uncultured bacterium
OTU_1442	14	7	44	13	14	0	34	21	10	14	4	58	8	6	2	10	14	98	5	8	23	2	4	15	22	21	22	9	6	5	222	0	0	0	0	0	D_0__Bacteria; D_1__Bacteroidetes; D_2__Bacteroidia; D_3__Bacteroidales; D_4__Bacteroidales S24-7 group; D_5__uncultured bacterium; D_6__uncultured bacterium
OTU_2143	7	0	4	0	2	5	3	6	5	1	2	109	0	0	0	1	3	1	0	0	0	0	0	0	1	0	0	2	0	3	2	0	0	0	0	0	D_0__Bacteria; D_1__Bacteroidetes; D_2__Bacteroidia; D_3__Bacteroidales; D_4__Bacteroidaceae; D_5__Bacteroides; D_6__uncultured bacterium
OTU_890	20	8	2	101	25	5	12	3	11	2	3	5	6	3	1	3	3	10	33	84	30	50	9	5	15	28	15	5	5	5	9	0	0	0	0	0	D_0__Bacteria; D_1__Firmicutes; D_2__Clostridia; D_3__Clostridiales; D_4__Ruminococcaceae; D_5__Ruminiclostridium 9; D_6__uncultured bacterium
OTU_721	27	4	10	9	28	2	19	12	11	7	3	28	10	1	1	2	7	45	8	2	103	5	4	10	28	13	12	4	0	3	55	0	0	0	0	0	Unassigned
OTU_3626	1	0	0	1	1	0	8	2	2	1	0	1	0	2	0	1	2	1	1	1	1	1	1	2	1	3	0	2	4	1	1	0	0	0	0	0	D_0__Bacteria; D_1__Chloroflexi; D_2__Thermomicrobia; D_3__JG30-KF-CM45; D_4__uncultured bacterium; D_5__uncultured bacterium; D_6__uncultured bacterium
OTU_5635	43	1	2	1	2	0	14	0	1	1	0	2	3	1	0	0	1	8	2	0	1	3	0	1	1	6	2	0	0	0	10	0	0	0	0	0	D_0__Bacteria; D_1__Bacteroidetes; D_2__Bacteroidia; D_3__Bacteroidales; D_4__Bacteroidales S24-7 group; D_5__uncultured bacterium; D_6__uncultured bacterium
OTU_3650	3	0	2	1	1	0	3	3	1	0	0	9	2	0	0	0	1	6	2	0	1	1	0	2	0	0	1	1	1	0	14	0	0	0	0	0	D_0__Bacteria; D_1__Bacteroidetes; D_2__Bacteroidia; D_3__Bacteroidales; D_4__Bacteroidales S24-7 group; D_5__uncultured bacterium; D_6__uncultured bacterium
OTU_674	24	3	20	17	31	2	31	35	22	15	15	81	14	2	5	12	21	67	9	9	34	12	4	9	30	15	21	5	15	13	103	0	0	0	0	0	D_0__Bacteria; D_1__Bacteroidetes; D_2__Bacteroidia; D_3__Bacteroidales; D_4__Bacteroidales S24-7 group
OTU_143	73	3	133	25	19	1	67	66	265	92	4	121	200	89	157	325	9	25	7	8	9	5	2	55	71	198	94	302	25	132	4	0	0	0	0	0	D_0__Bacteria; D_1__Proteobacteria; D_2__Gammaproteobacteria
OTU_517	14	7	14	34	14	2	57	85	63	17	16	36	10	2	1	2	31	13	49	25	43	25	4	7	13	6	9	5	2	5	16	0	0	0	0	0	D_0__Bacteria; D_1__Firmicutes; D_2__Clostridia; D_3__Clostridiales; D_4__Lachnospiraceae; D_5__Lachnoclostridium
OTU_5719	17	0	0	0	1	0	3	0	1	0	0	2	1	0	0	0	1	2	0	1	4	0	0	1	0	0	1	0	0	0	3	0	0	0	0	0	D_0__Bacteria; D_1__Bacteroidetes; D_2__Bacteroidia; D_3__Bacteroidales; D_4__Porphyromonadaceae; D_5__Parabacteroides; D_6__uncultured bacterium
OTU_2290	1	1	2	3	4	0	1	1	1	0	0	0	0	2	0	12	0	2	1	0	0	0	0	0	0	2	3	5	0	0	2	0	0	0	0	0	D_0__Bacteria; D_1__Firmicutes; D_2__Clostridia; D_3__Clostridiales; D_4__Ruminococcaceae; D_5__Ruminiclostridium 5; D_6__uncultured bacterium
OTU_425	35	11	33	35	25	2	69	34	40	26	5	47	28	10	21	28	16	34	36	45	45	38	8	10	28	43	289	36	25	25	35	0	0	0	0	0	D_0__Bacteria; D_1__Actinobacteria; D_2__Actinobacteria; D_3__Micrococcales; D_4__Cellulomonadaceae; D_5__Cellulomonas
OTU_2408	8	23	0	11	1	1	3	3	2	1	1	3	0	0	0	1	2	1	3	19	19	7	0	3	11	8	3	1	0	0	3	0	0	0	0	0	D_0__Bacteria; D_1__Firmicutes; D_2__Clostridia; D_3__Clostridiales; D_4__Ruminococcaceae; D_5__Ruminococcaceae UCG-014; D_6__uncultured bacterium
OTU_7264	2	0	1	1	0	0	4	1	1	1	1	1	0	0	0	2	0	0	3	0	1	2	0	0	0	1	1	0	0	0	1	0	0	0	0	0	D_0__Bacteria; D_1__Planctomycetes; D_2__Phycisphaerae; D_3__WD2101 soil group; D_4__uncultured bacterium; D_5__uncultured bacterium; D_6__uncultured bacterium
OTU_301	63	17	77	41	57	3	72	87	54	25	23	172	34	7	8	24	34	203	26	28	79	29	8	55	76	63	71	26	15	16	382	0	0	0	0	0	D_0__Bacteria; D_1__Bacteroidetes; D_2__Bacteroidia; D_3__Bacteroidales; D_4__Bacteroidales S24-7 group; D_5__uncultured bacterium; D_6__uncultured bacterium
OTU_358	33	11	20	46	18	3	35	29	29	10	6	30	18	4	7	19	7	25	20	49	35	25	14	6	16	31	15	12	15	20	33	0	0	0	0	0	D_0__Bacteria; D_1__Chloroflexi; D_2__Gitt-GS-136; D_3__uncultured bacterium; D_4__uncultured bacterium; D_5__uncultured bacterium; D_6__uncultured bacterium
OTU_7417	22	7	5	21	12	16	8	19	25	3	4	12	5	0	1	1	4	16	27	61	51	71	5	3	12	10	9	4	4	7	22	0	0	0	0	0	D_0__Bacteria; D_1__Firmicutes; D_2__Clostridia; D_3__Clostridiales; D_4__Lachnospiraceae
OTU_281	36	23	29	38	40	7	62	41	69	12	4	43	102	50	58	144	13	48	39	48	50	39	18	19	68	203	211	391	44	47	40	12	4	0	3	4	D_0__Bacteria; D_1__Actinobacteria; D_2__Actinobacteria; D_3__Bifidobacteriales; D_4__Bifidobacteriaceae; D_5__Bifidobacterium
OTU_71	126	23	810	1825	72	9	399	201	10	412	21	36	6	11	9	11	101	10	904	188	224	2042	342	13	78	67	58	48	6	5	13	0	0	0	0	0	D_0__Bacteria; D_1__Verrucomicrobia; D_2__Verrucomicrobiae; D_3__Verrucomicrobiales; D_4__Verrucomicrobiaceae; D_5__Akkermansia; D_6__uncultured bacterium
OTU_4444	16	1	5	4	0	0	4	2	6	1	0	4	1	0	1	0	0	1	2	0	0	0	6	0	1	1	2	0	2	0	0	0	0	0	0	0	Unassigned
OTU_196	62	12	57	42	75	4	60	105	59	35	21	179	27	9	12	19	37	234	19	33	76	23	9	53	92	55	62	28	17	12	379	0	0	0	0	0	D_0__Bacteria; D_1__Bacteroidetes; D_2__Bacteroidia; D_3__Bacteroidales; D_4__Bacteroidales S24-7 group; D_5__uncultured bacterium; D_6__uncultured bacterium
OTU_7713	4	0	5	2	3	0	1	5	0	2	2	9	0	0	1	0	3	6	2	1	6	1	0	4	5	1	3	3	0	1	11	0	0	0	0	0	D_0__Bacteria; D_1__Bacteroidetes; D_2__Bacteroidia; D_3__Bacteroidales; D_4__Bacteroidales S24-7 group; D_5__uncultured bacterium; D_6__uncultured bacterium
OTU_89	35	24	35	485	119	7	273	233	90	314	16	84	22	5	2	8	34	38	82	112	120	83	17	17	44	28	29	14	11	19	61	0	0	0	0	0	D_0__Bacteria; D_1__Firmicutes; D_2__Clostridia; D_3__Clostridiales; D_4__Lachnospiraceae; D_5__Lachnospiraceae NK4A136 group; D_6__uncultured bacterium
OTU_6716	25	4	35	22	22	1	33	33	23	10	11	71	11	4	0	2	12	78	15	11	41	7	1	11	25	11	23	13	5	7	130	0	0	0	0	0	D_0__Bacteria; D_1__Bacteroidetes; D_2__Bacteroidia; D_3__Bacteroidales; D_4__Bacteroidales S24-7 group; D_5__uncultured bacterium; D_6__uncultured bacterium
OTU_7984	27	4	17	3	89	0	22	89	93	11	86	510	8	1	2	6	70	18	4	4	21	0	1	4	11	8	4	3	0	16	35	0	0	0	0	0	D_0__Bacteria; D_1__Bacteroidetes; D_2__Bacteroidia; D_3__Bacteroidales; D_4__Bacteroidaceae; D_5__Bacteroides; D_6__uncultured bacterium
OTU_429	30	4	7	2	23	2	15	69	49	12	11	332	10	0	2	4	42	28	10	5	14	2	1	8	11	7	12	7	3	12	35	0	0	0	0	0	D_0__Bacteria; D_1__Bacteroidetes; D_2__Bacteroidia; D_3__Bacteroidales; D_4__Bacteroidaceae; D_5__Bacteroides; D_6__uncultured bacterium
OTU_108	102	2	35	4	53	21	51	108	228	20	60	1662	17	5	0	7	55	33	21	5	18	3	1	13	31	9	15	34	1	15	35	0	0	0	0	0	D_0__Bacteria; D_1__Bacteroidetes; D_2__Bacteroidia; D_3__Bacteroidales; D_4__Bacteroidaceae; D_5__Bacteroides; D_6__uncultured bacterium
OTU_69	195	47	197	219	152	19	156	462	936	128	219	167	41	13	19	33	313	94	156	263	267	208	55	34	68	79	81	26	23	55	130	0	0	0	0	0	D_0__Bacteria; D_1__Firmicutes; D_2__Clostridia; D_3__Clostridiales; D_4__Lachnospiraceae; D_5__Incertae Sedis
OTU_1155	262	70	19	1215	159	46	88	56	92	20	12	49	37	16	15	19	17	39	172	280	335	422	90	38	96	92	70	37	37	40	78	0	0	0	0	0	D_0__Bacteria; D_1__Firmicutes; D_2__Clostridia; D_3__Clostridiales; D_4__Ruminococcaceae; D_5__Ruminococcaceae NK4A214 group; D_6__uncultured bacterium
OTU_7815	4	0	1	3	0	0	9	3	1	1	0	0	0	0	0	1	0	13	0	2	2	1	0	0	7	1	2	0	0	1	7	0	0	0	0	0	Unassigned
OTU_81	34	11	30	63	21	3	63	49	57	23	11	47	125	22	311	495	13	169	47	41	51	53	26	9	57	68	36	51	53	119	48	2	1	0	0	0	D_0__Bacteria; D_1__Proteobacteria; D_2__Alphaproteobacteria; D_3__Rhizobiales; D_4__Methylobacteriaceae; D_5__Methylobacterium; D_6__uncultured bacterium
OTU_2131	6	42	2	4	2	2	0	3	4	0	0	3	0	0	1	0	3	2	2	8	4	5	4	1	3	4	4	0	1	2	3	0	0	0	0	0	D_0__Bacteria; D_1__Firmicutes; D_2__Clostridia; D_3__Clostridiales; D_4__Ruminococcaceae; D_5__Ruminococcaceae UCG-014; D_6__uncultured bacterium
OTU_1589	3	1	1	2	2	0	2	1	4	0	0	2	0	0	0	0	0	0	4	2	8	29	8	0	1	1	1	1	0	0	1	0	0	0	0	0	D_0__Bacteria; D_1__Firmicutes; D_2__Clostridia; D_3__Clostridiales; D_4__Lachnospiraceae; D_5__Lachnospiraceae NK4A136 group; D_6__uncultured bacterium
OTU_64	152	50	185	126	207	10	208	284	162	84	68	603	85	32	15	53	101	565	85	117	267	74	32	144	249	173	185	84	63	52	1085	0	0	0	0	0	D_0__Bacteria; D_1__Bacteroidetes; D_2__Bacteroidia; D_3__Bacteroidales; D_4__Bacteroidales S24-7 group; D_5__uncultured bacterium; D_6__uncultured bacterium
OTU_1989	5	3	1	5	2	1	5	5	2	1	0	1	1	0	1	1	1	3	3	6	5	1	1	2	2	1	1	4	1	3	3	0	0	0	0	0	D_0__Bacteria; D_1__Firmicutes; D_2__Clostridia; D_3__Clostridiales; D_4__Ruminococcaceae; D_5__Oscillibacter; D_6__uncultured bacterium
OTU_136	9	0	1	7	6	0	8	5	4	5	0	11	6	1	3	5	1	6	8	13	5	5	1	23	410	133	27	316	535	106	78	0	0	0	0	0	Unassigned
OTU_346	38	8	52	49	14	2	82	43	135	44	6	69	19	4	21	69	17	47	23	29	34	22	8	7	23	43	22	14	11	21	27	0	0	0	0	0	D_0__Bacteria; D_1__Proteobacteria; D_2__Gammaproteobacteria; D_3__PYR10d3; D_4__uncultured sulfur-oxidizing symbiont bacterium; D_5__uncultured sulfur-oxidizing symbiont bacterium; D_6__uncultured sulfur-oxidizing symbiont bacterium
OTU_1187	11	4	1	3	41	0	9	16	1	0	1	5	0	0	1	2	1	1	0	2	4	0	1	0	2	0	2	0	0	0	0	0	0	0	0	0	Unassigned
OTU_6121	2	0	2	1	0	1	0	1	0	0	0	0	0	0	0	1	1	4	5	2	2	7	1	1	2	1	0	0	0	1	1	0	0	0	0	0	D_0__Bacteria; D_1__Firmicutes; D_2__Clostridia; D_3__Clostridiales; D_4__Ruminococcaceae; D_5__Ruminococcus 1; D_6__uncultured bacterium
OTU_353	30	13	114	32	26	3	49	48	9	12	8	55	46	13	4	11	15	355	2	15	44	9	8	69	85	41	99	22	10	8	641	0	0	0	0	0	D_0__Bacteria; D_1__Bacteroidetes; D_2__Bacteroidia; D_3__Bacteroidales; D_4__Bacteroidales S24-7 group; D_5__uncultured bacterium; D_6__uncultured bacterium
OTU_321	19	13	7	19	16	4	14	12	11	2	1	4	10	5	0	10	0	19	24	236	26	10	4	39	35	21	20	8	4	5	15	0	0	0	0	0	D_0__Bacteria; D_1__Firmicutes; D_2__Clostridia; D_3__Clostridiales; D_4__Ruminococcaceae; D_5__Ruminiclostridium 5; D_6__uncultured bacterium
OTU_2384	22	2	70	76	8	2	24	10	13	12	0	6	7	0	5	10	5	6	60	43	17	123	28	2	13	14	11	9	11	8	6	0	0	0	0	0	D_0__Bacteria; D_1__Verrucomicrobia; D_2__Verrucomicrobiae; D_3__Verrucomicrobiales; D_4__Verrucomicrobiaceae; D_5__Akkermansia; D_6__uncultured bacterium
OTU_61	90	26	310	77	81	4	145	104	27	49	25	116	75	31	16	55	42	1196	32	31	112	21	15	278	234	223	337	74	12	23	2124	0	0	0	0	0	D_0__Bacteria; D_1__Bacteroidetes; D_2__Bacteroidia; D_3__Bacteroidales; D_4__Bacteroidales S24-7 group; D_5__uncultured bacterium; D_6__uncultured bacterium
OTU_3025	1	0	3	1	2	0	1	1	1	0	1	0	1	0	1	2	0	11	2	1	0	0	0	1	3	2	5	0	1	1	12	0	0	0	0	0	D_0__Bacteria; D_1__Firmicutes; D_2__Clostridia; D_3__Clostridiales; D_4__Ruminococcaceae; D_5__Ruminiclostridium 5; D_6__uncultured bacterium
OTU_177	38	78	8	91	70	8	39	21	31	13	1	28	18	8	4	4	6	24	76	301	74	257	91	10	61	74	50	12	20	17	47	0	0	0	0	0	D_0__Bacteria; D_1__Firmicutes; D_2__Clostridia; D_3__Clostridiales; D_4__Ruminococcaceae; D_5__uncultured; D_6__uncultured bacterium
OTU_2699	1	0	1	0	3	0	0	0	2	0	0	0	0	0	0	0	0	1	0	0	0	0	0	2	0	1	2	0	0	0	3	0	0	0	0	0	D_0__Bacteria; D_1__Firmicutes; D_2__Clostridia; D_3__Clostridiales; D_4__Lachnospiraceae; D_5__Lachnoclostridium
OTU_2681	7	1	2	3	8	4	5	1	2	0	0	3	1	0	0	0	1	4	6	23	9	10	1	1	3	4	2	2	3	0	7	0	0	0	0	0	D_0__Bacteria; D_1__Firmicutes; D_2__Clostridia; D_3__Clostridiales; D_4__Ruminococcaceae; D_5__Ruminiclostridium 5; D_6__uncultured bacterium
OTU_1595	10	0	5	2	2	1	5	8	4	0	0	11	1	0	0	0	0	1	0	0	2	1	0	0	2	0	1	0	0	0	0	0	0	0	0	0	D_0__Bacteria; D_1__Bacteroidetes; D_2__Bacteroidia; D_3__Bacteroidales; D_4__Porphyromonadaceae; D_5__Odoribacter
OTU_494	46	14	50	43	54	4	71	65	39	18	18	174	24	8	5	15	22	168	26	29	49	21	6	34	68	38	60	15	22	13	264	0	0	0	0	0	D_0__Bacteria; D_1__Bacteroidetes; D_2__Bacteroidia; D_3__Bacteroidales; D_4__Bacteroidales S24-7 group; D_5__uncultured bacterium; D_6__uncultured bacterium
OTU_1192	52	8	5	13	32	3	32	27	13	36	11	33	4	3	8	9	8	16	3	7	6	2	0	5	6	8	6	6	0	4	17	0	0	0	0	0	D_0__Bacteria; D_1__Bacteroidetes; D_2__Bacteroidia; D_3__Bacteroidales; D_4__Rikenellaceae; D_5__Alistipes; D_6__uncultured bacterium
OTU_719	37	33	6	30	18	5	20	7	13	1	0	3	3	2	3	0	0	6	16	14	28	22	1	2	4	7	8	0	2	1	4	0	0	0	0	0	D_0__Bacteria; D_1__Firmicutes; D_2__Clostridia; D_3__Clostridiales; D_4__Ruminococcaceae; D_5__Ruminococcaceae UCG-013; D_6__uncultured bacterium
OTU_2494	11	1	2	6	2	2	1	6	6	0	1	6	1	0	0	0	1	1	6	12	32	6	2	3	1	4	3	0	2	0	1	0	0	0	0	0	D_0__Bacteria; D_1__Firmicutes; D_2__Clostridia; D_3__Clostridiales; D_4__Lachnospiraceae; D_5__Shuttleworthia; D_6__uncultured bacterium
OTU_7352	7	1	0	0	0	0	20	0	2	1	0	0	0	0	0	0	0	2	1	0	0	2	0	1	0	0	0	0	0	0	2	0	0	0	0	0	D_0__Bacteria; D_1__Firmicutes; D_2__Clostridia; D_3__Clostridiales; D_4__Ruminococcaceae; D_5__Ruminiclostridium 5; D_6__uncultured bacterium
OTU_2087	24	4	33	18	29	2	39	61	33	13	5	100	13	6	3	15	11	54	16	25	29	9	7	16	24	21	26	11	10	4	102	0	0	0	0	0	D_0__Bacteria; D_1__Bacteroidetes; D_2__Bacteroidia; D_3__Bacteroidales; D_4__Bacteroidales S24-7 group; D_5__uncultured bacterium; D_6__uncultured bacterium
OTU_822	11	1	4	4	2	1	14	3	19	5	3	14	6	3	1	7	3	2	7	10	6	8	0	0	8	4	24	14	6	4	1	0	0	0	0	0	D_0__Bacteria; D_1__Actinobacteria; D_2__Actinobacteria; D_3__Streptomycetales; D_4__Streptomycetaceae; D_5__Streptomyces
OTU_39	150	8	220	65	39	14	370	310	1833	303	257	256	97	11	135	303	414	350	24	28	34	26	13	16	55	94	42	74	39	71	44	0	0	0	0	0	D_0__Bacteria; D_1__Proteobacteria; D_2__Deltaproteobacteria; D_3__Desulfovibrionales; D_4__Desulfovibrionaceae; D_5__Bilophila; D_6__unidentified
OTU_2693	178	9	104	31	181	15	195	464	800	64	141	6974	42	13	7	12	171	144	32	20	64	21	6	30	63	48	45	18	17	175	207	0	0	0	0	0	D_0__Bacteria; D_1__Bacteroidetes; D_2__Bacteroidia; D_3__Bacteroidales; D_4__Bacteroidaceae; D_5__Bacteroides; D_6__uncultured bacterium
OTU_2203	32	12	21	22	19	2	60	33	3	14	6	16	4	4	3	4	14	70	0	9	27	3	4	18	38	14	23	12	1	4	105	0	0	0	0	0	D_0__Bacteria; D_1__Bacteroidetes; D_2__Bacteroidia; D_3__Bacteroidales; D_4__Bacteroidales S24-7 group; D_5__uncultured bacterium; D_6__uncultured bacterium
OTU_8015	1	1	0	1	2	0	2	0	2	0	0	1	0	0	0	0	0	1	0	3	3	2	0	0	2	0	0	0	0	1	3	0	0	0	0	0	D_0__Bacteria; D_1__Firmicutes; D_2__Clostridia; D_3__Clostridiales; D_4__Lachnospiraceae; D_5__uncultured; D_6__uncultured bacterium
OTU_2069	21	3	1	63	10	2	6	6	3	5	0	5	2	3	0	1	1	1	22	19	10	22	8	3	2	3	4	3	4	4	2	0	0	0	0	0	D_0__Bacteria; D_1__Firmicutes; D_2__Clostridia; D_3__Clostridiales; D_4__Ruminococcaceae; D_5__Ruminococcaceae NK4A214 group; D_6__uncultured bacterium
OTU_1236	65	3	22	3	131	4	50	85	89	9	49	607	4	4	1	2	63	45	8	3	22	1	1	5	11	9	11	6	1	14	70	0	0	0	0	0	Unassigned
OTU_7075	11	0	4	2	1	0	24	0	3	0	0	2	0	0	0	0	0	0	7	1	1	2	0	0	1	0	0	0	0	0	4	0	0	0	0	0	D_0__Bacteria; D_1__Firmicutes; D_2__Clostridia; D_3__Clostridiales; D_4__Ruminococcaceae; D_5__Ruminiclostridium 5; D_6__uncultured bacterium
OTU_76	64	2	9	438	7	5	2139	5	3	7	0	8	9	2	4	11	1	3	4	0	4	8	5	5	6	12	4	11	5	1	2	0	0	0	0	0	D_0__Archaea; D_1__Euryarchaeota; D_2__Methanobacteria; D_3__Methanobacteriales; D_4__Methanobacteriaceae; D_5__Methanobrevibacter; D_6__uncultured Methanobacteriales archaeon
OTU_1045	16	3	5	2	5	2	67	5	3	3	1	10	3	1	0	3	2	19	1	0	4	0	2	4	4	2	3	1	0	2	32	0	0	0	0	0	D_0__Bacteria; D_1__Bacteroidetes; D_2__Bacteroidia; D_3__Bacteroidales; D_4__Bacteroidales S24-7 group; D_5__uncultured bacterium; D_6__uncultured bacterium
OTU_113	97	39	32	126	88	28	64	124	158	22	14	88	21	23	6	7	38	57	672	256	399	401	127	38	76	82	52	32	18	23	107	0	0	0	0	0	D_0__Bacteria; D_1__Firmicutes; D_2__Clostridia; D_3__Clostridiales; D_4__Lachnospiraceae; D_5__uncultured; D_6__uncultured bacterium
OTU_1256	7	3	11	22	13	1	17	10	11	9	1	6	6	5	0	29	1	7	14	36	32	21	6	5	25	18	15	9	1	3	31	0	0	0	0	0	D_0__Bacteria; D_1__Firmicutes; D_2__Clostridia; D_3__Clostridiales; D_4__Ruminococcaceae; D_5__Ruminiclostridium 9; D_6__uncultured bacterium
OTU_29	166	51	262	205	103	17	362	246	468	185	36	306	690	130	1543	2675	57	2374	149	150	162	142	45	51	333	308	148	138	156	709	181	26	1	2	9	9	D_0__Bacteria; D_1__Proteobacteria; D_2__Alphaproteobacteria; D_3__Sphingomonadales; D_4__Sphingomonadaceae; D_5__Sphingomonas
OTU_915	50	11	3	75	13	6	10	9	11	3	6	11	4	2	3	4	0	8	28	62	24	58	16	5	5	20	10	4	3	3	16	0	0	0	0	0	D_0__Bacteria; D_1__Firmicutes; D_2__Clostridia; D_3__Clostridiales; D_4__Ruminococcaceae; D_5__uncultured; D_6__uncultured bacterium
OTU_3851	10	26	2	13	23	0	6	5	8	2	2	10	2	0	0	4	2	5	15	54	22	56	7	7	8	13	8	2	2	0	5	0	0	0	0	0	D_0__Bacteria; D_1__Firmicutes; D_2__Clostridia; D_3__Clostridiales; D_4__Ruminococcaceae; D_5__Ruminococcaceae UCG-014; D_6__uncultured bacterium
OTU_2587	6	3	13	4	3	0	6	7	6	1	0	10	4	1	1	0	1	47	1	3	1	3	0	16	3	4	7	2	1	0	72	0	0	0	0	0	D_0__Bacteria; D_1__Bacteroidetes; D_2__Bacteroidia; D_3__Bacteroidales; D_4__Bacteroidales S24-7 group; D_5__uncultured bacterium; D_6__uncultured bacterium
OTU_1587	11	0	20	10	11	1	16	17	6	2	5	35	4	5	0	2	8	84	3	6	14	3	0	16	24	12	18	11	3	3	125	0	0	0	0	0	D_0__Bacteria; D_1__Bacteroidetes; D_2__Bacteroidia; D_3__Bacteroidales; D_4__Bacteroidales S24-7 group; D_5__uncultured bacterium; D_6__uncultured bacterium
OTU_93	125	19	163	125	70	10	179	136	326	124	18	206	74	21	71	171	42	224	86	83	114	68	22	33	96	144	62	63	42	90	100	0	0	0	0	0	D_0__Bacteria; D_1__Proteobacteria; D_2__Gammaproteobacteria; D_3__Acidithiobacillales; D_4__KCM-B-112; D_5__uncultured bacterium; D_6__uncultured bacterium
OTU_7399	4	2	15	4	4	0	10	19	1	4	1	2	1	0	0	1	7	7	2	0	3	1	1	1	2	1	3	0	1	0	12	0	0	0	0	0	D_0__Bacteria; D_1__Bacteroidetes; D_2__Bacteroidia; D_3__Bacteroidales; D_4__Bacteroidales S24-7 group; D_5__uncultured bacterium; D_6__uncultured bacterium
OTU_2561	12	4	22	10	9	2	21	22	2	7	4	16	5	4	0	3	3	101	5	6	25	3	1	23	22	16	28	4	2	2	220	0	0	0	0	0	D_0__Bacteria; D_1__Bacteroidetes; D_2__Bacteroidia; D_3__Bacteroidales; D_4__Bacteroidales S24-7 group; D_5__uncultured bacterium; D_6__uncultured bacterium
OTU_4703	2	0	0	0	0	0	0	0	0	0	0	0	0	0	0	0	0	0	0	0	0	0	0	0	0	0	0	0	0	0	0	0	0	0	0	0	D_0__Bacteria; D_1__Proteobacteria; D_2__Alphaproteobacteria; D_3__Sphingomonadales; D_4__Sphingomonadaceae; D_5__Sphingopyxis
OTU_1440	37	0	4	2	1	0	4	1	1	1	3	21	0	0	0	0	3	1	16	0	3	0	0	4	3	1	2	6	0	0	1	0	0	0	0	0	Unassigned
OTU_1089	21	5	1	11	0	3	2	0	3	1	0	2	4	2	0	1	1	3	22	9	11	8	0	0	3	4	3	1	2	3	8	0	0	0	0	0	D_0__Bacteria; D_1__Firmicutes; D_2__Clostridia; D_3__Clostridiales; D_4__Ruminococcaceae; D_5__Ruminococcus 1; D_6__uncultured bacterium
OTU_238	50	21	37	57	25	2	35	34	9	12	5	42	29	6	1	5	14	70	7	20	93	7	113	13	47	29	47	7	2	1	112	0	0	0	0	0	D_0__Bacteria; D_1__Bacteroidetes; D_2__Bacteroidia; D_3__Bacteroidales; D_4__Bacteroidales S24-7 group; D_5__uncultured bacterium; D_6__uncultured bacterium
OTU_5759	72	14	713	686	28	5	263	151	12	257	20	29	5	6	2	2	65	5	522	138	72	1780	238	11	38	41	25	33	3	5	4	0	0	0	0	0	D_0__Bacteria; D_1__Verrucomicrobia; D_2__Verrucomicrobiae; D_3__Verrucomicrobiales; D_4__Verrucomicrobiaceae; D_5__Akkermansia; D_6__uncultured bacterium
OTU_5830	2	1	0	5	4	1	2	0	0	0	0	0	0	0	0	0	0	0	0	0	6	3	0	0	0	0	1	1	0	0	1	0	0	0	0	0	D_0__Bacteria; D_1__Firmicutes; D_2__Clostridia; D_3__Clostridiales; D_4__Ruminococcaceae; D_5__Ruminococcaceae UCG-010; D_6__uncultured bacterium
OTU_2455	2	6	3	5	3	0	3	1	1	1	0	3	2	0	0	0	0	3	25	14	5	3	1	1	4	3	2	4	0	0	8	0	0	0	0	0	D_0__Bacteria; D_1__Firmicutes; D_2__Clostridia; D_3__Clostridiales; D_4__Ruminococcaceae; D_5__Ruminococcus 2; D_6__uncultured bacterium
OTU_679	8	1	10	16	2	1	8	27	10	4	1	8	0	0	0	0	0	4	0	5	4	0	1	0	4	4	4	0	8	4	1	0	0	0	0	0	D_0__Bacteria; D_1__Firmicutes; D_2__Erysipelotrichia; D_3__Erysipelotrichales; D_4__Erysipelotrichaceae; D_5__Holdemania
OTU_4836	7	0	1	0	0	0	1	2	0	0	0	0	2	0	0	2	0	1	0	0	0	2	2	0	0	1	0	2	1	1	0	0	0	0	0	0	D_0__Bacteria; D_1__Synergistetes; D_2__Synergistia; D_3__Synergistales; D_4__Synergistaceae; D_5__Synergistes; D_6__uncultured organism
OTU_3718	3	0	0	1	1	0	2	3	2	3	1	7	1	0	0	0	2	4	0	1	5	1	0	0	1	4	1	1	0	1	8	0	0	0	0	0	D_0__Bacteria; D_1__Bacteroidetes; D_2__Bacteroidia; D_3__Bacteroidales; D_4__Bacteroidales S24-7 group; D_5__uncultured bacterium; D_6__uncultured bacterium
OTU_1979	16	0	7	4	2	5	6	3	1	2	0	1	2	0	1	3	2	2	6	2	2	1	14	1	0	0	1	1	0	0	2	0	0	0	0	0	Unassigned
OTU_1711	70	0	3	5	3	1	4	5	1	4	0	4	8	0	2	0	2	13	1	15	2	4	2	4	11	10	6	1	2	0	12	0	0	0	0	0	D_0__Bacteria; D_1__Bacteroidetes; D_2__Bacteroidia; D_3__Bacteroidales; D_4__Bacteroidales S24-7 group; D_5__uncultured bacterium; D_6__uncultured bacterium
OTU_4900	2	0	0	1	1	0	0	0	0	0	0	2	0	0	0	0	0	5	0	0	0	0	0	0	1	1	1	0	0	0	6	0	0	0	0	0	D_0__Bacteria; D_1__Bacteroidetes; D_2__Bacteroidia; D_3__Bacteroidales; D_4__Bacteroidales S24-7 group; D_5__uncultured bacterium; D_6__uncultured bacterium
OTU_5707	21	3	2	47	11	4	7	5	6	0	2	5	1	0	2	0	0	2	13	18	22	7	5	6	2	2	4	1	0	1	2	0	0	0	0	0	D_0__Bacteria; D_1__Firmicutes; D_2__Clostridia; D_3__Clostridiales; D_4__Ruminococcaceae; D_5__Ruminococcaceae NK4A214 group; D_6__uncultured bacterium
OTU_1654	34	1	6	2	23	1	15	56	30	7	14	390	6	1	0	1	43	2	0	0	4	0	2	2	5	4	5	6	0	6	15	0	0	0	0	0	D_0__Bacteria; D_1__Bacteroidetes; D_2__Bacteroidia; D_3__Bacteroidales; D_4__Bacteroidaceae; D_5__Bacteroides; D_6__uncultured bacterium
OTU_1014	50	0	11	4	1	5	10	3	5	2	1	6	3	0	4	4	0	1	7	8	5	3	13	0	2	3	4	2	6	1	5	0	0	0	0	0	D_0__Bacteria; D_1__Synergistetes; D_2__Synergistia; D_3__Synergistales; D_4__Synergistaceae; D_5__Synergistes; D_6__uncultured organism
OTU_1655	7	1	7	1	5	0	6	10	5	5	0	11	3	2	1	3	4	16	2	6	13	2	0	3	6	7	5	1	2	2	24	0	0	0	0	0	D_0__Bacteria; D_1__Bacteroidetes; D_2__Bacteroidia; D_3__Bacteroidales; D_4__Bacteroidales S24-7 group; D_5__uncultured bacterium; D_6__uncultured bacterium
OTU_806	73	35	4	11	11	5	9	14	9	5	5	5	8	1	2	1	7	13	11	211	28	45	9	20	32	49	20	4	10	2	13	0	0	0	0	0	D_0__Bacteria; D_1__Firmicutes; D_2__Clostridia; D_3__Clostridiales; D_4__Ruminococcaceae; D_5__Ruminococcaceae UCG-014; D_6__uncultured bacterium
OTU_1138	2	1	3	6	2	1	2	3	2	0	3	0	1	0	0	1	1	0	1	23	8	0	1	4	12	5	5	2	2	4	0	0	0	0	0	0	D_0__Bacteria; D_1__Firmicutes; D_2__Clostridia; D_3__Clostridiales; D_4__Clostridiales vadinBB60 group; D_5__uncultured bacterium; D_6__uncultured bacterium
OTU_986	13	7	23	30	9	1	18	38	75	20	15	21	4	3	1	2	81	11	29	37	26	34	9	6	7	13	9	4	1	4	20	0	0	0	0	0	D_0__Bacteria; D_1__Firmicutes; D_2__Clostridia; D_3__Clostridiales; D_4__Lachnospiraceae; D_5__Lachnoclostridium; D_6__uncultured organism
OTU_82	30	23	19	61	33	7	55	1409	82	11	5	43	17	2	2	14	12	43	49	68	85	50	13	11	21	31	24	7	12	25	57	0	0	0	0	0	D_0__Bacteria; D_1__Firmicutes; D_2__Clostridia; D_3__Clostridiales; D_4__Lachnospiraceae; D_5__Epulopiscium; D_6__uncultured bacterium
OTU_1282	10	1	9	15	8	2	25	24	17	4	0	17	17	2	19	72	5	55	12	13	17	13	3	3	14	8	12	10	16	26	14	0	0	1	2	3	D_0__Bacteria; D_1__Proteobacteria; D_2__Alphaproteobacteria; D_3__Caulobacterales; D_4__Caulobacteraceae; D_5__Caulobacter
OTU_1209	2	1	1	5	2	0	6	3	10	1	0	5	0	1	3	2	5	5	8	6	8	7	1	1	3	4	3	0	2	0	7	0	0	0	0	0	D_0__Bacteria; D_1__TA06; D_2__uncultured bacterium; D_3__uncultured bacterium; D_4__uncultured bacterium; D_5__uncultured bacterium; D_6__uncultured bacterium
OTU_710	26	24	18	51	29	5	31	22	47	11	7	22	12	7	2	10	8	29	247	243	191	435	31	20	53	45	26	21	5	3	42	0	0	0	0	0	D_0__Bacteria; D_1__Firmicutes; D_2__Clostridia; D_3__Clostridiales; D_4__Ruminococcaceae; D_5__Ruminococcus 1; D_6__uncultured bacterium
OTU_1527	9	6	6	8	17	0	9	7	11	3	2	21	6	0	1	6	1	54	15	11	19	4	4	12	10	5	11	7	2	1	96	0	0	0	0	0	D_0__Bacteria; D_1__Firmicutes; D_2__Clostridia; D_3__Clostridiales; D_4__Ruminococcaceae; D_5__Ruminiclostridium 5; D_6__uncultured bacterium
OTU_4942	19	8	35	27	22	1	35	44	14	11	7	62	12	3	3	7	13	152	10	14	30	13	7	34	34	26	40	7	3	8	252	0	0	0	0	0	D_0__Bacteria; D_1__Bacteroidetes; D_2__Bacteroidia; D_3__Bacteroidales; D_4__Bacteroidales S24-7 group; D_5__uncultured bacterium; D_6__uncultured bacterium
OTU_512	41	5	19	16	28	3	18	16	5	33	3	48	5	4	1	5	41	58	9	6	77	7	2	18	30	13	10	5	4	3	68	0	0	0	0	0	D_0__Bacteria; D_1__Bacteroidetes; D_2__Bacteroidia; D_3__Bacteroidales; D_4__Bacteroidales S24-7 group; D_5__uncultured bacterium; D_6__uncultured bacterium
OTU_3699	10	0	0	1	0	1	2	1	2	0	0	2	2	0	0	0	0	0	1	1	1	1	0	1	0	0	1	0	0	0	3	0	0	0	0	0	D_0__Bacteria; D_1__Firmicutes; D_2__Clostridia; D_3__Clostridiales; D_4__Ruminococcaceae; D_5__Ruminococcus 2; D_6__uncultured bacterium
OTU_797	25	8	62	21	24	2	37	26	9	8	7	44	7	9	1	9	10	288	6	12	30	5	1	57	60	37	43	14	3	3	498	0	0	0	0	0	D_0__Bacteria; D_1__Bacteroidetes; D_2__Bacteroidia; D_3__Bacteroidales; D_4__Bacteroidales S24-7 group; D_5__uncultured bacterium; D_6__uncultured bacterium
OTU_905	6	2	0	8	9	2	3	0	4	0	0	2	1	0	0	0	1	1	5	11	13	31	1	1	4	2	1	1	2	0	4	0	0	0	0	0	D_0__Bacteria; D_1__Firmicutes; D_2__Clostridia; D_3__Clostridiales; D_4__Ruminococcaceae; D_5__Ruminococcaceae UCG-010; D_6__uncultured bacterium
OTU_315	72	36	39	124	45	10	73	39	76	11	3	95	30	8	3	7	9	110	88	207	141	149	47	41	121	92	65	18	19	17	177	0	0	0	0	0	D_0__Bacteria; D_1__Firmicutes; D_2__Clostridia; D_3__Clostridiales; D_4__Ruminococcaceae; D_5__Ruminiclostridium 9; D_6__uncultured bacterium
OTU_290	65	8	31	43	30	9	87	35	67	11	18	48	22	5	9	6	29	30	30	27	39	28	20	6	28	16	32	14	28	26	34	0	0	0	0	0	D_0__Bacteria; D_1__Firmicutes; D_2__Negativicutes; D_3__Selenomonadales; D_4__Veillonellaceae; D_5__Pectinatus
OTU_3395	15	2	10	7	7	2	10	14	3	3	3	14	3	2	3	2	3	46	3	1	10	3	4	4	9	9	12	4	3	2	59	0	0	0	0	0	D_0__Bacteria; D_1__Bacteroidetes; D_2__Bacteroidia; D_3__Bacteroidales; D_4__Bacteroidales S24-7 group; D_5__uncultured bacterium; D_6__uncultured bacterium
OTU_2134	7	2	1	5	6	0	3	3	6	2	0	1	1	0	0	1	0	5	5	2	6	3	0	0	6	2	5	3	1	1	14	0	0	0	0	0	D_0__Bacteria; D_1__Firmicutes; D_2__Clostridia; D_3__Clostridiales; D_4__Ruminococcaceae; D_5__Ruminiclostridium 5; D_6__uncultured bacterium
OTU_1900	10	4	2	12	9	0	8	6	8	1	0	6	3	2	1	1	1	2	22	35	8	9	9	2	5	10	5	4	0	2	7	0	0	0	0	0	D_0__Bacteria; D_1__Firmicutes; D_2__Clostridia; D_3__Clostridiales; D_4__Ruminococcaceae; D_5__uncultured; D_6__uncultured bacterium
OTU_1556	6	14	0	3	4	0	4	0	0	1	1	4	2	0	2	1	1	0	3	14	3	5	1	1	3	6	4	3	7	2	4	0	0	0	0	0	D_0__Bacteria; D_1__Tenericutes; D_2__Mollicutes; D_3__Mollicutes RF9; D_4__uncultured bacterium; D_5__uncultured bacterium; D_6__uncultured bacterium
OTU_1095	127	7	25	11	98	8	47	145	80	39	82	826	18	3	3	10	161	36	14	6	36	5	2	4	16	15	19	8	3	47	56	0	0	0	0	0	D_0__Bacteria; D_1__Bacteroidetes; D_2__Bacteroidia; D_3__Bacteroidales; D_4__Bacteroidaceae; D_5__Bacteroides; D_6__uncultured bacterium
OTU_286	29	10	22	44	35	6	39	42	52	15	6	62	18	5	5	17	17	48	42	72	65	59	15	14	24	29	38	18	11	16	68	0	0	0	0	0	D_0__Bacteria; D_1__Firmicutes; D_2__Clostridia; D_3__Clostridiales; D_4__Lachnospiraceae; D_5__Lachnospiraceae NK4A136 group; D_6__uncultured bacterium
OTU_1060	27	4	30	25	32	0	28	38	13	9	10	91	11	6	5	10	13	125	10	14	39	9	2	21	32	23	30	13	6	9	214	0	0	0	0	0	D_0__Bacteria; D_1__Bacteroidetes; D_2__Bacteroidia; D_3__Bacteroidales; D_4__Bacteroidales S24-7 group; D_5__uncultured bacterium; D_6__uncultured bacterium
OTU_5293	2	0	3	0	0	0	1	2	0	0	0	2	1	1	0	1	2	4	1	1	3	0	0	0	1	1	1	1	0	1	0	0	0	0	0	0	D_0__Bacteria; D_1__Firmicutes; D_2__Clostridia; D_3__Clostridiales; D_4__Lachnospiraceae; D_5__uncultured; D_6__uncultured bacterium
OTU_3135	23	1	4	1	22	2	9	128	38	13	13	334	6	2	1	0	28	6	3	1	5	0	0	2	5	3	2	4	0	3	8	0	0	0	0	0	D_0__Bacteria; D_1__Bacteroidetes; D_2__Bacteroidia; D_3__Bacteroidales; D_4__Bacteroidaceae; D_5__Bacteroides; D_6__uncultured bacterium
OTU_158	18	4	6	26	10	0	34	11	23	5	7	21	19	4	8	11	6	25	20	29	26	20	4	36	798	178	63	773	932	145	147	0	0	0	0	0	Unassigned
OTU_3418	7	2	9	9	8	1	10	5	13	3	1	7	8	1	9	14	1	17	5	10	6	2	2	0	10	15	4	5	6	8	6	0	0	0	0	0	D_0__Bacteria; D_1__Proteobacteria; D_2__Gammaproteobacteria; D_3__Acidithiobacillales; D_4__KCM-B-112; D_5__uncultured Chromatiaceae bacterium; D_6__uncultured Chromatiaceae bacterium
OTU_1149	4	2	1	7	4	0	5	3	5	2	0	1	2	1	1	3	0	1	4	2	3	4	2	0	3	6	2	2	1	1	0	0	0	0	0	0	D_0__Bacteria; D_1__Chloroflexi; D_2__JG30-KF-CM66; D_3__uncultured bacterium; D_4__uncultured bacterium; D_5__uncultured bacterium; D_6__uncultured bacterium
OTU_448	49	17	3	79	23	7	21	12	27	5	1	12	5	2	2	1	6	7	35	110	141	96	23	5	20	26	19	8	5	4	10	0	0	0	0	0	D_0__Bacteria; D_1__Firmicutes; D_2__Clostridia; D_3__Clostridiales; D_4__Ruminococcaceae
OTU_6874	7	2	5	3	13	0	5	5	4	3	2	9	1	0	0	0	5	20	2	3	35	0	0	3	14	4	2	3	1	0	17	0	0	0	0	0	Unassigned
OTU_439	32	2	4	7	24	1	15	83	39	73	18	231	4	3	1	9	24	9	8	4	9	4	0	7	12	3	4	6	2	9	12	0	0	0	1	1	D_0__Bacteria; D_1__Bacteroidetes; D_2__Bacteroidia; D_3__Bacteroidales; D_4__Bacteroidaceae; D_5__Bacteroides
OTU_587	52	12	31	30	40	1	35	71	39	24	9	144	21	3	4	11	27	97	15	24	44	11	3	13	40	24	31	9	12	14	150	0	0	0	0	0	D_0__Bacteria; D_1__Bacteroidetes; D_2__Bacteroidia; D_3__Bacteroidales; D_4__Bacteroidales S24-7 group; D_5__uncultured bacterium; D_6__uncultured bacterium
OTU_284	21	5	23	42	27	5	45	43	39	10	6	67	24	4	9	26	17	46	36	45	45	25	10	7	36	40	28	27	31	17	38	0	0	0	0	0	D_0__Bacteria; D_1__Chloroflexi; D_2__Anaerolineae; D_3__Anaerolineales; D_4__Anaerolineaceae; D_5__uncultured; D_6__uncultured bacterium
OTU_239	7	4	3	14	15	0	25	95	79	0	0	233	6	1	4	3	3	7	16	26	28	15	6	3	12	10	6	9	8	2	10	0	0	0	0	0	D_0__Bacteria; D_1__Firmicutes; D_2__Clostridia; D_3__Clostridiales; D_4__Ruminococcaceae; D_5__Ruminiclostridium
OTU_126	44	30	18	98	31	10	38	51	59	11	6	41	19	16	2	2	23	39	212	238	395	242	51	17	40	57	30	21	10	18	47	0	0	0	0	0	D_0__Bacteria; D_1__Firmicutes; D_2__Clostridia; D_3__Clostridiales; D_4__Lachnospiraceae; D_5__Fusicatenibacter; D_6__uncultured bacterium
OTU_1376	6	0	1	20	13	2	5	4	3	2	0	4	2	0	1	0	0	3	9	20	27	26	3	4	7	4	3	1	2	1	9	0	0	0	0	0	D_0__Bacteria; D_1__Firmicutes; D_2__Clostridia; D_3__Clostridiales; D_4__Ruminococcaceae; D_5__Ruminococcaceae NK4A214 group; D_6__uncultured bacterium
OTU_1063	3	0	4	6	2	1	4	4	3	6	0	9	7	1	7	6	0	5	3	1	9	2	1	1	4	4	4	3	0	4	5	0	0	0	0	0	D_0__Bacteria; D_1__Proteobacteria; D_2__Alphaproteobacteria; D_3__Rhodospirillales; D_4__Rhodospirillaceae; D_5__Skermanella; D_6__uncultured bacterium
OTU_598	25	13	26	35	23	4	47	32	49	8	11	44	14	2	5	9	11	85	42	75	66	56	13	23	29	44	31	20	6	11	152	0	0	0	0	0	D_0__Bacteria; D_1__Firmicutes; D_2__Clostridia; D_3__Clostridiales; D_4__Lachnospiraceae; D_5__Lachnospiraceae NK4A136 group; D_6__uncultured bacterium
OTU_6851	8	0	1	0	1	0	3	2	6	0	0	12	0	0	0	0	2	0	1	0	4	4	0	0	1	0	0	0	0	0	0	0	0	0	0	0	D_0__Bacteria; D_1__Bacteroidetes; D_2__Bacteroidia; D_3__Bacteroidales; D_4__Bacteroidaceae; D_5__Bacteroides; D_6__uncultured bacterium
OTU_14	75	46	90	152	79	11	215	114	128	68	26	107	1255	195	3833	5742	37	866	97	145	167	139	24	47	559	390	227	249	360	1243	150	0	0	0	0	1	D_0__Bacteria; D_1__Proteobacteria; D_2__Alphaproteobacteria; D_3__Rhizobiales; D_4__Methylobacteriaceae; D_5__Methylobacterium; D_6__uncultured bacterium
OTU_6757	11	0	1	2	0	0	6	0	0	0	0	1	0	0	0	0	0	3	0	0	0	0	0	0	1	1	0	2	0	0	4	0	0	0	0	0	D_0__Bacteria; D_1__Bacteroidetes; D_2__Bacteroidia; D_3__Bacteroidales; D_4__Bacteroidales S24-7 group; D_5__uncultured bacterium; D_6__uncultured bacterium
OTU_450	16	2	24	8	6	0	11	14	1	4	2	15	5	2	0	53	6	114	2	2	15	4	0	12	12	7	31	6	2	1	161	0	0	0	0	0	D_0__Bacteria; D_1__Bacteroidetes; D_2__Bacteroidia; D_3__Bacteroidales; D_4__Bacteroidales S24-7 group; D_5__uncultured bacterium; D_6__uncultured bacterium
OTU_957	29	6	1	27	5	1	3	10	9	0	0	2	0	2	0	0	2	0	7	13	10	6	2	4	7	7	1	0	1	1	2	0	0	0	0	0	D_0__Bacteria; D_1__Firmicutes; D_2__Clostridia; D_3__Clostridiales; D_4__Lachnospiraceae; D_5__Roseburia; D_6__uncultured bacterium
OTU_1480	6	2	1	2	3	4	4	14	2	1	0	19	1	0	0	3	0	5	0	0	5	0	0	1	8	1	1	0	1	0	8	0	0	0	0	0	D_0__Bacteria; D_1__Bacteroidetes; D_2__Bacteroidia; D_3__Bacteroidales; D_4__Porphyromonadaceae; D_5__Parabacteroides; D_6__uncultured bacterium
OTU_133	21	5	10	32	13	3	18	7	16	3	1	6	12	3	6	12	4	11	28	21	31	17	7	14	301	52	35	527	393	61	57	0	0	0	0	0	Unassigned
OTU_1263	6	2	2	4	6	0	5	15	4	4	3	19	3	4	0	5	4	20	3	3	4	5	2	1	4	3	6	2	2	2	24	0	0	0	0	0	D_0__Bacteria; D_1__Bacteroidetes; D_2__Bacteroidia; D_3__Bacteroidales; D_4__Bacteroidales S24-7 group; D_5__uncultured bacterium; D_6__uncultured bacterium
OTU_1541	1	2	0	4	0	0	0	3	1	0	0	1	0	0	0	0	0	2	0	11	4	13	1	1	6	1	0	2	2	0	4	0	0	0	0	0	D_0__Bacteria; D_1__Firmicutes; D_2__Clostridia; D_3__Clostridiales; D_4__Lachnospiraceae; D_5__uncultured; D_6__uncultured bacterium
OTU_6836	9	0	0	1	1	0	1	0	0	0	0	0	0	0	0	0	0	1	1	0	1	0	0	0	1	0	0	0	0	0	0	0	0	0	0	0	D_0__Bacteria; D_1__Firmicutes; D_2__Clostridia; D_3__Clostridiales; D_4__Ruminococcaceae; D_5__Ruminiclostridium 5; D_6__uncultured bacterium
OTU_5509	2	1	1	2	0	0	0	0	0	0	0	1	0	0	0	0	0	0	1	1	5	1	1	1	0	2	1	0	0	0	0	0	0	0	0	0	D_0__Bacteria; D_1__Firmicutes; D_2__Clostridia; D_3__Clostridiales; D_4__Ruminococcaceae; D_5__Ruminococcaceae V9D2013 group; D_6__uncultured bacterium
OTU_5957	18	7	1	9	8	1	9	3	4	1	0	0	6	3	0	8	0	3	4	27	5	14	23	12	23	4	22	5	7	3	3	0	0	0	0	0	D_0__Bacteria; D_1__Firmicutes; D_2__Clostridia; D_3__Clostridiales; D_4__Christensenellaceae; D_5__Christensenellaceae R-7 group; D_6__uncultured bacterium
OTU_2618	3	3	0	7	2	0	7	4	1	0	0	0	0	0	0	0	1	2	2	1	3	0	0	1	1	1	2	1	1	0	0	0	0	0	0	0	D_0__Bacteria; D_1__Firmicutes; D_2__Clostridia; D_3__Clostridiales; D_4__Clostridiales vadinBB60 group; D_5__uncultured bacterium; D_6__uncultured bacterium
OTU_151	9	7	8	22	19	2	29	12	18	4	6	14	115	16	240	254	3	140	13	14	16	12	4	3	52	41	13	39	43	112	17	0	0	0	0	0	D_0__Bacteria; D_1__Proteobacteria; D_2__Alphaproteobacteria; D_3__Rhizobiales; D_4__Methylobacteriaceae; D_5__Methylobacterium; D_6__uncultured bacterium
OTU_1352	4	5	23	53	10	3	54	27	11	49	6	13	33	6	45	93	12	80	14	10	22	37	7	3	11	8	10	5	8	19	9	0	0	0	0	0	D_0__Bacteria; D_1__Proteobacteria; D_2__Alphaproteobacteria; D_3__Sphingomonadales
OTU_624	3	2	7	9	2	1	8	1	0	2	0	5	3	0	1	2	3	3	5	10	4	5	3	0	7	12	5	16	8	3	8	0	0	0	0	0	D_0__Bacteria; D_1__Actinobacteria; D_2__Coriobacteriia; D_3__Coriobacteriales; D_4__Coriobacteriaceae; D_5__uncultured
OTU_529	26	138	8	52	24	10	17	18	31	2	2	18	7	1	1	4	6	14	14	73	69	124	5	14	22	26	21	4	7	3	17	0	0	0	0	0	D_0__Bacteria; D_1__Firmicutes; D_2__Clostridia; D_3__Clostridiales; D_4__Ruminococcaceae; D_5__Ruminococcaceae UCG-014; D_6__uncultured bacterium
OTU_3681	16	2	5	0	17	1	11	32	42	5	7	309	2	1	0	0	26	10	3	1	2	1	1	3	6	6	4	2	0	11	12	0	0	0	0	0	D_0__Bacteria; D_1__Bacteroidetes; D_2__Bacteroidia; D_3__Bacteroidales; D_4__Bacteroidaceae; D_5__Bacteroides; D_6__uncultured bacterium
OTU_1964	8	10	3	24	5	0	3	5	11	2	0	1	1	2	0	2	2	6	71	49	24	19	27	8	12	8	6	7	6	1	5	0	0	0	0	0	D_0__Bacteria; D_1__Firmicutes; D_2__Clostridia; D_3__Clostridiales; D_4__Ruminococcaceae; D_5__Ruminococcaceae V9D2013 group; D_6__uncultured bacterium
OTU_1742	3	0	1	14	1	0	18	1	2	0	1	0	0	1	0	1	1	0	1	4	2	1	0	0	1	1	0	0	0	1	2	0	0	0	0	0	D_0__Bacteria; D_1__Firmicutes; D_2__Clostridia; D_3__Clostridiales; D_4__Ruminococcaceae; D_5__Ruminococcaceae UCG-011; D_6__uncultured bacterium
OTU_567	18	5	29	6	18	0	22	24	1	10	6	39	10	2	0	2	7	106	3	12	21	6	6	31	38	28	30	6	8	5	201	0	0	0	0	0	D_0__Bacteria; D_1__Bacteroidetes; D_2__Bacteroidia; D_3__Bacteroidales; D_4__Bacteroidales S24-7 group; D_5__uncultured bacterium; D_6__uncultured bacterium
OTU_3383	11	0	0	0	0	1	3	1	0	3	0	0	1	1	0	1	0	2	0	0	1	0	0	0	0	0	0	0	0	0	0	0	0	0	0	0	D_0__Bacteria; D_1__Bacteroidetes; D_2__Bacteroidia; D_3__Bacteroidales; D_4__Bacteroidales S24-7 group; D_5__uncultured bacterium; D_6__uncultured bacterium
OTU_921	12	2	10	5	3	0	10	11	4	1	2	18	6	6	1	4	4	39	6	3	13	2	0	17	13	16	17	4	2	4	101	0	0	0	0	0	D_0__Bacteria; D_1__Bacteroidetes; D_2__Bacteroidia; D_3__Bacteroidales; D_4__Bacteroidales S24-7 group; D_5__uncultured bacterium; D_6__uncultured bacterium
OTU_1996	12	42	3	27	7	5	6	11	14	1	0	8	2	1	0	3	1	5	13	55	60	21	3	7	15	13	11	6	1	7	11	0	0	0	0	0	D_0__Bacteria; D_1__Firmicutes; D_2__Clostridia; D_3__Clostridiales; D_4__Ruminococcaceae; D_5__Ruminococcaceae UCG-014; D_6__uncultured bacterium
OTU_188	89	34	123	61	100	4	114	161	86	60	32	349	42	12	11	36	60	252	45	64	118	35	15	65	146	100	71	31	25	38	472	0	0	0	0	0	D_0__Bacteria; D_1__Bacteroidetes; D_2__Bacteroidia; D_3__Bacteroidales; D_4__Bacteroidales S24-7 group; D_5__uncultured bacterium; D_6__uncultured bacterium
OTU_212	43	19	11	95	13	11	117	27	68	225	18	112	7	2	0	2	19	20	55	60	53	54	18	6	24	20	13	6	6	10	24	0	0	0	0	0	D_0__Bacteria; D_1__Firmicutes; D_2__Clostridia; D_3__Clostridiales; D_4__Ruminococcaceae; D_5__uncultured; D_6__uncultured organism
OTU_184	64	22	55	47	54	3	75	82	72	32	17	210	31	11	8	17	33	140	23	33	83	29	9	34	71	44	44	25	21	21	194	0	0	0	0	0	D_0__Bacteria; D_1__Bacteroidetes; D_2__Bacteroidia; D_3__Bacteroidales; D_4__Bacteroidales S24-7 group; D_5__uncultured bacterium; D_6__uncultured bacterium
OTU_1851	2	1	2	4	1	0	4	2	9	2	1	2	1	1	3	2	3	4	3	2	2	4	0	0	0	2	3	0	0	3	1	0	0	0	0	0	D_0__Bacteria; D_1__Proteobacteria; D_2__Deltaproteobacteria; D_3__Desulfobacterales; D_4__Desulfobulbaceae; D_5__Desulfopila
OTU_440	17	7	11	24	24	1	25	42	146	10	58	36	1	2	1	2	153	14	28	56	72	52	10	8	18	15	14	4	4	9	34	0	0	0	0	0	D_0__Bacteria; D_1__Firmicutes; D_2__Clostridia; D_3__Clostridiales; D_4__Lachnospiraceae; D_5__Lachnoclostridium; D_6__uncultured bacterium
OTU_599	21	3	12	21	26	3	36	23	28	6	2	22	9	4	9	19	5	22	24	18	20	14	6	3	17	21	111	25	22	11	21	0	0	0	0	0	D_0__Bacteria; D_1__Actinobacteria; D_2__Actinobacteria; D_3__Kineosporiales; D_4__Kineosporiaceae; D_5__Kineosporia
OTU_406	15	4	6	13	16	0	10	12	12	4	1	9	6	0	0	4	3	8	20	75	108	24	3	29	50	29	16	11	21	15	8	0	0	0	0	0	D_0__Bacteria; D_1__Firmicutes; D_2__Clostridia; D_3__Clostridiales; D_4__Christensenellaceae; D_5__Christensenellaceae R-7 group; D_6__uncultured bacterium
OTU_1877	6	1	66	2	2	0	15	2	3	2	0	3	2	2	0	8	1	5	2	2	3	1	0	0	4	2	1	5	2	0	1	0	0	0	0	0	D_0__Bacteria; D_1__Synergistetes; D_2__Synergistia; D_3__Synergistales; D_4__Synergistaceae; D_5__Cloacibacillus
OTU_1152	7	0	6	2	0	0	11	2	15	7	1	7	1	8	5	16	1	3	0	0	0	1	0	0	4	3	2	5	3	4	1	0	0	0	0	0	D_0__Bacteria; D_1__Proteobacteria; D_2__Gammaproteobacteria; D_3__Aeromonadales; D_4__Aeromonadaceae; D_5__Aeromonas
OTU_6727	2	0	0	2	0	1	2	2	4	2	0	1	1	0	2	4	0	4	0	3	3	0	0	0	1	0	3	3	3	1	1	0	0	0	0	0	D_0__Bacteria; D_1__Proteobacteria; D_2__Alphaproteobacteria; D_3__Rhodobacterales; D_4__Rhodobacteraceae
OTU_430	47	1	8	4	34	3	29	67	35	11	48	334	8	3	0	7	61	9	26	3	14	3	0	2	12	5	3	7	2	11	18	0	0	0	0	0	D_0__Bacteria; D_1__Bacteroidetes; D_2__Bacteroidia; D_3__Bacteroidales; D_4__Bacteroidaceae; D_5__Bacteroides; D_6__uncultured bacterium
OTU_2506	14	1	19	10	11	0	19	14	9	3	3	40	3	3	0	5	6	50	5	3	12	5	3	10	26	11	16	6	4	3	73	0	0	0	0	0	D_0__Bacteria; D_1__Bacteroidetes; D_2__Bacteroidia; D_3__Bacteroidales; D_4__Bacteroidales S24-7 group; D_5__uncultured bacterium; D_6__uncultured bacterium
OTU_3495	8	1	0	1	0	0	5	0	0	0	0	0	0	0	0	0	0	0	0	0	0	0	0	0	0	0	0	1	0	0	0	0	0	0	0	0	Unassigned
OTU_4686	1	0	0	7	0	1	0	0	0	0	0	1	0	0	0	1	1	0	3	9	8	5	1	1	6	4	7	1	2	1	3	0	0	0	0	0	D_0__Bacteria; D_1__Firmicutes; D_2__Clostridia; D_3__Clostridiales; D_4__Clostridiales vadinBB60 group; D_5__uncultured bacterium; D_6__uncultured bacterium
OTU_3722	3	0	6	0	0	0	2	6	10	6	0	6	1	1	0	6	0	3	3	0	2	1	0	0	2	10	0	2	1	2	2	0	0	0	0	0	D_0__Bacteria; D_1__Chloroflexi; D_2__Anaerolineae; D_3__Anaerolineales; D_4__Anaerolineaceae; D_5__uncultured; D_6__uncultured bacterium
OTU_749	2	1	1	3	2	1	7	0	3	0	0	1	1	0	0	0	0	2	2	23	1	6	0	5	13	15	8	1	0	0	1	0	0	0	0	0	D_0__Bacteria; D_1__Firmicutes; D_2__Clostridia; D_3__Clostridiales; D_4__Ruminococcaceae; D_5__Ruminococcaceae UCG-010; D_6__uncultured bacterium
OTU_2379	3	2	38	32	6	2	7	8	6	3	1	8	1	2	0	2	2	3	65	28	16	113	20	4	4	6	7	5	5	2	14	0	0	0	0	0	D_0__Bacteria; D_1__Firmicutes; D_2__Clostridia; D_3__Clostridiales
OTU_2122	10	1	8	7	4	1	4	9	5	3	0	17	3	0	1	1	7	24	0	4	42	3	0	6	17	3	2	2	2	1	28	0	0	0	0	0	D_0__Bacteria; D_1__Bacteroidetes; D_2__Bacteroidia; D_3__Bacteroidales; D_4__Bacteroidales S24-7 group; D_5__uncultured bacterium; D_6__uncultured bacterium
OTU_2610	5	2	0	14	3	1	0	7	6	0	0	2	1	0	0	0	1	2	1	26	8	12	2	3	3	2	3	2	0	2	1	0	0	0	0	0	D_0__Bacteria; D_1__Firmicutes; D_2__Clostridia; D_3__Clostridiales; D_4__Lachnospiraceae; D_5__uncultured; D_6__uncultured bacterium
OTU_3635	32	1	1	1	6	0	7	31	14	4	7	173	3	1	1	1	10	7	1	0	7	2	1	2	2	3	4	1	1	3	8	0	0	0	0	0	D_0__Bacteria; D_1__Bacteroidetes; D_2__Bacteroidia; D_3__Bacteroidales; D_4__Bacteroidaceae; D_5__Bacteroides; D_6__uncultured bacterium
OTU_131	35	25	251	68	27	11	573	32	30	4	7	17	20	5	7	11	10	26	85	66	46	45	13	9	22	16	28	10	5	15	30	0	0	0	0	0	D_0__Bacteria; D_1__Firmicutes; D_2__Clostridia; D_3__Clostridiales; D_4__Ruminococcaceae; D_5__Ruminococcaceae NK4A214 group; D_6__uncultured bacterium
OTU_1901	26	4	17	22	12	4	881	20	45	81	4	77	23	2	12	31	7	12	12	17	13	9	7	8	17	17	41	18	18	15	4	0	0	0	0	0	D_0__Bacteria; D_1__Firmicutes; D_2__Bacilli; D_3__Bacillales; D_4__Planococcaceae; D_5__Lysinibacillus
OTU_709	3	0	6	4	2	0	5	2	22	4	1	3	16	2	23	51	0	2	1	2	1	1	0	1	15	41	5	20	4	39	1	0	0	0	0	0	D_0__Bacteria; D_1__Proteobacteria; D_2__Betaproteobacteria; D_3__Burkholderiales; D_4__Oxalobacteraceae
OTU_5113	22	2	2	24	6	4	5	1	5	0	0	0	2	0	0	0	0	2	22	12	7	8	0	1	2	3	2	0	1	1	2	0	0	0	0	0	D_0__Bacteria; D_1__Firmicutes; D_2__Clostridia; D_3__Clostridiales; D_4__Ruminococcaceae; D_5__Ruminococcaceae NK4A214 group; D_6__uncultured bacterium
OTU_3212	3	0	5	0	0	0	0	2	1	2	0	0	2	0	0	1	1	1	0	0	0	1	0	0	1	0	0	0	2	0	0	127	38	13	41	66	D_0__Bacteria; D_1__Proteobacteria; D_2__Gammaproteobacteria; D_3__Enterobacteriales; D_4__Enterobacteriaceae; D_5__Escherichia-Shigella; D_6__uncultured bacterium
OTU_7531	9	0	0	1	0	0	5	0	0	0	0	0	0	0	0	0	1	0	1	3	0	0	0	0	0	0	0	0	0	1	0	0	0	0	0	0	D_0__Bacteria; D_1__Bacteroidetes; D_2__Bacteroidia; D_3__Bacteroidales; D_4__Rikenellaceae; D_5__Alistipes; D_6__uncultured bacterium
OTU_169	27	18	31	109	29	11	35	26	28	8	3	22	10	13	0	3	8	17	191	74	201	102	20	13	40	43	23	18	4	15	21	0	0	0	0	0	D_0__Bacteria; D_1__Firmicutes; D_2__Clostridia; D_3__Clostridiales; D_4__Ruminococcaceae; D_5__Ruminiclostridium 6; D_6__uncultured bacterium
OTU_1736	30	2	0	31	4	2	3	2	2	1	0	1	0	0	1	0	2	2	10	10	9	12	3	1	3	5	2	4	1	2	4	0	0	0	0	0	D_0__Bacteria; D_1__Firmicutes; D_2__Clostridia; D_3__Clostridiales; D_4__Ruminococcaceae; D_5__Ruminococcaceae NK4A214 group; D_6__uncultured bacterium
OTU_4000	10	2	25	5	4	0	14	6	1	2	0	5	8	2	0	3	2	50	2	1	2	0	0	11	10	13	12	6	1	0	80	0	0	0	0	0	D_0__Bacteria; D_1__Bacteroidetes; D_2__Bacteroidia; D_3__Bacteroidales; D_4__Bacteroidales S24-7 group; D_5__uncultured bacterium; D_6__uncultured bacterium
OTU_464	18	1	17	14	4	0	22	21	41	10	0	17	12	5	12	25	7	17	13	13	15	10	2	4	19	55	10	10	9	18	13	0	0	0	0	0	D_0__Bacteria; D_1__Proteobacteria; D_2__Betaproteobacteria; D_3__Rhodocyclales; D_4__Rhodocyclaceae; D_5__Azoarcus; D_6__uncultured bacterium
OTU_1051	33	2	114	20	8	0	49	44	199	51	1	69	24	2	19	56	8	17	3	6	8	4	2	8	16	38	4	18	6	16	10	0	0	0	0	0	D_0__Bacteria; D_1__Proteobacteria; D_2__Betaproteobacteria; D_3__Burkholderiales; D_4__Oxalobacteraceae; D_5__Undibacterium; D_6__uncultured bacterium
OTU_372	26	1	6	0	9	2	102	6	2	1	4	8	6	6	0	8	2	20	13	50	15	18	2	10	33	10	4	3	3	1	14	0	0	0	0	0	Unassigned
OTU_632	9	5	1	196	5	1	6	7	7	1	1	5	3	2	0	0	2	2	6	10	27	8	0	0	2	6	1	3	0	3	10	0	0	0	0	0	D_0__Bacteria; D_1__Firmicutes; D_2__Clostridia; D_3__Clostridiales; D_4__Lachnospiraceae
OTU_4294	11	1	0	7	0	0	2	2	1	0	1	1	1	0	0	0	0	0	1	2	1	0	1	1	1	1	1	0	0	0	1	0	0	0	0	0	D_0__Bacteria; D_1__Firmicutes; D_2__Clostridia; D_3__Clostridiales; D_4__Lachnospiraceae; D_5__uncultured; D_6__uncultured bacterium
OTU_7009	9	0	0	1	30	0	1	9	15	5	17	55	1	0	0	1	20	2	2	0	3	1	0	1	0	2	0	1	0	0	1	0	0	0	0	0	D_0__Bacteria; D_1__Bacteroidetes; D_2__Bacteroidia; D_3__Bacteroidales; D_4__Bacteroidaceae; D_5__Bacteroides
OTU_835	5	4	2	5	2	2	11	7	12	4	0	12	7	3	3	9	4	19	4	8	10	3	1	0	8	10	2	4	6	4	7	0	0	0	0	0	D_0__Bacteria; D_1__Proteobacteria; D_2__Gammaproteobacteria; D_3__Xanthomonadales; D_4__uncultured
OTU_193	32	2	27	40	25	3	45	37	37	28	2	37	33	8	45	70	15	70	19	27	38	29	12	8	32	28	12	15	22	34	23	0	0	0	0	0	D_0__Bacteria; D_1__Proteobacteria; D_2__Alphaproteobacteria; D_3__Rhizobiales; D_4__Hyphomicrobiaceae; D_5__uncultured
OTU_7276	31	8	45	628	27	8	249	371	22	703	17	72	16	2	7	11	78	13	25	9	42	77	9	3	7	16	7	8	6	9	10	0	0	0	0	0	D_0__Bacteria; D_1__Verrucomicrobia; D_2__Verrucomicrobiae; D_3__Verrucomicrobiales; D_4__Verrucomicrobiaceae; D_5__Akkermansia; D_6__uncultured bacterium
OTU_1196	28	3	30	23	16	3	22	29	13	10	3	70	6	6	9	5	10	119	5	10	38	8	4	24	35	24	30	8	5	7	163	0	0	0	0	0	D_0__Bacteria; D_1__Bacteroidetes; D_2__Bacteroidia; D_3__Bacteroidales; D_4__Bacteroidales S24-7 group; D_5__uncultured bacterium; D_6__uncultured bacterium
OTU_6741	5	0	3	4	1	0	2	5	8	7	0	11	0	0	1	2	1	8	1	0	2	1	1	2	3	3	2	2	1	1	15	0	0	0	0	0	D_0__Bacteria; D_1__Bacteroidetes; D_2__Bacteroidia; D_3__Bacteroidales; D_4__Bacteroidales S24-7 group; D_5__uncultured bacterium; D_6__uncultured bacterium
OTU_58	51	57	72	164	95	10	141	235	307	36	34	169	48	17	8	29	74	116	220	1615	650	2270	90	100	236	242	138	37	61	74	190	0	0	0	0	0	D_0__Bacteria; D_1__Firmicutes; D_2__Clostridia; D_3__Clostridiales; D_4__Lachnospiraceae; D_5__Lachnospiraceae AC2044 group; D_6__uncultured bacterium
OTU_3277	16	3	20	19	13	2	14	21	3	8	4	7	7	4	1	0	8	41	50	41	23	32	7	19	52	26	25	5	14	1	81	0	0	0	0	0	D_0__Bacteria; D_1__Bacteroidetes; D_2__Bacteroidia; D_3__Bacteroidales; D_4__Bacteroidales S24-7 group; D_5__uncultured bacterium; D_6__uncultured bacterium
OTU_908	23	2	2	7	1	0	77	8	10	3	1	1	0	0	0	1	1	2	6	3	8	5	0	0	3	6	4	1	1	3	6	0	0	0	0	0	D_0__Bacteria; D_1__Firmicutes; D_2__Clostridia; D_3__Clostridiales; D_4__Lachnospiraceae; D_5__uncultured; D_6__uncultured bacterium
OTU_537	7	4	14	7	5	0	9	12	22	1	0	9	2	1	0	3	4	50	12	12	12	8	2	9	7	3	13	3	3	1	74	0	0	0	0	0	D_0__Bacteria; D_1__Firmicutes; D_2__Clostridia; D_3__Clostridiales; D_4__Lachnospiraceae; D_5__Lachnospiraceae NK4A136 group; D_6__uncultured bacterium
OTU_4882	13	8	2	21	12	2	6	6	10	1	1	4	3	1	1	3	2	9	49	26	23	22	5	4	7	5	5	2	4	3	8	0	0	0	0	0	D_0__Bacteria; D_1__Firmicutes; D_2__Clostridia; D_3__Clostridiales; D_4__Ruminococcaceae; D_5__Ruminococcaceae NK4A214 group; D_6__uncultured bacterium
OTU_164	65	10	162	36	44	2	58	54	13	25	15	67	40	13	38	6	19	525	19	20	62	15	5	136	141	87	169	37	10	11	884	0	0	0	0	0	D_0__Bacteria; D_1__Bacteroidetes; D_2__Bacteroidia; D_3__Bacteroidales; D_4__Bacteroidales S24-7 group; D_5__uncultured bacterium; D_6__uncultured bacterium
OTU_1110	13	2	11	18	15	0	28	22	27	7	3	31	12	1	6	17	9	18	15	18	19	11	3	6	11	20	14	11	6	7	14	0	0	0	0	0	D_0__Bacteria; D_1__Proteobacteria; D_2__Deltaproteobacteria; D_3__Desulfuromonadales; D_4__Desulfuromonadaceae; D_5__Desulfuromonas; D_6__uncultured bacterium
OTU_1370	20	5	2	65	10	1	9	1	10	3	0	3	0	1	0	0	1	1	18	26	25	28	3	3	5	4	5	2	2	0	4	0	0	0	0	0	D_0__Bacteria; D_1__Firmicutes; D_2__Clostridia; D_3__Clostridiales; D_4__Ruminococcaceae; D_5__Ruminococcaceae NK4A214 group; D_6__uncultured bacterium
OTU_474	26	5	25	21	23	5	37	42	28	17	11	107	10	2	4	12	23	92	9	14	32	12	3	15	33	19	21	19	8	10	119	0	0	0	0	0	D_0__Bacteria; D_1__Bacteroidetes; D_2__Bacteroidia; D_3__Bacteroidales; D_4__Bacteroidales S24-7 group; D_5__uncultured bacterium; D_6__uncultured bacterium
OTU_2478	5	1	2	2	4	1	3	5	3	2	1	6	2	2	2	4	2	3	4	7	7	4	1	1	1	5	4	4	2	3	4	0	0	0	0	0	D_0__Bacteria; D_1__Firmicutes; D_2__Clostridia; D_3__Clostridiales; D_4__Lachnospiraceae; D_5__Lachnoclostridium; D_6__uncultured organism
OTU_328	24	6	9	9	9	3	34	22	276	12	20	15	0	7	0	1	48	7	35	35	50	26	9	8	12	8	14	3	3	3	24	0	0	0	0	0	D_0__Bacteria; D_1__Firmicutes; D_2__Clostridia; D_3__Clostridiales; D_4__Lachnospiraceae; D_5__Marvinbryantia; D_6__uncultured bacterium
OTU_1071	9	5	9	8	8	3	20	8	11	3	2	10	5	1	1	6	1	18	6	5	11	9	2	0	14	11	10	1	1	6	37	0	0	0	0	0	D_0__Bacteria; D_1__Firmicutes; D_2__Clostridia; D_3__Clostridiales; D_4__Ruminococcaceae; D_5__uncultured; D_6__uncultured bacterium
OTU_2386	38	4	0	61	35	12	8	6	13	3	1	1	5	1	1	0	4	3	55	35	20	17	7	6	8	6	2	3	8	3	12	0	0	0	0	0	D_0__Bacteria; D_1__Firmicutes; D_2__Clostridia; D_3__Clostridiales; D_4__Ruminococcaceae; D_5__Ruminococcaceae NK4A214 group; D_6__uncultured bacterium
OTU_241	55	25	47	115	47	3	51	54	40	70	15	125	22	5	4	15	25	103	30	27	50	10	5	23	58	47	34	16	19	9	177	0	0	0	0	0	D_0__Bacteria; D_1__Bacteroidetes; D_2__Bacteroidia; D_3__Bacteroidales; D_4__Bacteroidales S24-7 group; D_5__uncultured bacterium; D_6__uncultured bacterium
OTU_570	55	23	33	97	47	12	86	109	121	34	17	113	28	15	6	18	42	70	119	155	150	144	31	32	72	70	55	28	25	45	97	0	0	0	0	0	D_0__Bacteria; D_1__Firmicutes; D_2__Clostridia; D_3__Clostridiales; D_4__Lachnospiraceae; D_5__Lachnospiraceae NK4A136 group; D_6__uncultured bacterium
OTU_2745	32	8	14	30	13	2	54	20	20	13	2	32	17	10	11	17	13	29	24	30	33	37	12	6	20	17	58	17	20	15	21	0	0	0	0	0	D_0__Bacteria; D_1__Actinobacteria; D_2__Actinobacteria; D_3__Propionibacteriales; D_4__Nocardioidaceae; D_5__Nocardioides; D_6__uncultured bacterium
OTU_509	10	7	11	11	12	1	18	19	10	4	3	41	3	0	0	3	8	34	3	7	12	2	3	13	18	26	15	6	3	2	59	0	0	0	0	0	D_0__Bacteria; D_1__Bacteroidetes; D_2__Bacteroidia; D_3__Bacteroidales; D_4__Bacteroidales S24-7 group; D_5__uncultured bacterium; D_6__uncultured bacterium
OTU_597	12	7	6	31	18	4	12	20	23	1	2	15	4	10	0	1	7	9	152	141	148	37	12	4	12	26	11	6	3	3	18	0	0	0	0	0	D_0__Bacteria; D_1__Firmicutes; D_2__Clostridia; D_3__Clostridiales; D_4__Lachnospiraceae; D_5__Fusicatenibacter; D_6__uncultured bacterium
OTU_243	83	17	93	58	89	5	85	115	55	37	28	295	35	16	10	31	42	288	30	40	84	33	8	72	111	75	87	33	26	14	479	0	0	0	0	0	D_0__Bacteria; D_1__Bacteroidetes; D_2__Bacteroidia; D_3__Bacteroidales; D_4__Bacteroidales S24-7 group; D_5__uncultured bacterium; D_6__uncultured bacterium
OTU_1425	11	2	4	1	8	0	7	45	28	5	5	173	0	0	0	1	13	2	2	0	1	3	0	0	2	4	1	0	0	3	4	0	0	0	0	0	D_0__Bacteria; D_1__Bacteroidetes; D_2__Bacteroidia; D_3__Bacteroidales; D_4__Bacteroidaceae; D_5__Bacteroides; D_6__uncultured bacterium
OTU_138	59	39	47	91	80	10	89	125	157	34	14	101	36	14	10	28	31	83	123	189	178	140	39	17	62	58	49	26	28	47	120	0	0	0	0	0	D_0__Bacteria; D_1__Firmicutes; D_2__Clostridia; D_3__Clostridiales; D_4__Lachnospiraceae; D_5__Lachnospiraceae NK4A136 group; D_6__uncultured bacterium
OTU_3294	9	5	14	10	13	1	11	13	16	2	2	11	12	3	8	5	5	56	14	24	26	12	2	6	9	9	24	5	15	2	88	0	0	0	0	0	D_0__Bacteria; D_1__Firmicutes; D_2__Clostridia; D_3__Clostridiales; D_4__Lachnospiraceae; D_5__Tyzzerella 3; D_6__uncultured rumen bacterium
OTU_209	50	15	112	36	28	3	66	53	15	24	11	69	40	19	18	10	20	473	15	25	53	13	9	85	127	107	145	18	10	6	882	0	0	0	0	0	D_0__Bacteria; D_1__Bacteroidetes; D_2__Bacteroidia; D_3__Bacteroidales; D_4__Bacteroidales S24-7 group; D_5__uncultured bacterium; D_6__uncultured bacterium
OTU_969	16	1	31	4	2	2	15	20	67	31	0	32	8	1	6	16	1	6	2	2	1	6	1	3	7	12	1	9	6	11	3	0	0	0	0	0	D_0__Bacteria; D_1__Proteobacteria; D_2__Gammaproteobacteria; D_3__Acidithiobacillales; D_4__KCM-B-112; D_5__uncultured bacterium; D_6__uncultured bacterium
OTU_360	49	14	5	50	38	21	24	14	20	8	2	9	12	9	3	7	8	13	119	68	61	46	42	8	16	26	18	10	6	8	11	0	0	0	0	0	D_0__Bacteria; D_1__Firmicutes; D_2__Clostridia; D_3__Clostridiales; D_4__Ruminococcaceae; D_5__Ruminococcaceae UCG-005; D_6__uncultured bacterium
OTU_5631	17	1	0	0	6	0	2	1	1	0	1	1	2	0	0	1	5	0	4	12	6	0	0	2	2	2	1	0	3	0	0	0	0	0	0	0	Unassigned
OTU_556	13	118	5	34	6	5	6	14	16	4	1	15	2	2	1	1	3	7	9	81	31	123	8	7	22	14	13	2	6	5	7	0	0	0	0	0	D_0__Bacteria; D_1__Firmicutes; D_2__Clostridia; D_3__Clostridiales; D_4__Ruminococcaceae; D_5__Ruminococcaceae UCG-014; D_6__uncultured bacterium
OTU_1591	7	2	4	12	3	0	10	1	2	0	0	0	0	0	0	0	0	0	1	3	2	2	0	0	2	0	0	0	2	0	0	0	0	0	0	0	D_0__Bacteria; D_1__Firmicutes; D_2__Clostridia; D_3__Clostridiales; D_4__Ruminococcaceae; D_5__Ruminococcaceae UCG-013; D_6__uncultured bacterium
OTU_6714	17	1	10	10	16	1	14	17	4	5	3	25	8	2	1	0	5	28	5	6	13	4	3	7	12	6	13	2	2	3	80	0	0	0	0	0	D_0__Bacteria; D_1__Bacteroidetes; D_2__Bacteroidia; D_3__Bacteroidales; D_4__Bacteroidales S24-7 group; D_5__uncultured bacterium; D_6__uncultured bacterium
OTU_6694	75	0	2	2	1	2	11	7	2	1	0	18	2	0	0	1	2	9	0	1	2	0	0	0	2	1	1	1	0	0	5	0	0	0	0	0	D_0__Bacteria; D_1__Bacteroidetes; D_2__Bacteroidia; D_3__Bacteroidales; D_4__Porphyromonadaceae; D_5__Parabacteroides
OTU_1951	10	6	1	19	4	2	10	5	26	8	1	11	2	0	0	1	2	8	15	20	8	9	1	5	6	13	3	1	3	1	8	0	0	0	0	0	D_0__Bacteria; D_1__Firmicutes; D_2__Clostridia; D_3__Clostridiales; D_4__Ruminococcaceae; D_5__Flavonifractor; D_6__uncultured bacterium
OTU_2469	12	0	2	1	2	0	18	2	1	0	0	4	0	0	0	0	0	0	0	1	1	0	0	1	1	0	1	3	0	0	2	0	0	0	0	0	D_0__Bacteria; D_1__Bacteroidetes; D_2__Bacteroidia; D_3__Bacteroidales; D_4__Rikenellaceae; D_5__Alistipes; D_6__uncultured bacterium
OTU_6724	5	0	0	0	0	0	1	0	1	0	0	1	0	0	0	0	0	1	0	0	0	0	0	0	0	0	0	0	1	0	1	0	0	0	0	0	D_0__Bacteria; D_1__Bacteroidetes; D_2__Bacteroidia; D_3__Bacteroidales; D_4__Bacteroidales S24-7 group; D_5__uncultured bacterium; D_6__uncultured bacterium
OTU_7482	80	17	36	213	94	2	1017	171	2	271	66	14	5	4	0	4	277	9	31	14	157	88	10	0	5	6	4	5	0	1	4	0	0	0	0	0	D_0__Bacteria; D_1__Verrucomicrobia; D_2__Verrucomicrobiae; D_3__Verrucomicrobiales; D_4__Verrucomicrobiaceae; D_5__Akkermansia; D_6__uncultured bacterium
OTU_573	17	1	2	7	1	1	192	8	6	2	1	4	7	3	0	1	0	3	5	5	5	6	1	1	4	6	3	6	4	3	5	0	0	0	0	0	D_0__Bacteria; D_1__Firmicutes; D_2__Clostridia; D_3__Clostridiales; D_4__Christensenellaceae; D_5__Christensenellaceae R-7 group; D_6__uncultured bacterium
OTU_1870	6	6	0	14	2	2	6	14	17	2	2	6	4	3	0	0	5	13	104	21	31	20	75	3	15	8	7	7	2	3	10	0	0	0	0	0	D_0__Bacteria; D_1__Firmicutes; D_2__Clostridia; D_3__Clostridiales; D_4__Lachnospiraceae; D_5__Lachnospiraceae NK4A136 group; D_6__uncultured bacterium
OTU_3390	3	1	0	0	2	0	3	0	2	1	0	2	0	0	0	1	1	1	4	2	5	0	0	0	2	0	0	1	0	0	1	0	0	0	0	0	D_0__Bacteria; D_1__Chloroflexi; D_2__Gitt-GS-136
OTU_1911	4	0	3	6	3	0	8	4	1	1	2	3	4	4	1	4	1	13	5	2	10	3	2	0	5	5	23	3	2	6	4	0	0	0	1	0	D_0__Bacteria; D_1__Actinobacteria; D_2__Actinobacteria; D_3__Micrococcales; D_4__Microbacteriaceae; D_5__Herbiconiux; D_6__uncultured bacterium
OTU_6213	12	0	12	5	10	1	11	24	10	3	4	30	4	1	2	1	7	40	3	7	18	3	2	9	24	12	17	8	2	2	84	0	0	0	0	0	D_0__Bacteria; D_1__Bacteroidetes; D_2__Bacteroidia; D_3__Bacteroidales; D_4__Bacteroidales S24-7 group; D_5__uncultured bacterium; D_6__uncultured bacterium
OTU_408	7	6	5	10	9	2	4	21	20	3	0	11	6	3	0	2	6	15	22	44	123	78	34	4	10	18	13	3	3	3	13	0	0	0	0	0	D_0__Bacteria; D_1__Firmicutes; D_2__Clostridia; D_3__Clostridiales; D_4__Lachnospiraceae; D_5__Lachnospiraceae NK4A136 group; D_6__uncultured bacterium
OTU_842	8	2	6	9	5	2	5	6	15	2	1	10	5	0	1	4	3	11	11	7	4	10	3	1	8	13	22	6	3	8	11	0	0	0	0	0	D_0__Bacteria; D_1__Actinobacteria; D_2__Actinobacteria; D_3__Frankiales; D_4__Geodermatophilaceae; D_5__Blastococcus
OTU_3387	1	1	1	1	1	0	2	4	2	0	5	7	0	0	0	0	0	6	2	2	4	0	0	2	0	0	2	0	0	0	6	0	0	0	0	0	D_0__Bacteria; D_1__Bacteroidetes; D_2__Sphingobacteriia; D_3__Sphingobacteriales; D_4__Sphingobacteriaceae; D_5__Pedobacter
OTU_313	13	6	34	13	10	1	16	18	1	16	2	17	21	4	0	3	10	154	2	5	19	3	3	27	30	15	40	8	4	2	188	0	0	0	0	0	D_0__Bacteria; D_1__Bacteroidetes; D_2__Bacteroidia; D_3__Bacteroidales; D_4__Bacteroidales S24-7 group; D_5__uncultured bacterium; D_6__uncultured bacterium
OTU_6003	7	1	5	3	3	0	8	6	2	2	1	14	3	0	0	1	3	25	2	5	9	1	0	8	2	2	4	5	1	1	33	0	0	0	0	0	D_0__Bacteria; D_1__Bacteroidetes; D_2__Bacteroidia; D_3__Bacteroidales; D_4__Bacteroidales S24-7 group; D_5__uncultured bacterium; D_6__uncultured bacterium
OTU_1467	5	0	6	13	5	0	8	3	6	2	1	9	5	2	4	3	1	9	8	7	4	1	2	2	7	6	15	6	4	4	9	0	0	0	0	0	D_0__Bacteria; D_1__Actinobacteria; D_2__Actinobacteria; D_3__Propionibacteriales; D_4__Nocardioidaceae; D_5__Marmoricola
OTU_5211	5	0	5	1	3	1	5	3	1	0	1	3	1	2	1	0	3	8	15	1	1	2	11	4	5	4	1	7	3	0	13	0	0	0	0	0	D_0__Bacteria; D_1__Bacteroidetes; D_2__Bacteroidia; D_3__Bacteroidales; D_4__Bacteroidales S24-7 group; D_5__uncultured bacterium; D_6__uncultured bacterium
OTU_1025	30	2	9	3	53	2	11	91	57	7	29	267	2	0	1	45	33	12	2	0	10	1	0	5	6	3	3	1	0	6	11	0	0	0	0	0	D_0__Bacteria; D_1__Bacteroidetes; D_2__Bacteroidia; D_3__Bacteroidales; D_4__Bacteroidaceae; D_5__Bacteroides; D_6__uncultured bacterium
OTU_1107	19	0	6	18	8	0	24	10	0	5	3	10	0	0	0	2	1	21	2	2	8	3	2	3	8	2	5	2	1	1	24	0	0	0	0	0	D_0__Bacteria; D_1__Bacteroidetes; D_2__Bacteroidia; D_3__Bacteroidales; D_4__Bacteroidales S24-7 group; D_5__uncultured bacterium; D_6__uncultured bacterium
OTU_825	6	3	4	12	187	8	11	5	8	2	1	9	4	0	2	1	1	12	20	24	16	8	2	6	7	2	2	8	2	1	13	0	0	0	0	0	D_0__Bacteria; D_1__Firmicutes; D_2__Clostridia; D_3__Clostridiales; D_4__Ruminococcaceae; D_5__Ruminococcus 2
OTU_52	59	90	74	33	869	18	274	540	223	35	195	295	58	9	2	24	468	92	15	37	71	20	6	18	58	27	29	19	27	17	152	0	0	0	0	0	D_0__Bacteria; D_1__Bacteroidetes; D_2__Bacteroidia; D_3__Bacteroidales; D_4__Rikenellaceae; D_5__Rikenella; D_6__uncultured bacterium
OTU_2798	52	10	5	157	31	8	15	9	21	4	1	17	10	5	1	3	5	7	85	83	88	70	13	4	19	13	4	4	6	8	12	0	0	0	0	0	D_0__Bacteria; D_1__Firmicutes; D_2__Clostridia; D_3__Clostridiales; D_4__Ruminococcaceae; D_5__Ruminococcaceae NK4A214 group; D_6__uncultured bacterium
OTU_208	28	26	23	48	31	4	33	80	93	23	10	65	15	6	2	8	21	47	118	924	225	62	21	52	149	141	52	17	43	23	24	0	0	0	0	0	D_0__Bacteria; D_1__Firmicutes; D_2__Clostridia; D_3__Clostridiales; D_4__Lachnospiraceae; D_5__Lachnospiraceae NK4A136 group; D_6__uncultured bacterium
OTU_3589	8	4	3	11	8	0	10	13	16	1	2	10	3	1	2	2	0	5	15	18	27	14	2	2	5	7	3	2	4	6	17	0	0	0	0	0	D_0__Bacteria; D_1__Firmicutes; D_2__Clostridia; D_3__Clostridiales; D_4__Lachnospiraceae; D_5__Lachnospiraceae NK4A136 group; D_6__uncultured bacterium
OTU_1643	3	0	3	3	1	2	5	1	1	0	0	1	2	0	0	3	0	1	1	2	5	2	0	3	1	2	1	3	4	0	2	0	0	0	0	0	D_0__Bacteria; D_1__Firmicutes; D_2__Bacilli; D_3__Bacillales; D_4__Sporolactobacillaceae; D_5__Sporolactobacillus; D_6__uncultured organism
OTU_3857	15	8	3	12	6	0	4	4	6	0	1	8	1	0	0	3	4	3	6	48	56	60	4	3	5	6	2	2	5	0	4	0	0	0	0	0	D_0__Bacteria; D_1__Firmicutes; D_2__Clostridia; D_3__Clostridiales; D_4__Lachnospiraceae; D_5__Fusicatenibacter; D_6__uncultured bacterium
OTU_1760	6	0	2	17	3	0	2	8	8	0	1	4	2	0	0	0	1	1	19	10	9	24	1	1	1	5	2	1	0	1	5	0	0	0	0	0	D_0__Bacteria; D_1__Firmicutes; D_2__Clostridia; D_3__Clostridiales; D_4__Lachnospiraceae; D_5__Coprococcus 1; D_6__uncultured bacterium
OTU_5768	15	2	3	11	14	0	12	6	9	8	0	7	4	2	6	8	6	8	11	14	10	5	3	0	11	11	7	11	9	8	12	0	0	0	0	0	D_0__Bacteria; D_1__Actinobacteria; D_2__Acidimicrobiia; D_3__Acidimicrobiales; D_4__uncultured; D_5__uncultured bacterium; D_6__uncultured bacterium
OTU_2448	46	35	22	108	64	13	58	43	64	21	10	50	32	52	9	10	20	66	1310	330	180	422	27	37	61	81	71	77	16	23	96	0	0	0	0	0	D_0__Bacteria; D_1__Firmicutes; D_2__Clostridia; D_3__Clostridiales; D_4__Ruminococcaceae; D_5__Ruminococcus 1; D_6__uncultured bacterium
OTU_1498	14	5	2	10	9	3	5	6	5	10	0	2	0	0	0	0	0	4	6	4	8	4	0	1	4	2	1	0	3	0	4	0	0	0	0	0	D_0__Bacteria; D_1__Firmicutes; D_2__Clostridia; D_3__Clostridiales; D_4__Ruminococcaceae; D_5__Ruminiclostridium 5; D_6__uncultured bacterium
OTU_20	139	111	152	252	127	23	322	391	4480	58	59	3184	49	25	11	35	122	172	329	467	570	451	87	67	153	146	138	54	38	93	342	0	0	0	0	0	D_0__Bacteria; D_1__Firmicutes; D_2__Clostridia; D_3__Clostridiales; D_4__Lachnospiraceae; D_5__Lachnoclostridium; D_6__uncultured bacterium
OTU_5731	55	45	27	110	51	17	93	72	108	21	10	73	24	30	11	15	25	54	437	210	218	1473	29	32	79	81	54	36	32	18	95	0	0	0	0	0	D_0__Bacteria; D_1__Firmicutes; D_2__Clostridia; D_3__Clostridiales; D_4__Ruminococcaceae; D_5__Ruminococcus 1; D_6__uncultured bacterium
OTU_128	39	13	28	173	46	3	34	35	9	19	2	35	31	17	2	6	17	89	232	143	62	25	6	37	176	59	47	54	9	2	134	0	0	0	0	0	D_0__Bacteria; D_1__Bacteroidetes; D_2__Bacteroidia; D_3__Bacteroidales; D_4__Bacteroidales S24-7 group; D_5__uncultured bacterium; D_6__uncultured bacterium
OTU_6295	2	1	0	1	1	0	21	0	0	1	0	1	0	0	0	0	0	1	1	2	1	0	0	0	0	0	1	2	1	1	0	0	0	0	0	0	D_0__Bacteria; D_1__Firmicutes; D_2__Clostridia; D_3__Clostridiales; D_4__Christensenellaceae; D_5__Christensenellaceae R-7 group; D_6__uncultured bacterium
OTU_1387	29	9	2	82	13	4	16	2	10	3	0	8	9	4	1	0	2	7	37	39	48	38	8	5	10	12	8	2	4	3	12	0	0	0	0	0	D_0__Bacteria; D_1__Firmicutes; D_2__Clostridia; D_3__Clostridiales; D_4__Ruminococcaceae
OTU_1504	12	7	5	4	5	2	11	0	4	1	0	2	2	3	0	0	0	3	32	15	2	5	0	2	5	1	1	3	2	3	4	0	0	0	0	0	D_0__Bacteria; D_1__Firmicutes; D_2__Clostridia; D_3__Clostridiales; D_4__Ruminococcaceae; D_5__Ruminococcus 2; D_6__uncultured bacterium
OTU_3740	4	0	0	3	0	0	3	0	1	0	1	2	0	0	0	0	0	1	2	4	1	2	1	0	0	1	2	0	0	0	0	0	0	0	0	0	D_0__Bacteria; D_1__Chloroflexi; D_2__Anaerolineae; D_3__Anaerolineales; D_4__Anaerolineaceae; D_5__Longilinea
OTU_5264	14	7	0	1	0	1	1	3	3	1	0	1	0	0	0	0	2	2	5	17	5	6	1	1	7	3	1	0	0	0	1	0	0	0	0	0	D_0__Bacteria; D_1__Firmicutes; D_2__Clostridia; D_3__Clostridiales; D_4__Ruminococcaceae; D_5__Ruminococcaceae UCG-014; D_6__uncultured bacterium
OTU_137	20	3	123	372	7	1	98	65	0	103	4	14	5	4	0	3	23	3	111	33	34	298	51	3	8	10	8	4	2	0	1	0	0	0	0	0	D_0__Bacteria; D_1__Verrucomicrobia; D_2__Verrucomicrobiae; D_3__Verrucomicrobiales; D_4__Verrucomicrobiaceae; D_5__Akkermansia; D_6__uncultured bacterium
OTU_6101	6	2	0	18	1	1	5	1	1	0	0	2	1	1	0	0	0	0	6	14	7	7	0	1	3	2	0	2	3	0	2	0	0	0	0	0	D_0__Bacteria; D_1__Firmicutes; D_2__Clostridia; D_3__Clostridiales; D_4__Ruminococcaceae; D_5__uncultured; D_6__uncultured bacterium
OTU_94	11	4	32	10	3	3	19	22	54	23	0	25	20	3	42	82	5	14	9	12	16	8	5	30	169	1530	21	201	18	202	8	0	0	0	0	0	D_0__Bacteria; D_1__Proteobacteria; D_2__Betaproteobacteria; D_3__Burkholderiales; D_4__Alcaligenaceae; D_5__Sutterella; D_6__uncultured bacterium
OTU_5244	8	0	0	4	4	0	1	1	0	0	0	1	0	0	0	1	1	1	0	5	1	0	3	1	0	0	0	1	0	1	3	0	0	0	0	0	D_0__Bacteria; D_1__Firmicutes; D_2__Clostridia; D_3__Clostridiales; D_4__Christensenellaceae; D_5__Christensenellaceae R-7 group; D_6__uncultured bacterium
OTU_5746	5	2	0	62	7	2	5	3	11	1	0	4	2	2	0	0	1	3	16	18	19	21	4	3	2	2	2	1	3	0	3	0	0	0	0	0	D_0__Bacteria; D_1__Firmicutes; D_2__Clostridia; D_3__Clostridiales; D_4__Ruminococcaceae; D_5__Ruminococcaceae NK4A214 group; D_6__uncultured bacterium
OTU_331	34	7	41	23	35	2	38	43	25	21	14	117	18	3	6	7	28	93	15	26	53	7	5	28	45	31	33	9	17	15	148	0	0	0	0	0	D_0__Bacteria; D_1__Bacteroidetes; D_2__Bacteroidia; D_3__Bacteroidales; D_4__Bacteroidales S24-7 group; D_5__uncultured bacterium; D_6__uncultured bacterium
OTU_333	37	8	25	32	12	5	16	9	36	8	1	17	14	2	18	39	2	13	12	75	31	18	4	8	22	85	11	19	13	24	6	0	0	0	0	1	D_0__Bacteria; D_1__Proteobacteria; D_2__Betaproteobacteria; D_3__Burkholderiales; D_4__Oxalobacteraceae; D_5__Oxalobacter
OTU_1277	6	2	0	16	5	2	2	1	2	0	0	1	0	0	1	0	0	1	10	2	12	5	3	1	0	0	0	2	1	0	2	0	0	0	0	0	D_0__Bacteria; D_1__Firmicutes; D_2__Clostridia; D_3__Clostridiales; D_4__Ruminococcaceae; D_5__Ruminococcaceae UCG-013; D_6__uncultured bacterium
OTU_220	22	107	47	282	21	7	25	14	14	6	1	17	7	7	3	3	9	6	77	52	48	40	16	5	17	13	9	9	13	6	20	0	0	0	0	0	D_0__Bacteria; D_1__Firmicutes; D_2__Clostridia; D_3__Clostridiales; D_4__Ruminococcaceae; D_5__Ruminiclostridium 9; D_6__uncultured bacterium
OTU_6284	9	0	4	20	2	0	7	3	0	0	0	1	1	0	0	1	1	7	0	0	2	0	0	0	3	2	3	0	0	0	8	0	0	0	0	0	D_0__Bacteria; D_1__Bacteroidetes; D_2__Bacteroidia; D_3__Bacteroidales; D_4__Bacteroidales S24-7 group; D_5__uncultured bacterium; D_6__uncultured bacterium
OTU_15	386	90	1107	261	280	28	545	445	113	156	84	499	279	148	20	145	167	4097	100	119	359	83	44	874	846	688	978	265	60	52	7752	0	0	0	0	0	D_0__Bacteria; D_1__Bacteroidetes; D_2__Bacteroidia; D_3__Bacteroidales; D_4__Bacteroidales S24-7 group; D_5__uncultured bacterium; D_6__uncultured bacterium
OTU_180	52	7	33	34	41	8	50	43	16	20	4	54	29	8	2	6	15	156	12	26	284	15	9	29	86	40	16	15	11	15	159	0	0	0	0	0	D_0__Bacteria; D_1__Bacteroidetes; D_2__Bacteroidia; D_3__Bacteroidales; D_4__Bacteroidales S24-7 group; D_5__uncultured bacterium; D_6__uncultured bacterium
OTU_5049	5	1	0	8	0	4	4	0	1	1	0	0	0	0	0	0	0	0	2	2	4	2	0	0	0	1	0	0	0	0	0	0	0	0	0	0	D_0__Bacteria; D_1__Firmicutes; D_2__Clostridia; D_3__Clostridiales; D_4__Ruminococcaceae; D_5__Ruminococcaceae UCG-010; D_6__uncultured bacterium
OTU_7024	6	2	0	4	6	4	1	2	2	0	0	0	0	0	0	0	1	1	13	1	4	0	1	1	0	2	0	1	0	1	0	0	0	0	0	0	D_0__Bacteria; D_1__Firmicutes; D_2__Clostridia; D_3__Clostridiales; D_4__Ruminococcaceae; D_5__Ruminococcaceae UCG-005; D_6__uncultured bacterium
OTU_968	3	2	6	4	5	0	6	7	4	3	1	5	0	4	2	1	5	35	4	14	13	13	5	11	25	9	16	4	4	2	48	0	0	0	0	0	D_0__Bacteria; D_1__Firmicutes; D_2__Clostridia; D_3__Clostridiales; D_4__Lachnospiraceae; D_5__uncultured; D_6__uncultured bacterium
OTU_1180	103	44	9	210	53	13	35	14	20	9	2	21	21	4	3	7	3	13	247	169	130	98	59	15	39	31	20	9	8	21	31	0	0	0	0	0	D_0__Bacteria; D_1__Firmicutes; D_2__Clostridia; D_3__Clostridiales; D_4__Ruminococcaceae; D_5__Ruminococcaceae NK4A214 group; D_6__uncultured bacterium
OTU_1940	6	3	2	3	3	2	1	5	6	1	1	1	0	0	0	1	1	3	3	25	7	13	24	0	13	8	13	0	2	4	2	0	0	0	0	0	D_0__Bacteria; D_1__Firmicutes; D_2__Clostridia; D_3__Clostridiales; D_4__Ruminococcaceae; D_5__Ruminococcaceae UCG-014; D_6__uncultured bacterium
OTU_1581	7	1	0	4	3	0	1	0	2	0	0	0	0	0	0	0	0	0	0	5	3	0	1	1	1	0	0	0	0	0	0	0	0	0	0	0	D_0__Bacteria; D_1__Firmicutes; D_2__Clostridia; D_3__Clostridiales; D_4__Ruminococcaceae; D_5__Ruminiclostridium 5; D_6__uncultured rumen bacterium
OTU_4952	2	0	3	0	1	0	4	4	2	0	0	2	1	0	1	0	2	7	2	0	21	2	0	2	4	1	2	2	0	0	10	0	0	0	0	0	Unassigned
OTU_2838	23	1	3	0	45	1	12	66	43	9	20	292	0	4	3	1	47	8	2	1	10	3	3	0	2	6	3	2	0	7	15	0	0	0	0	0	D_0__Bacteria; D_1__Bacteroidetes; D_2__Bacteroidia; D_3__Bacteroidales; D_4__Bacteroidaceae; D_5__Bacteroides; D_6__uncultured organism
OTU_1406	5	2	6	11	156	14	6	5	7	2	0	2	1	0	0	1	0	8	11	21	15	8	5	5	1	4	5	2	2	1	6	0	0	0	0	0	D_0__Bacteria; D_1__Firmicutes; D_2__Clostridia; D_3__Clostridiales; D_4__Ruminococcaceae
OTU_6910	8	0	1	1	0	0	0	0	0	0	0	1	0	0	0	0	0	1	1	1	0	0	0	0	1	1	0	0	0	0	0	0	0	0	0	0	D_0__Bacteria; D_1__Firmicutes; D_2__Clostridia; D_3__Clostridiales; D_4__Ruminococcaceae; D_5__Ruminiclostridium 5; D_6__uncultured bacterium
OTU_3555	25	0	7	1	19	3	8	35	19	10	11	324	1	0	3	1	21	3	6	2	6	1	0	3	2	2	3	3	0	2	7	0	0	0	0	0	D_0__Bacteria; D_1__Bacteroidetes; D_2__Bacteroidia; D_3__Bacteroidales; D_4__Bacteroidaceae; D_5__Bacteroides; D_6__uncultured bacterium
OTU_1535	7	1	1	13	2	0	3	0	1	2	1	3	0	2	0	15	2	0	10	6	6	1	2	1	2	7	3	1	0	1	1	0	0	0	0	0	D_0__Bacteria; D_1__Firmicutes; D_2__Clostridia; D_3__Clostridiales; D_4__Ruminococcaceae; D_5__uncultured
OTU_579	21	15	5	28	15	3	20	16	26	6	3	17	10	11	4	4	4	15	417	61	65	126	28	6	17	17	9	18	4	5	25	0	0	0	0	0	D_0__Bacteria; D_1__Firmicutes; D_2__Clostridia; D_3__Clostridiales; D_4__Ruminococcaceae; D_5__Ruminococcus 1; D_6__uncultured bacterium
OTU_2040	18	0	19	13	5	2	16	4	3	2	0	8	6	2	1	1	8	2	5	21	15	4	31	0	12	4	13	2	2	6	3	0	0	0	0	0	D_0__Bacteria; D_1__Firmicutes; D_2__Negativicutes; D_3__Selenomonadales; D_4__Acidaminococcaceae; D_5__Phascolarctobacterium; D_6__uncultured organism
OTU_250	47	11	52	61	171	3	54	63	39	37	28	147	24	5	5	10	89	137	23	24	68	20	6	33	62	37	41	10	12	13	224	0	0	0	0	0	D_0__Bacteria; D_1__Bacteroidetes; D_2__Bacteroidia; D_3__Bacteroidales; D_4__Bacteroidales S24-7 group; D_5__uncultured bacterium; D_6__uncultured bacterium
OTU_1276	40	30	7	88	21	15	17	16	22	5	2	11	4	6	1	4	5	13	177	135	102	47	47	12	37	28	25	12	8	6	22	0	0	0	0	0	D_0__Bacteria; D_1__Firmicutes; D_2__Clostridia; D_3__Clostridiales; D_4__Ruminococcaceae; D_5__Ruminococcaceae V9D2013 group; D_6__uncultured bacterium
OTU_783	31	7	42	30	17	2	57	27	93	38	7	58	24	6	31	50	18	49	17	23	31	26	1	2	28	41	22	28	14	22	30	0	0	0	0	0	D_0__Bacteria; D_1__Proteobacteria; D_2__Gammaproteobacteria; D_3__Pseudomonadales; D_4__Pseudomonadaceae; D_5__Pseudomonas
OTU_506	27	3	12	8	31	1	26	36	29	7	16	154	12	4	1	4	24	34	8	12	26	8	1	7	16	15	8	10	5	9	44	0	0	0	1	0	D_0__Bacteria; D_1__Bacteroidetes; D_2__Bacteroidia; D_3__Bacteroidales; D_4__Prevotellaceae
OTU_1652	21	0	82	0	2	0	13	0	3	1	0	0	2	0	1	1	5	2	4	2	0	0	3	0	1	1	2	1	4	2	1	0	0	0	0	0	D_0__Bacteria; D_1__Synergistetes; D_2__Synergistia; D_3__Synergistales; D_4__Synergistaceae; D_5__Cloacibacillus
OTU_101	109	34	276	93	110	7	154	129	37	35	15	172	60	42	6	35	47	1018	27	41	141	15	11	206	257	161	249	68	16	19	1764	0	0	0	0	0	D_0__Bacteria; D_1__Bacteroidetes; D_2__Bacteroidia; D_3__Bacteroidales; D_4__Bacteroidales S24-7 group; D_5__uncultured bacterium; D_6__uncultured bacterium
OTU_1320	57	1	112	10	5	2	89	54	177	73	2	77	146	40	298	529	5	41	2	7	6	5	2	13	49	87	19	38	22	96	18	0	0	0	0	0	D_0__Bacteria; D_1__Proteobacteria; D_2__Gammaproteobacteria; D_3__Enterobacteriales; D_4__Enterobacteriaceae; D_5__Rahnella
OTU_194	17	19	16	87	34	7	31	26	37	6	5	22	3	7	1	3	7	21	28	412	81	51	9	5	52	34	14	3	19	4	14	0	0	0	0	0	D_0__Bacteria; D_1__Firmicutes; D_2__Clostridia; D_3__Clostridiales; D_4__Lachnospiraceae; D_5__Lachnospiraceae NK4A136 group; D_6__uncultured bacterium
OTU_593	22	15	0	49	19	5	15	7	10	2	0	4	5	1	0	1	2	0	14	19	33	34	4	0	12	7	10	6	3	5	4	0	0	0	0	0	D_0__Bacteria; D_1__Firmicutes; D_2__Clostridia; D_3__Clostridiales; D_4__Ruminococcaceae; D_5__Ruminococcaceae UCG-013; D_6__uncultured bacterium
OTU_386	36	16	14	60	27	37	29	14	40	6	5	12	4	1	1	4	3	16	29	44	80	24	26	9	18	27	13	10	11	11	22	0	0	0	0	0	D_0__Bacteria; D_1__Firmicutes; D_2__Clostridia; D_3__Clostridiales; D_4__Ruminococcaceae; D_5__Faecalibacterium; D_6__uncultured bacterium
OTU_5825	3	1	3	12	28	6	7	7	7	2	1	4	1	0	1	2	2	1	8	26	29	22	2	3	10	6	3	6	3	4	3	0	0	0	0	0	D_0__Bacteria; D_1__Firmicutes; D_2__Clostridia; D_3__Clostridiales; D_4__Clostridiales vadinBB60 group; D_5__uncultured bacterium; D_6__uncultured bacterium
OTU_1874	3	2	1	3	0	0	122	2	3	21	0	12	3	0	3	3	1	0	0	1	0	1	0	0	2	2	6	3	0	0	2	0	0	0	0	0	D_0__Bacteria; D_1__Firmicutes; D_2__Bacilli; D_3__Bacillales; D_4__Planococcaceae; D_5__Lysinibacillus; D_6__uncultured bacterium
OTU_1189	6	2	3	4	3	1	7	1	6	3	0	5	3	1	1	4	3	4	2	3	9	3	2	1	5	6	40	6	4	1	4	0	0	0	0	0	D_0__Bacteria; D_1__Actinobacteria; D_2__Actinobacteria; D_3__Micrococcales; D_4__Intrasporangiaceae; D_5__Ornithinimicrobium; D_6__Ornithinimicrobium humiphilum
OTU_3050	4	0	0	5	1	0	0	0	1	0	0	0	2	0	0	0	0	0	0	0	0	1	0	0	0	0	0	0	0	0	0	0	0	0	0	0	D_0__Bacteria; D_1__Firmicutes; D_2__Clostridia; D_3__Clostridiales; D_4__Ruminococcaceae; D_5__Ruminiclostridium 5; D_6__uncultured bacterium
OTU_882	25	0	0	0	1	0	28	0	0	1	0	8	0	0	0	1	2	2	0	1	0	2	0	0	1	1	0	1	0	0	6	0	0	0	0	0	D_0__Bacteria; D_1__Bacteroidetes; D_2__Bacteroidia; D_3__Bacteroidales; D_4__Porphyromonadaceae; D_5__Parabacteroides
OTU_2828	2	0	0	8	1	2	2	1	2	0	0	0	1	0	0	0	0	2	5	4	6	1	5	0	1	2	0	1	1	1	3	0	0	0	0	0	D_0__Bacteria; D_1__Firmicutes; D_2__Clostridia; D_3__Clostridiales; D_4__Ruminococcaceae; D_5__Anaerotruncus; D_6__uncultured bacterium
OTU_297	6	4	9	15	14	1	74	5	22	9	1	15	82	22	21	24	3	44	7	12	19	8	4	22	93	69	58	15	12	16	55	4	1	0	0	0	D_0__Bacteria; D_1__Firmicutes; D_2__Bacilli; D_3__Lactobacillales; D_4__Lactobacillaceae; D_5__Lactobacillus; D_6__uncultured bacterium
OTU_7000	7	4	4	44	6	3	6	1	6	0	1	3	1	2	0	1	1	4	13	9	14	6	4	1	8	2	2	4	2	1	6	0	0	0	0	0	D_0__Bacteria; D_1__Firmicutes; D_2__Clostridia; D_3__Clostridiales; D_4__Ruminococcaceae; D_5__Ruminococcaceae NK4A214 group; D_6__uncultured bacterium
OTU_314	32	99	14	70	44	38	19	20	20	4	5	17	9	4	1	2	8	14	22	72	105	92	10	8	40	24	21	9	5	9	12	0	0	0	0	0	D_0__Bacteria; D_1__Firmicutes; D_2__Clostridia; D_3__Clostridiales; D_4__Ruminococcaceae; D_5__Ruminococcaceae UCG-014; D_6__uncultured bacterium
OTU_3810	19	0	3	2	12	2	10	30	21	4	14	165	1	2	0	3	27	9	10	0	8	0	0	1	3	0	0	0	0	11	3	0	0	0	0	0	D_0__Bacteria; D_1__Bacteroidetes; D_2__Bacteroidia; D_3__Bacteroidales; D_4__Bacteroidaceae; D_5__Bacteroides; D_6__uncultured bacterium
OTU_989	6	8	1	23	20	2	6	2	6	1	0	1	4	0	0	2	1	1	6	43	8	16	4	1	12	3	5	1	3	2	0	0	0	0	0	0	D_0__Bacteria; D_1__Firmicutes; D_2__Clostridia; D_3__Clostridiales; D_4__Ruminococcaceae; D_5__Ruminococcaceae UCG-013; D_6__uncultured bacterium
OTU_2859	7	4	1	10	8	0	10	67	15	3	1	19	11	1	1	12	2	3	4	5	0	1	0	0	4	1	5	1	1	3	3	3	0	1	2	1	D_0__Bacteria; D_1__Firmicutes; D_2__Clostridia; D_3__Clostridiales; D_4__Clostridiaceae 1; D_5__Clostridium sensu stricto 1; D_6__uncultured bacterium
OTU_7429	9	4	16	17	4	0	33	16	29	25	3	16	6	2	6	17	7	5	2	7	3	11	1	3	3	12	5	5	3	6	3	0	0	0	0	0	D_0__Bacteria; D_1__Proteobacteria; D_2__Betaproteobacteria; D_3__Burkholderiales; D_4__Oxalobacteraceae; D_5__Undibacterium; D_6__uncultured bacterium
OTU_4741	1	0	2	0	1	0	0	0	1	0	0	0	0	0	0	0	0	7	0	1	0	0	0	0	1	0	1	0	0	1	3	0	0	0	0	0	Unassigned
OTU_2046	2	1	8	17	5	0	15	22	0	13	4	4	1	2	0	0	5	6	0	1	2	1	1	1	4	2	1	0	2	0	16	0	0	0	0	0	D_0__Bacteria; D_1__Bacteroidetes; D_2__Bacteroidia; D_3__Bacteroidales; D_4__Bacteroidales S24-7 group; D_5__uncultured bacterium; D_6__uncultured bacterium
OTU_2778	2	0	1	4	0	0	2	1	0	0	1	0	0	0	0	0	0	0	6	2	1	8	3	0	2	1	0	0	0	0	0	0	0	0	0	0	Unassigned
OTU_5507	1	1	0	0	0	0	1	2	2	0	0	1	1	0	0	0	0	0	1	2	3	0	0	0	1	2	0	1	0	0	1	0	0	0	0	0	D_0__Bacteria; D_1__Firmicutes; D_2__Clostridia; D_3__Clostridiales; D_4__Ruminococcaceae; D_5__Ruminiclostridium 5; D_6__uncultured bacterium
OTU_1800	6	0	2	7	1	0	8	1	8	1	0	0	0	0	0	0	0	1	0	2	0	3	0	0	4	0	0	0	0	0	0	0	0	0	0	0	D_0__Bacteria; D_1__Firmicutes; D_2__Clostridia; D_3__Clostridiales; D_4__Ruminococcaceae; D_5__Anaerotruncus; D_6__uncultured bacterium
OTU_3105	12	3	6	16	20	4	9	10	2	2	2	10	2	0	0	1	3	19	5	6	36	2	1	8	18	8	10	1	3	3	21	0	0	0	0	0	D_0__Bacteria; D_1__Bacteroidetes; D_2__Bacteroidia; D_3__Bacteroidales; D_4__Bacteroidales S24-7 group; D_5__uncultured bacterium; D_6__uncultured bacterium
OTU_2471	7	1	9	7	6	0	8	7	4	3	2	18	2	0	0	6	3	27	2	4	6	2	0	6	7	3	7	3	2	0	56	0	0	0	0	0	D_0__Bacteria; D_1__Bacteroidetes; D_2__Bacteroidia; D_3__Bacteroidales; D_4__Bacteroidales S24-7 group; D_5__uncultured bacterium; D_6__uncultured bacterium
OTU_17	135	51	115	196	134	51	16116	191	254	230	70	1286	187	16	77	155	86	107	126	190	152	114	38	35	96	134	678	131	173	135	92	0	0	0	0	0	D_0__Bacteria; D_1__Firmicutes; D_2__Bacilli; D_3__Bacillales; D_4__Planococcaceae; D_5__Solibacillus; D_6__uncultured bacterium
OTU_6897	11	0	1	3	0	0	0	0	0	0	0	0	0	0	0	0	0	2	0	0	0	1	1	1	0	1	0	1	0	0	3	0	0	0	0	0	D_0__Bacteria; D_1__Firmicutes; D_2__Clostridia; D_3__Clostridiales; D_4__Ruminococcaceae; D_5__Ruminiclostridium 5; D_6__uncultured bacterium
OTU_186	147	66	33	224	89	20	66	56	76	18	10	45	34	46	8	18	23	62	1002	555	775	203	125	89	179	154	84	85	28	29	94	0	0	0	0	0	D_0__Bacteria; D_1__Firmicutes; D_2__Clostridia; D_3__Clostridiales; D_4__Ruminococcaceae; D_5__Ruminococcaceae V9D2013 group; D_6__uncultured bacterium
OTU_63	103	71	323	530	187	22	190	476	1086	209	304	255	60	36	9	19	1225	146	266	398	579	384	89	62	125	106	112	51	39	86	274	0	0	0	0	0	D_0__Bacteria; D_1__Firmicutes; D_2__Clostridia; D_3__Clostridiales; D_4__Lachnospiraceae; D_5__Lachnoclostridium; D_6__uncultured organism
OTU_5684	23	12	28	62	35	14	42	15	18	10	0	14	27	6	10	25	7	27	11	35	31	17	6	24	276	134	64	398	310	130	73	0	0	0	0	0	D_0__Bacteria; D_1__Actinobacteria; D_2__Coriobacteriia; D_3__Coriobacteriales; D_4__Coriobacteriaceae; D_5__Coriobacteriaceae UCG-002; D_6__uncultured bacterium
OTU_469	19	3	13	12	23	2	11	32	27	8	11	101	12	3	3	7	8	25	5	11	16	7	2	6	20	8	17	7	4	6	33	0	0	0	0	0	D_0__Bacteria; D_1__Bacteroidetes; D_2__Sphingobacteriia; D_3__Sphingobacteriales; D_4__Sphingobacteriaceae; D_5__Nubsella; D_6__Nubsella zeaxanthinifaciens
OTU_525	43	20	0	7	75	2	6	3	7	0	0	1	2	0	0	1	2	6	5	6	10	5	4	0	4	1	7	2	2	3	3	0	0	0	0	0	D_0__Bacteria; D_1__Firmicutes; D_2__Clostridia; D_3__Clostridiales; D_4__Family XIII; D_5__Family XIII AD3011 group; D_6__uncultured bacterium
OTU_1409	17	0	3	1	1	0	6	3	1	0	0	2	0	0	0	0	2	0	1	1	2	1	0	0	1	0	0	0	2	0	0	0	0	0	0	0	D_0__Bacteria; D_1__Firmicutes; D_2__Clostridia; D_3__Clostridiales; D_4__Lachnospiraceae; D_5__uncultured; D_6__uncultured bacterium
OTU_258	8	2	4	10	6	0	13	6	6	7	1	11	71	9	212	334	2	84	5	7	12	11	2	3	20	20	7	8	15	66	5	0	0	0	0	0	D_0__Bacteria; D_1__Proteobacteria; D_2__Alphaproteobacteria; D_3__Rhizobiales; D_4__Methylobacteriaceae; D_5__Methylobacterium; D_6__uncultured bacterium
OTU_5120	7	0	1	9	0	0	0	1	2	0	0	0	0	0	0	0	0	0	4	2	1	4	0	0	0	0	1	0	1	0	0	0	0	0	0	0	D_0__Bacteria; D_1__Firmicutes; D_2__Clostridia; D_3__Clostridiales; D_4__Ruminococcaceae; D_5__Ruminococcaceae NK4A214 group; D_6__uncultured bacterium
OTU_2690	12	1	3	5	5	0	12	3	0	1	0	1	0	1	0	0	1	7	0	1	4	0	1	1	2	2	2	0	0	2	14	0	0	0	0	0	D_0__Bacteria; D_1__Bacteroidetes; D_2__Bacteroidia; D_3__Bacteroidales; D_4__Bacteroidales S24-7 group; D_5__uncultured bacterium; D_6__uncultured bacterium
OTU_5661	1	1	0	0	1	0	2	1	1	0	0	2	0	0	0	0	1	3	2	5	3	3	1	0	0	1	0	0	0	1	1	0	0	0	0	0	D_0__Bacteria; D_1__Firmicutes; D_2__Clostridia; D_3__Clostridiales; D_4__Ruminococcaceae; D_5__uncultured; D_6__uncultured bacterium
OTU_475	1	3	5	8	3	1	3	5	1	0	1	2	3	1	0	1	0	3	1	74	7	6	0	11	27	24	6	2	16	0	2	0	0	0	0	0	Unassigned
OTU_691	31	4	22	5	27	2	28	54	69	16	16	553	2	4	3	5	34	21	8	3	10	0	4	13	13	4	10	4	0	10	27	0	0	0	0	0	D_0__Bacteria; D_1__Bacteroidetes; D_2__Bacteroidia; D_3__Bacteroidales; D_4__Bacteroidaceae; D_5__Bacteroides; D_6__uncultured organism
OTU_322	27	7	27	30	18	7	58	28	27	23	6	36	36	8	24	30	21	34	26	38	26	27	13	4	35	32	171	52	21	25	26	0	0	0	0	0	D_0__Bacteria; D_1__Actinobacteria; D_2__Actinobacteria; D_3__Micrococcales; D_4__Micrococcaceae; D_5__Kocuria
OTU_1950	6	3	2	7	5	1	6	7	2	8	1	7	2	0	1	1	1	5	4	5	2	1	2	2	3	1	0	2	1	1	18	0	0	0	0	0	D_0__Bacteria; D_1__Bacteroidetes; D_2__Bacteroidia; D_3__Bacteroidales; D_4__Bacteroidales S24-7 group; D_5__uncultured bacterium; D_6__uncultured bacterium
OTU_6210	2	0	6	9	0	0	3	1	0	2	0	0	0	0	0	0	1	1	4	1	1	13	4	0	0	2	2	0	0	0	0	0	0	0	0	0	D_0__Bacteria; D_1__Verrucomicrobia; D_2__Verrucomicrobiae; D_3__Verrucomicrobiales; D_4__Verrucomicrobiaceae; D_5__Akkermansia; D_6__uncultured bacterium
OTU_1651	5	0	8	2	3	2	3	2	2	0	1	1	2	1	1	1	0	20	6	2	1	4	0	4	4	6	7	1	1	2	34	0	0	0	0	0	D_0__Bacteria; D_1__Firmicutes; D_2__Clostridia; D_3__Clostridiales; D_4__Ruminococcaceae; D_5__Ruminiclostridium 5; D_6__uncultured bacterium
OTU_155	60	58	38	133	110	62	69	54	85	19	4	50	31	16	5	20	19	22	102	138	371	74	25	31	100	57	50	37	43	49	49	0	0	0	0	0	D_0__Bacteria; D_1__Firmicutes; D_2__Clostridia; D_3__Clostridiales; D_4__Clostridiales vadinBB60 group; D_5__uncultured bacterium; D_6__uncultured bacterium
OTU_514	20	9	20	30	11	1	26	20	18	14	3	20	15	0	10	19	3	32	18	18	22	20	7	3	16	17	11	16	8	14	27	0	0	0	0	0	D_0__Bacteria; D_1__Acidobacteria; D_2__Holophagae; D_3__Subgroup 7; D_4__uncultured bacterium; D_5__uncultured bacterium; D_6__uncultured bacterium
OTU_2291	52	9	74	39	23	5	92	60	166	67	4	70	80	17	180	392	19	310	32	40	48	35	9	9	50	84	32	34	29	102	44	0	0	0	0	0	D_0__Bacteria; D_1__Proteobacteria; D_2__Alphaproteobacteria; D_3__Sphingomonadales; D_4__Sphingomonadaceae; D_5__Sphingomonas; D_6__unidentified marine bacterioplankton
OTU_3209	20	2	1	29	13	3	1	3	3	0	0	0	1	1	0	1	1	5	13	9	17	3	1	1	2	1	1	1	0	2	2	0	0	0	0	0	D_0__Bacteria; D_1__Firmicutes; D_2__Clostridia; D_3__Clostridiales; D_4__Ruminococcaceae; D_5__Ruminococcaceae NK4A214 group; D_6__uncultured bacterium
OTU_667	7	3	5	11	4	0	13	3	16	5	1	11	6	1	5	12	4	17	4	8	7	8	0	1	4	8	6	3	3	6	10	0	0	0	0	0	D_0__Bacteria; D_1__Proteobacteria; D_2__Alphaproteobacteria; D_3__Caulobacterales; D_4__Hyphomonadaceae; D_5__Hyphomonas; D_6__uncultured bacterium
OTU_2669	8	2	0	1	4	0	0	0	3	0	2	1	1	0	0	0	0	2	4	4	0	2	0	0	0	1	0	0	0	2	2	0	0	0	0	0	D_0__Bacteria; D_1__Firmicutes; D_2__Clostridia; D_3__Clostridiales; D_4__Lachnospiraceae
OTU_883	13	1	10	10	19	1	15	19	14	9	3	46	6	2	3	5	9	29	2	7	19	6	3	5	17	11	3	5	5	5	49	0	0	0	0	0	D_0__Bacteria; D_1__Bacteroidetes; D_2__Bacteroidia; D_3__Bacteroidales; D_4__Bacteroidales S24-7 group
OTU_1417	6	0	5	6	3	0	5	3	6	0	0	7	2	3	3	3	1	3	7	2	1	6	0	3	2	4	2	0	5	3	10	0	0	0	0	0	D_0__Bacteria; D_1__Chloroflexi; D_2__Anaerolineae; D_3__Anaerolineales; D_4__Anaerolineaceae; D_5__uncultured; D_6__uncultured Chloroflexi bacterium
OTU_410	25	4	18	23	15	1	46	30	48	20	4	24	35	6	29	59	7	75	23	17	27	22	10	3	15	22	22	18	10	25	20	0	0	0	0	0	D_0__Bacteria; D_1__Proteobacteria; D_2__Alphaproteobacteria; D_3__Rhizobiales; D_4__Rhizobiaceae; D_5__Rhizobium; D_6__uncultured bacterium
OTU_2100	29	1	30	15	16	2	26	15	2	7	2	24	1	2	2	1	4	83	5	3	16	2	4	13	20	10	15	6	0	0	149	0	0	0	0	0	D_0__Bacteria; D_1__Bacteroidetes; D_2__Bacteroidia; D_3__Bacteroidales; D_4__Bacteroidales S24-7 group; D_5__uncultured bacterium; D_6__uncultured bacterium
OTU_866	24	12	37	28	16	0	25	13	11	5	1	16	12	6	7	3	2	146	39	24	25	29	4	26	38	29	35	13	10	7	308	0	0	0	0	0	D_0__Bacteria; D_1__Firmicutes; D_2__Clostridia; D_3__Clostridiales; D_4__Ruminococcaceae; D_5__Ruminiclostridium 5; D_6__uncultured bacterium
OTU_1188	46	1	4	2	80	2	18	56	59	12	48	379	6	0	0	2	111	17	6	2	24	4	1	2	4	2	10	0	1	10	13	0	0	0	0	0	D_0__Bacteria; D_1__Bacteroidetes; D_2__Bacteroidia; D_3__Bacteroidales; D_4__Bacteroidaceae; D_5__Bacteroides; D_6__uncultured bacterium
OTU_2067	2	14	2	1	4	2	5	4	3	0	0	2	0	0	0	1	1	1	4	31	4	21	5	4	7	3	3	0	2	1	1	0	0	0	0	0	D_0__Bacteria; D_1__Firmicutes; D_2__Clostridia; D_3__Clostridiales; D_4__Ruminococcaceae; D_5__Ruminococcaceae UCG-014; D_6__uncultured bacterium
OTU_5095	3	0	1	2	3	1	4	3	2	0	1	4	2	0	1	6	1	2	1	1	1	1	0	2	4	1	0	0	0	0	3	0	0	0	0	0	D_0__Bacteria; D_1__Bacteroidetes; D_2__Bacteroidia; D_3__Bacteroidia Incertae Sedis; D_4__Draconibacteriaceae; D_5__uncultured; D_6__uncultured bacterium
OTU_2705	11	2	1	5	3	5	1	0	1	0	0	1	1	0	0	1	1	1	1	10	15	2	1	2	1	1	0	0	0	0	2	0	0	0	0	0	D_0__Bacteria; D_1__Firmicutes; D_2__Clostridia; D_3__Clostridiales; D_4__Ruminococcaceae; D_5__Ruminiclostridium 5; D_6__uncultured bacterium
OTU_7459	4	0	2	1	0	0	0	1	2	0	0	0	0	1	0	0	0	0	0	0	0	0	0	0	0	0	0	0	0	1	0	0	0	0	0	0	Unassigned
OTU_6316	7	34	2	9	6	1	2	1	5	2	0	3	1	0	0	0	1	2	2	6	3	4	0	0	1	5	1	0	0	1	2	0	0	0	0	0	D_0__Bacteria; D_1__Firmicutes; D_2__Clostridia; D_3__Clostridiales; D_4__Ruminococcaceae; D_5__Ruminococcaceae UCG-014; D_6__uncultured bacterium
OTU_616	7	6	10	16	14	3	8	6	14	1	0	7	5	8	2	1	5	12	225	35	45	53	9	7	13	10	10	11	4	4	16	0	0	0	0	0	D_0__Bacteria; D_1__Firmicutes; D_2__Clostridia; D_3__Clostridiales; D_4__Ruminococcaceae; D_5__Ruminococcus 1; D_6__uncultured bacterium
OTU_3401	3	2	0	0	0	1	0	0	0	0	0	0	1	0	0	0	0	1	2	1	0	0	0	0	0	0	0	0	0	0	0	0	0	0	0	0	D_0__Bacteria; D_1__Firmicutes; D_2__Clostridia; D_3__Clostridiales; D_4__Ruminococcaceae
OTU_4570	5	4	14	8	6	1	8	2	2	1	0	2	6	0	0	0	2	36	7	8	3	3	2	9	10	11	9	1	1	2	65	0	0	0	0	0	D_0__Bacteria; D_1__Firmicutes; D_2__Clostridia; D_3__Clostridiales; D_4__Ruminococcaceae; D_5__Ruminiclostridium 5; D_6__uncultured bacterium
OTU_413	3	3	5	1	13	1	1	13	12	2	6	48	25	10	3	116	10	6	2	2	3	0	1	13	29	45	22	5	1	9	6	0	0	0	0	0	D_0__Bacteria; D_1__Bacteroidetes; D_2__Bacteroidia; D_3__Bacteroidales; D_4__Prevotellaceae; D_5__Alloprevotella; D_6__uncultured bacterium
OTU_1553	3	3	2	0	4	4	1	3	0	3	1	1	4	4	0	0	0	4	0	14	16	2	1	1	10	9	1	0	1	5	3	0	0	0	0	0	D_0__Bacteria; D_1__Bacteroidetes; D_2__Bacteroidetes VC2.1 Bac22; D_3__uncultured bacterium; D_4__uncultured bacterium; D_5__uncultured bacterium; D_6__uncultured bacterium
OTU_5612	7	0	5	3	7	0	7	4	1	0	0	3	0	1	0	0	1	8	1	1	15	0	0	7	2	1	2	1	1	1	17	0	0	0	0	0	D_0__Bacteria; D_1__Bacteroidetes; D_2__Bacteroidia; D_3__Bacteroidales; D_4__Bacteroidales S24-7 group; D_5__uncultured bacterium; D_6__uncultured bacterium
OTU_5279	4	0	1	5	4	1	2	0	0	0	0	0	2	0	0	0	0	1	1	14	12	8	2	0	0	0	1	0	0	0	2	0	0	0	0	0	D_0__Bacteria; D_1__Firmicutes; D_2__Clostridia; D_3__Clostridiales; D_4__Ruminococcaceae; D_5__Ruminococcaceae V9D2013 group; D_6__uncultured bacterium
OTU_3573	14	0	0	0	0	0	5	0	0	0	0	6	0	0	0	0	1	3	0	0	0	0	0	0	1	0	0	0	0	0	1	0	0	0	0	0	D_0__Bacteria; D_1__Bacteroidetes; D_2__Bacteroidia; D_3__Bacteroidales; D_4__Porphyromonadaceae; D_5__Parabacteroides; D_6__uncultured bacterium
OTU_6938	3	0	4	17	3	0	14	8	2	12	0	1	2	0	3	5	6	3	3	2	6	12	1	0	3	1	0	0	0	3	0	0	0	0	0	0	D_0__Bacteria; D_1__Proteobacteria; D_2__Alphaproteobacteria; D_3__Rhizobiales; D_4__Methylobacteriaceae; D_5__Methylobacterium; D_6__uncultured bacterium
OTU_7898	2	0	1	4	2	0	5	2	2	2	0	1	0	0	0	2	2	4	1	1	5	1	3	0	1	2	2	3	0	0	0	0	0	0	0	0	D_0__Bacteria; D_1__Acidobacteria; D_2__Acidobacteria; D_3__Subgroup 6; D_4__uncultured Acidobacteria bacterium; D_5__uncultured Acidobacteria bacterium; D_6__uncultured Acidobacteria bacterium
OTU_4149	1	0	0	0	0	0	4	1	0	0	0	0	5	0	0	0	0	1	1	0	0	0	0	0	0	5	0	0	0	1	0	0	0	0	0	0	D_0__Bacteria; D_1__Firmicutes; D_2__Clostridia; D_3__Clostridiales; D_4__Christensenellaceae; D_5__Christensenellaceae R-7 group; D_6__uncultured bacterium
OTU_6532	9	0	2	1	0	0	0	2	0	2	0	0	0	0	0	0	1	0	0	0	0	0	0	0	0	0	0	2	0	0	0	0	0	0	0	0	Unassigned
OTU_2536	6	0	0	5	0	0	0	0	0	0	0	0	0	0	0	0	0	1	0	0	0	0	0	0	0	0	2	0	1	1	3	0	0	0	0	0	D_0__Bacteria; D_1__Firmicutes; D_2__Clostridia; D_3__Clostridiales; D_4__Ruminococcaceae; D_5__Ruminiclostridium 5; D_6__uncultured bacterium
OTU_4475	1	0	0	2	1	0	0	0	1	0	0	5	1	0	7	14	1	1	1	0	1	1	0	0	0	0	3	2	1	2	0	0	0	0	0	0	D_0__Bacteria; D_1__Bacteroidetes; D_2__Flavobacteriia; D_3__Flavobacteriales; D_4__Flavobacteriaceae; D_5__Chryseobacterium
OTU_2000	9	1	6	3	3	0	7	6	8	6	1	6	12	0	8	18	4	20	5	6	2	7	2	0	5	2	8	1	4	7	2	0	0	0	0	0	D_0__Bacteria; D_1__Proteobacteria; D_2__Alphaproteobacteria; D_3__Sphingomonadales; D_4__Sphingomonadaceae; D_5__Sphingomonas; D_6__uncultured bacterium
OTU_326	40	19	35	88	43	8	71	80	113	26	15	76	24	10	17	19	16	63	78	112	112	78	27	14	47	30	39	18	37	23	58	0	0	0	0	0	D_0__Bacteria; D_1__Firmicutes; D_2__Clostridia; D_3__Clostridiales; D_4__Lachnospiraceae; D_5__Lachnospiraceae NK4A136 group; D_6__uncultured bacterium
OTU_7267	86	26	50	123	48	24	5712	61	120	555	28	445	74	8	30	69	38	47	45	95	83	71	15	22	72	56	191	88	96	72	33	0	0	0	0	0	D_0__Bacteria; D_1__Firmicutes; D_2__Bacilli; D_3__Bacillales; D_4__Planococcaceae; D_5__Lysinibacillus
OTU_7150	2	0	0	0	0	0	0	0	0	0	0	0	0	0	0	0	0	0	0	0	0	0	0	0	0	0	0	0	0	0	0	0	0	0	0	0	Unassigned
OTU_1415	35	0	1	2	2	1	7	3	3	1	0	2	3	0	1	2	0	1	2	0	1	1	1	0	0	0	0	0	2	0	1	0	0	0	0	0	D_0__Bacteria; D_1__Firmicutes; D_2__Clostridia; D_3__Clostridiales; D_4__Defluviitaleaceae; D_5__Defluviitaleaceae UCG-011; D_6__uncultured bacterium
OTU_152	82	18	14	14	33	63	38	238	36	11	13	247	31	8	4	7	31	69	7	7	31	9	5	13	22	21	18	10	6	14	82	0	0	0	0	0	D_0__Bacteria; D_1__Bacteroidetes; D_2__Bacteroidia; D_3__Bacteroidales; D_4__Porphyromonadaceae; D_5__Parabacteroides; D_6__uncultured bacterium
OTU_4945	2	1	0	0	0	0	1	0	0	1	0	0	0	0	0	0	0	4	0	0	2	0	0	0	1	0	0	0	0	0	1	0	0	0	0	0	D_0__Bacteria; D_1__Proteobacteria; D_2__Alphaproteobacteria; D_3__Rhodospirillales; D_4__Rhodospirillaceae; D_5__Defluviicoccus; D_6__uncultured bacterium
OTU_757	21	2	6	34	17	1	71	2	4	2	0	6	0	0	0	1	0	2	12	23	9	16	2	2	5	1	2	2	1	2	6	0	0	0	0	0	D_0__Bacteria; D_1__Firmicutes; D_2__Clostridia; D_3__Clostridiales; D_4__Ruminococcaceae
OTU_387	28	5	17	34	10	3	37	22	25	11	11	21	15	1	8	16	13	27	20	29	29	17	6	7	24	33	29	24	18	17	27	0	0	0	0	0	D_0__Bacteria; D_1__Actinobacteria; D_2__Acidimicrobiia; D_3__Acidimicrobiales; D_4__OM1 clade; D_5__uncultured bacterium; D_6__uncultured bacterium
OTU_614	42	4	48	25	16	3	49	34	98	28	3	46	26	7	17	56	6	20	31	18	28	20	8	13	26	131	18	27	16	42	26	0	0	0	0	0	D_0__Bacteria; D_1__Proteobacteria; D_2__Betaproteobacteria; D_3__Burkholderiales; D_4__Burkholderiaceae; D_5__Burkholderia
OTU_832	6	1	6	9	2	1	15	9	6	1	0	4	7	2	0	2	1	7	7	11	7	10	0	2	6	8	8	6	8	1	10	0	0	0	0	0	D_0__Bacteria; D_1__Firmicutes; D_2__Negativicutes; D_3__Selenomonadales; D_4__Veillonellaceae; D_5__Mitsuokella; D_6__human gut metagenome
OTU_2375	4	0	2	3	0	0	1	1	3	0	0	2	0	2	0	0	0	0	36	2	6	4	0	0	3	2	1	2	0	0	0	0	0	0	0	0	D_0__Bacteria; D_1__Firmicutes; D_2__Clostridia; D_3__Clostridiales; D_4__Ruminococcaceae; D_5__Ruminococcus 1; D_6__uncultured bacterium
OTU_5897	13	7	2	42	8	1	3	5	7	1	0	1	1	2	0	1	2	3	15	10	11	4	3	4	2	5	1	4	4	1	4	0	0	0	0	0	D_0__Bacteria; D_1__Firmicutes; D_2__Clostridia; D_3__Clostridiales; D_4__Ruminococcaceae; D_5__Ruminococcaceae NK4A214 group; D_6__uncultured bacterium
OTU_383	8	3	5	12	11	1	24	11	4	3	1	5	6	5	3	10	4	6	48	115	69	77	5	8	24	27	11	8	12	4	12	0	0	0	0	0	D_0__Bacteria; D_1__Firmicutes; D_2__Clostridia; D_3__Clostridiales; D_4__Peptococcaceae; D_5__uncultured; D_6__uncultured bacterium
OTU_2701	17	0	1	0	5	1	8	10	4	3	2	65	0	0	1	1	5	4	2	0	5	1	0	1	1	0	1	0	0	0	1	0	0	0	0	0	D_0__Bacteria; D_1__Bacteroidetes; D_2__Bacteroidia; D_3__Bacteroidales; D_4__Bacteroidaceae; D_5__Bacteroides; D_6__uncultured bacterium
OTU_513	12	8	17	29	13	1	49	34	39	15	4	32	21	6	8	16	9	22	22	33	30	30	12	11	19	16	19	6	19	12	21	0	0	0	0	0	D_0__Bacteria; D_1__Firmicutes; D_2__Clostridia; D_3__Clostridiales; D_4__Clostridiaceae 2; D_5__Alkaliphilus
OTU_550	27	21	32	68	49	10	58	71	118	24	10	68	21	10	5	17	32	85	92	114	151	107	22	33	62	45	42	13	10	25	137	0	0	0	0	0	D_0__Bacteria; D_1__Firmicutes; D_2__Clostridia; D_3__Clostridiales; D_4__Lachnospiraceae; D_5__Lachnospiraceae NK4A136 group; D_6__uncultured bacterium
OTU_432	3	2	5	6	4	2	242	3	3	0	0	3	3	0	0	1	0	5	10	7	10	4	0	4	4	3	4	6	4	1	10	0	0	0	0	0	D_0__Bacteria; D_1__Firmicutes; D_2__Clostridia; D_3__Clostridiales; D_4__Ruminococcaceae; D_5__Ruminiclostridium 5; D_6__uncultured bacterium
OTU_3769	2	1	3	2	1	0	3	0	0	0	0	0	0	0	0	0	0	4	0	1	2	2	0	0	1	2	0	1	1	0	3	0	0	0	0	0	D_0__Bacteria; D_1__Firmicutes; D_2__Clostridia; D_3__Clostridiales; D_4__Ruminococcaceae; D_5__Anaerotruncus; D_6__uncultured bacterium
OTU_4024	11	0	2	3	10	0	7	16	20	1	10	233	2	1	0	2	8	5	1	1	3	2	0	1	1	1	0	6	0	3	5	0	0	0	0	0	D_0__Bacteria; D_1__Bacteroidetes; D_2__Bacteroidia; D_3__Bacteroidales; D_4__Bacteroidaceae; D_5__Bacteroides; D_6__uncultured bacterium
OTU_5011	2	0	0	0	0	0	1	0	0	0	0	0	0	0	0	0	0	1	2	0	0	0	0	0	0	0	0	0	0	0	0	0	0	0	0	0	D_0__Bacteria; D_1__Bacteroidetes; D_2__Bacteroidia; D_3__Bacteroidales; D_4__Porphyromonadaceae; D_5__Butyricimonas
OTU_650	9	8	2	33	15	1	8	3	6	2	0	9	5	2	0	0	0	3	9	54	30	33	6	6	7	12	5	1	5	5	5	0	0	0	0	0	D_0__Bacteria; D_1__Firmicutes; D_2__Clostridia; D_3__Clostridiales; D_4__Ruminococcaceae; D_5__Ruminococcaceae UCG-005; D_6__uncultured bacterium
OTU_4296	12	5	1	18	8	0	5	3	3	3	0	1	7	0	0	0	2	4	19	30	12	12	9	0	3	1	2	4	1	3	5	0	0	0	0	0	D_0__Bacteria; D_1__Firmicutes; D_2__Clostridia; D_3__Clostridiales; D_4__Ruminococcaceae; D_5__Flavonifractor
OTU_2706	34	8	28	38	16	2	90	44	78	30	4	81	46	7	28	51	24	52	25	52	50	33	11	9	23	46	22	23	30	30	30	0	0	0	0	0	D_0__Bacteria; D_1__Proteobacteria; D_2__Gammaproteobacteria; D_3__Pseudomonadales; D_4__Pseudomonadaceae; D_5__Pseudomonas
OTU_7969	3	0	3	1	0	0	2	1	3	1	0	2	0	0	1	2	1	0	0	0	0	0	0	0	0	1	0	1	0	0	0	0	0	0	0	0	D_0__Bacteria; D_1__Proteobacteria; D_2__Gammaproteobacteria; D_3__Pseudomonadales; D_4__Pseudomonadaceae; D_5__Pseudomonas; D_6__uncultured bacterium
OTU_307	7	3	9	50	13	2	29	90	65	43	16	40	5	2	2	2	48	15	21	31	33	19	11	0	10	5	9	2	5	5	13	0	0	0	0	0	D_0__Bacteria; D_1__Firmicutes; D_2__Clostridia; D_3__Clostridiales; D_4__Lachnospiraceae; D_5__Coprococcus 1; D_6__uncultured bacterium
OTU_4184	20	2	13	6	6	0	16	13	21	5	2	23	8	1	3	12	2	16	14	4	10	9	2	2	8	7	8	5	3	4	9	0	0	0	0	0	D_0__Bacteria; D_1__Proteobacteria; D_2__Gammaproteobacteria; D_3__Acidithiobacillales; D_4__KCM-B-112; D_5__uncultured Chromatiaceae bacterium; D_6__uncultured Chromatiaceae bacterium
OTU_340	20	5	47	42	12	5	53	43	63	16	6	49	7	4	2	4	14	156	42	58	51	51	16	24	47	38	56	12	6	13	257	0	0	0	0	0	D_0__Bacteria; D_1__Firmicutes; D_2__Clostridia; D_3__Clostridiales; D_4__Lachnospiraceae; D_5__Lachnospiraceae NK4A136 group; D_6__uncultured bacterium
OTU_7987	5	1	1	3	6	0	5	3	4	0	1	2	0	2	0	2	3	4	40	8	19	9	1	3	3	3	2	3	0	0	10	0	0	0	0	0	D_0__Bacteria; D_1__Firmicutes; D_2__Clostridia; D_3__Clostridiales; D_4__Lachnospiraceae; D_5__Lachnospiraceae NK4A136 group; D_6__uncultured bacterium
OTU_6950	4	1	0	5	2	0	0	1	0	0	0	1	0	0	0	0	0	1	1	3	5	5	1	1	0	4	0	0	0	0	0	0	0	0	0	0	D_0__Bacteria; D_1__Firmicutes; D_2__Clostridia; D_3__Clostridiales; D_4__Ruminococcaceae; D_5__uncultured; D_6__uncultured bacterium
OTU_2204	1	0	1	1	2	0	12	4	2	0	0	3	6	10	5	3	0	0	2	1	1	1	1	8	6	6	6	3	5	6	2	0	0	0	0	0	D_0__Bacteria; D_1__Firmicutes; D_2__Bacilli; D_3__Bacillales; D_4__Bacillaceae; D_5__Ureibacillus
OTU_2716	5	0	1	4	2	0	3	2	3	1	0	14	1	0	0	1	2	13	1	1	3	0	0	5	1	1	4	0	0	3	17	0	0	0	0	0	D_0__Bacteria; D_1__Bacteroidetes; D_2__Bacteroidia; D_3__Bacteroidales; D_4__Bacteroidales S24-7 group; D_5__uncultured bacterium; D_6__uncultured bacterium
OTU_1299	17	1	21	6	6	0	10	2	6	1	4	3	0	1	0	2	6	6	4	2	6	3	0	4	3	2	0	0	0	0	4	0	0	0	0	0	D_0__Bacteria; D_1__Firmicutes; D_2__Clostridia; D_3__Clostridiales; D_4__Ruminococcaceae; D_5__uncultured; D_6__uncultured organism
OTU_4316	26	0	2	1	2	0	4	0	1	1	0	6	2	0	0	1	3	2	0	0	2	1	0	0	0	2	0	0	0	0	2	0	0	0	0	0	D_0__Bacteria; D_1__Bacteroidetes; D_2__Bacteroidia; D_3__Bacteroidales; D_4__Bacteroidales S24-7 group; D_5__uncultured bacterium; D_6__uncultured bacterium
OTU_1260	9	3	11	8	13	2	18	19	8	6	1	57	6	4	2	5	8	31	4	7	7	2	2	3	12	3	12	4	3	5	41	0	0	0	0	0	D_0__Bacteria; D_1__Bacteroidetes; D_2__Bacteroidia; D_3__Bacteroidales; D_4__Bacteroidales S24-7 group; D_5__uncultured bacterium; D_6__uncultured bacterium
OTU_2592	15	0	13	2	1	1	4	2	2	0	0	0	1	1	1	2	0	1	1	2	3	1	0	4	4	11	4	5	7	0	1	0	0	0	0	0	D_0__Bacteria; D_1__Cyanobacteria; D_2__Melainabacteria; D_3__Gastranaerophilales; D_4__uncultured bacterium; D_5__uncultured bacterium; D_6__uncultured bacterium
OTU_418	28	15	80	20	21	1	29	38	10	11	5	37	16	3	1	19	16	252	7	13	27	4	3	54	52	38	66	15	3	6	523	0	0	0	0	0	D_0__Bacteria; D_1__Bacteroidetes; D_2__Bacteroidia; D_3__Bacteroidales; D_4__Bacteroidales S24-7 group; D_5__uncultured bacterium; D_6__uncultured bacterium
OTU_1701	2	0	3	2	3	0	2	0	1	0	0	2	1	0	0	0	1	0	0	11	1	3	0	6	5	8	4	0	2	1	0	0	0	0	0	0	D_0__Bacteria; D_1__Firmicutes; D_2__Clostridia; D_3__Clostridiales; D_4__Clostridiales vadinBB60 group; D_5__uncultured bacterium; D_6__uncultured bacterium
OTU_7255	2	0	0	3	0	0	0	0	0	0	0	0	0	0	0	0	0	0	0	0	0	0	0	0	0	0	0	0	0	0	0	0	0	0	0	0	Unassigned
OTU_3817	28	1	6	10	28	2	11	47	34	12	19	259	4	0	0	2	35	10	3	3	7	5	0	2	10	1	4	4	1	7	16	0	0	0	0	0	D_0__Bacteria; D_1__Bacteroidetes; D_2__Bacteroidia; D_3__Bacteroidales; D_4__Bacteroidaceae; D_5__Bacteroides; D_6__uncultured bacterium
OTU_4701	17	0	2	2	4	1	11	1	0	0	2	1	0	0	0	0	7	2	5	7	2	4	1	0	2	1	3	0	0	0	0	0	0	0	0	0	D_0__Bacteria; D_1__Firmicutes; D_2__Negativicutes; D_3__Selenomonadales; D_4__Acidaminococcaceae; D_5__Phascolarctobacterium; D_6__uncultured bacterium
OTU_222	36	2	37	21	24	3	32	47	6	10	4	34	15	3	1	3	12	114	8	8	287	3	6	17	47	24	20	12	7	6	142	0	0	0	0	0	D_0__Bacteria; D_1__Bacteroidetes; D_2__Bacteroidia; D_3__Bacteroidales; D_4__Bacteroidales S24-7 group; D_5__uncultured bacterium; D_6__uncultured bacterium
OTU_3178	5	1	4	1	2	0	0	0	0	7	0	5	4	0	0	0	3	8	0	3	5	2	1	2	4	1	1	0	1	0	6	2	0	0	0	0	D_0__Bacteria; D_1__Bacteroidetes; D_2__Bacteroidia; D_3__Bacteroidales; D_4__Bacteroidales S24-7 group; D_5__uncultured bacterium; D_6__uncultured bacterium
OTU_463	47	6	12	46	17	6	274	34	70	29	7	60	34	3	27	53	14	50	38	34	38	27	10	12	23	36	65	30	39	21	36	0	0	0	0	0	D_0__Bacteria; D_1__Firmicutes; D_2__Bacilli; D_3__Bacillales; D_4__Bacillaceae; D_5__Bacillus
OTU_2730	1	0	1	8	0	1	31	1	1	0	1	1	0	0	0	0	0	1	3	0	0	1	0	1	1	2	0	1	1	0	0	0	0	0	0	0	D_0__Bacteria; D_1__Firmicutes; D_2__Clostridia; D_3__Clostridiales; D_4__Christensenellaceae; D_5__uncultured; D_6__uncultured bacterium
OTU_354	7	3	12	19	5	2	22	12	37	22	2	11	15	2	21	38	6	38	11	11	18	12	2	3	10	10	8	8	6	15	16	1	0	0	1	2	D_0__Bacteria; D_1__Proteobacteria; D_2__Alphaproteobacteria; D_3__Rhizobiales; D_4__Hyphomicrobiaceae; D_5__uncultured
OTU_1285	4	1	1	4	3	1	3	4	6	5	0	8	3	0	2	4	1	9	6	5	2	2	0	0	5	16	2	6	0	5	3	0	0	0	0	0	D_0__Bacteria; D_1__Proteobacteria; D_2__Betaproteobacteria; D_3__Nitrosomonadales; D_4__Nitrosomonadaceae; D_5__uncultured; D_6__uncultured beta proteobacterium
OTU_355	8	21	16	25	26	7	18	36	34	6	6	15	12	7	3	7	11	8	45	214	306	50	8	38	111	59	32	22	41	22	20	0	0	0	0	0	D_0__Bacteria; D_1__Firmicutes; D_2__Clostridia; D_3__Clostridiales; D_4__Clostridiales vadinBB60 group; D_5__uncultured bacterium; D_6__uncultured bacterium
OTU_392	14	4	11	30	10	1	81	19	29	8	7	32	28	2	2	22	8	26	10	23	19	17	3	13	9	28	45	19	26	19	33	0	0	0	0	0	D_0__Bacteria; D_1__Firmicutes; D_2__Bacilli; D_3__Lactobacillales; D_4__Lactobacillaceae; D_5__Lactobacillus
OTU_1957	21	0	5	8	15	0	9	10	6	12	5	21	1	0	0	4	11	13	1	3	5	1	0	6	10	2	4	0	1	1	18	0	0	0	0	0	D_0__Bacteria; D_1__Bacteroidetes; D_2__Bacteroidia; D_3__Bacteroidales; D_4__Porphyromonadaceae; D_5__Parabacteroides; D_6__uncultured bacterium
OTU_96	62	50	210	107	59	14	91	120	175	22	15	129	44	25	5	21	59	600	149	229	192	192	39	163	179	120	265	52	23	41	1083	0	0	0	0	0	D_0__Bacteria; D_1__Firmicutes; D_2__Clostridia; D_3__Clostridiales; D_4__Lachnospiraceae; D_5__Lachnospiraceae NK4A136 group; D_6__uncultured bacterium
OTU_2543	6	0	3	1	1	0	2	3	10	1	0	2	1	0	2	7	1	1	0	3	2	1	1	0	2	16	1	2	0	2	2	0	0	0	0	0	D_0__Bacteria; D_1__Proteobacteria; D_2__Betaproteobacteria; D_3__Rhodocyclales; D_4__Rhodocyclaceae; D_5__Thauera; D_6__uncultured bacterium
OTU_2845	4	0	7	5	2	1	5	3	12	1	0	11	3	0	2	7	0	7	1	1	3	0	0	0	0	2	1	3	0	3	1	0	0	0	0	0	D_0__Bacteria; D_1__Chloroflexi; D_2__Gitt-GS-136
OTU_2053	4	0	0	4	3	0	5	1	1	6	0	6	3	0	0	4	1	8	0	1	4	6	0	0	1	1	2	1	2	1	4	0	0	0	0	0	D_0__Bacteria; D_1__Planctomycetes; D_2__Phycisphaerae; D_3__WD2101 soil group; D_4__uncultured bacterium; D_5__uncultured bacterium; D_6__uncultured bacterium
OTU_1633	16	4	14	16	7	2	20	9	14	4	2	9	32	2	26	52	6	47	14	16	14	9	5	2	22	21	11	25	25	27	10	0	0	0	0	0	D_0__Bacteria; D_1__Proteobacteria; D_2__Alphaproteobacteria; D_3__Sphingomonadales; D_4__Sphingomonadaceae; D_5__Sphingomonas; D_6__uncultured bacterium
OTU_1459	2	0	1	5	7	0	10	2	2	5	1	1	1	0	0	1	3	0	1	3	3	1	0	0	1	2	2	0	1	0	0	0	0	0	0	0	D_0__Bacteria; D_1__Firmicutes; D_2__Clostridia; D_3__Clostridiales; D_4__Peptococcaceae; D_5__uncultured; D_6__uncultured bacterium
OTU_2480	8	2	0	39	11	1	2	4	4	2	0	4	2	0	0	0	1	1	7	23	22	21	2	1	3	5	4	2	0	2	0	0	0	0	0	0	D_0__Bacteria; D_1__Firmicutes; D_2__Clostridia; D_3__Clostridiales; D_4__Ruminococcaceae; D_5__Ruminococcaceae NK4A214 group; D_6__uncultured bacterium
OTU_1020	3	3	8	9	6	0	12	9	7	6	0	10	0	0	1	1	4	12	9	15	10	10	4	2	4	5	3	3	3	2	15	0	0	0	0	0	D_0__Bacteria; D_1__Firmicutes; D_2__Clostridia; D_3__Clostridiales; D_4__Lachnospiraceae; D_5__Lachnoclostridium; D_6__uncultured bacterium
OTU_6935	6	0	4	4	3	2	5	8	3	2	1	14	0	0	0	3	1	19	0	2	4	0	0	4	4	6	4	1	2	1	23	0	0	0	0	0	D_0__Bacteria; D_1__Bacteroidetes; D_2__Bacteroidia; D_3__Bacteroidales; D_4__Bacteroidales S24-7 group; D_5__uncultured bacterium; D_6__uncultured bacterium
OTU_1015	6	5	8	26	5	3	10	4	7	0	1	4	3	1	0	1	0	9	17	11	19	5	3	3	7	6	3	4	4	8	15	0	0	0	0	0	D_0__Bacteria; D_1__Firmicutes; D_2__Clostridia; D_3__Clostridiales; D_4__Ruminococcaceae; D_5__Ruminiclostridium 9; D_6__uncultured bacterium
OTU_150	54	219	19	41	70	17	24	24	43	7	3	32	9	11	1	8	8	20	121	100	59	123	9	21	22	39	29	12	15	10	37	0	0	0	0	0	D_0__Bacteria; D_1__Firmicutes; D_2__Clostridia; D_3__Clostridiales; D_4__Ruminococcaceae; D_5__[Eubacterium] coprostanoligenes group; D_6__uncultured bacterium
OTU_637	11	4	8	8	17	1	18	20	17	6	8	72	5	5	3	8	8	15	8	8	9	5	2	5	6	4	11	6	6	2	24	0	0	0	0	0	D_0__Bacteria; D_1__Bacteroidetes; D_2__Sphingobacteriia; D_3__Sphingobacteriales; D_4__Sphingobacteriaceae; D_5__Mucilaginibacter
OTU_3456	4	13	1	1	2	0	1	0	4	0	0	0	0	1	0	1	0	1	0	7	0	3	0	1	1	1	1	1	0	0	0	0	0	0	0	0	D_0__Bacteria; D_1__Firmicutes; D_2__Clostridia; D_3__Clostridiales; D_4__Ruminococcaceae; D_5__Ruminococcaceae UCG-014; D_6__uncultured bacterium
OTU_1764	4	3	2	21	5	5	5	7	14	3	2	5	2	0	0	0	2	3	6	22	11	44	2	5	10	8	4	3	0	1	6	0	0	0	0	0	D_0__Bacteria; D_1__Firmicutes; D_2__Clostridia; D_3__Clostridiales; D_4__Ruminococcaceae; D_5__Ruminococcaceae UCG-014; D_6__uncultured bacterium
OTU_1408	5	0	7	9	6	3	11	9	17	9	4	14	6	1	9	5	4	5	3	5	9	3	3	3	3	10	3	3	2	2	1	0	0	0	0	0	D_0__Bacteria; D_1__Proteobacteria; D_2__Gammaproteobacteria; D_3__Cellvibrionales; D_4__Cellvibrionaceae; D_5__Cellvibrio
OTU_7347	3	0	0	0	0	0	0	0	0	0	0	2	0	0	0	0	0	1	0	0	0	0	0	0	0	0	1	0	0	0	0	0	0	0	0	0	Unassigned
OTU_780	7	0	8	8	4	2	12	9	9	5	1	14	4	1	8	15	3	20	4	9	8	7	1	2	5	6	5	4	2	4	3	0	0	0	0	0	D_0__Bacteria; D_1__Proteobacteria; D_2__Alphaproteobacteria; D_3__Rhizobiales; D_4__DUNssu044; D_5__uncultured forest soil bacterium; D_6__uncultured forest soil bacterium
OTU_4640	1	0	2	1	3	0	3	4	4	0	0	3	1	0	0	0	2	3	13	3	1	8	2	0	0	1	0	2	0	0	3	0	0	0	0	0	D_0__Bacteria; D_1__Firmicutes; D_2__Clostridia; D_3__Clostridiales; D_4__Lachnospiraceae; D_5__Lachnospiraceae NK4A136 group; D_6__uncultured bacterium
OTU_153	81	9	110	10	69	3	59	108	99	25	49	619	61	11	1	7	68	291	8	9	27	5	3	73	77	71	73	23	3	15	435	0	0	0	0	0	D_0__Bacteria; D_1__Bacteroidetes; D_2__Bacteroidia; D_3__Bacteroidales; D_4__Bacteroidaceae; D_5__Bacteroides; D_6__uncultured bacterium
OTU_74	71	28	151	86	73	16	949	48	1168	20	6	156	19	9	6	22	14	68	83	80	110	83	23	17	45	33	43	20	15	14	148	0	0	0	0	0	D_0__Bacteria; D_1__Firmicutes; D_2__Clostridia; D_3__Clostridiales; D_4__Ruminococcaceae
OTU_7104	5	0	0	0	1	0	8	0	0	0	0	0	0	0	0	0	0	1	0	0	0	1	0	0	0	1	0	0	0	1	0	0	0	0	0	0	D_0__Bacteria; D_1__Firmicutes; D_2__Clostridia; D_3__Clostridiales; D_4__Ruminococcaceae; D_5__Ruminococcaceae UCG-010; D_6__uncultured bacterium
OTU_1171	17	1	12	14	63	0	31	12	5	5	7	14	3	0	2	1	8	39	4	4	93	4	0	8	11	13	6	1	2	1	42	0	0	0	0	0	D_0__Bacteria; D_1__Bacteroidetes; D_2__Bacteroidia; D_3__Bacteroidales; D_4__Bacteroidales S24-7 group; D_5__uncultured bacterium; D_6__uncultured bacterium
OTU_5009	1	0	0	2	1	0	1	0	1	0	0	0	0	0	0	0	0	0	2	0	0	1	0	0	0	0	0	0	1	0	0	0	0	0	0	0	D_0__Bacteria; D_1__Firmicutes; D_2__Clostridia; D_3__Clostridiales; D_4__Ruminococcaceae; D_5__[Eubacterium] coprostanoligenes group; D_6__uncultured bacterium
OTU_227	4	0	8	2	4	0	3	0	11	2	0	4	7	1	0	2	1	2	1	6	3	4	0	14	99	14	14	70	514	29	53	0	0	0	0	0	Unassigned
OTU_1907	25	5	0	61	4	3	8	6	10	2	0	7	10	3	0	1	1	2	8	24	19	18	6	2	8	3	9	6	3	4	8	0	0	0	0	0	D_0__Bacteria; D_1__Firmicutes; D_2__Clostridia; D_3__Clostridiales; D_4__Ruminococcaceae; D_5__uncultured; D_6__uncultured bacterium
OTU_7120	12	0	0	0	3	0	3	4	2	1	1	27	0	0	0	0	0	0	0	1	2	3	0	0	0	0	0	0	0	2	0	0	0	0	0	0	D_0__Bacteria; D_1__Bacteroidetes; D_2__Bacteroidia; D_3__Bacteroidales
OTU_6737	1	3	1	20	0	0	1	2	0	7	0	0	0	0	0	0	0	3	1	0	0	0	1	1	3	0	1	5	0	0	8	0	0	0	0	0	D_0__Bacteria; D_1__Bacteroidetes; D_2__Bacteroidia; D_3__Bacteroidales; D_4__Bacteroidales S24-7 group; D_5__uncultured bacterium; D_6__uncultured bacterium
OTU_1403	5	2	1	0	3	0	2	3	5	2	0	3	1	0	0	0	2	2	1	49	3	3	5	1	10	3	5	1	0	1	4	0	0	0	0	0	D_0__Bacteria; D_1__Firmicutes; D_2__Clostridia; D_3__Clostridiales; D_4__Lachnospiraceae; D_5__uncultured; D_6__uncultured bacterium
OTU_6824	4	2	1	11	7	3	3	4	9	0	0	2	2	0	1	1	1	1	0	7	18	2	0	2	5	3	3	1	2	3	5	0	0	0	0	0	D_0__Bacteria; D_1__Firmicutes; D_2__Clostridia; D_3__Clostridiales; D_4__Clostridiales vadinBB60 group; D_5__uncultured bacterium; D_6__uncultured bacterium
OTU_1000	6	2	0	91	2	1	1	1	4	0	0	2	1	0	0	1	0	1	3	15	13	2	2	1	0	0	1	0	0	1	2	0	0	0	0	0	D_0__Bacteria; D_1__Firmicutes; D_2__Clostridia; D_3__Clostridiales; D_4__Ruminococcaceae; D_5__Ruminiclostridium 6; D_6__uncultured bacterium
OTU_7055	2	0	0	2	1	0	0	1	0	0	0	1	0	0	0	0	0	0	1	0	2	0	0	0	0	0	0	0	0	0	0	0	0	0	0	0	D_0__Bacteria; D_1__Firmicutes; D_2__Clostridia; D_3__Clostridiales; D_4__Ruminococcaceae; D_5__Ruminococcaceae UCG-013
OTU_620	21	1	47	10	6	0	23	16	100	38	2	33	51	12	73	147	4	29	5	4	2	5	1	8	23	20	6	22	12	31	6	20	1	0	3	6	D_0__Bacteria; D_1__Proteobacteria; D_2__Gammaproteobacteria; D_3__Enterobacteriales; D_4__Enterobacteriaceae
OTU_80	107	25	103	79	110	2	106	119	31	50	25	116	55	8	4	16	43	352	22	44	429	31	17	73	172	81	52	28	29	21	410	0	0	0	0	0	D_0__Bacteria; D_1__Bacteroidetes; D_2__Bacteroidia; D_3__Bacteroidales; D_4__Bacteroidales S24-7 group; D_5__uncultured bacterium; D_6__uncultured bacterium
OTU_470	9	7	14	33	13	5	4	16	22	5	4	11	1	3	0	0	5	7	83	55	74	54	36	7	17	10	11	6	3	4	14	0	0	0	0	0	D_0__Bacteria; D_1__Firmicutes; D_2__Clostridia; D_3__Clostridiales; D_4__Lachnospiraceae
OTU_2183	5	27	3	21	10	3	3	4	2	1	0	6	3	1	0	2	1	2	10	13	10	11	1	1	3	6	2	1	3	0	4	0	0	0	0	0	D_0__Bacteria; D_1__Firmicutes; D_2__Clostridia; D_3__Clostridiales; D_4__Lachnospiraceae
OTU_7401	3	0	0	5	1	0	1	0	0	0	0	0	0	0	0	0	0	1	1	1	0	0	0	0	0	0	1	1	0	1	0	0	0	0	0	0	Unassigned
OTU_3326	8	1	1	2	0	0	14	1	6	12	1	1	1	0	0	0	0	0	0	0	0	1	0	0	1	1	0	0	0	0	1	0	0	0	0	0	D_0__Bacteria; D_1__Firmicutes; D_2__Clostridia; D_3__Clostridiales; D_4__Ruminococcaceae; D_5__uncultured; D_6__uncultured organism
OTU_4111	49	1	4	1	23	1	14	18	27	6	11	184	2	0	1	1	20	2	2	0	10	3	0	2	6	3	4	1	2	14	7	0	0	0	0	0	D_0__Bacteria; D_1__Bacteroidetes; D_2__Bacteroidia; D_3__Bacteroidales; D_4__Bacteroidaceae; D_5__Bacteroides; D_6__uncultured bacterium
OTU_134	28	12	7	665	47	3	25	23	26	9	0	19	13	2	4	3	4	19	29	97	72	41	23	12	11	28	14	3	5	15	22	0	0	0	0	0	D_0__Bacteria; D_1__Firmicutes; D_2__Clostridia; D_3__Clostridiales; D_4__Ruminococcaceae; D_5__Ruminiclostridium 6; D_6__uncultured bacterium
OTU_295	38	8	22	49	28	5	51	37	38	24	8	57	28	6	10	25	11	25	22	48	39	31	15	10	40	44	37	22	24	23	54	0	0	0	0	0	D_0__Bacteria; D_1__Chloroflexi; D_2__Anaerolineae; D_3__Anaerolineales; D_4__Anaerolineaceae; D_5__uncultured; D_6__uncultured bacterium
OTU_2406	1	0	1	1	1	0	0	0	0	0	0	0	0	0	0	0	0	0	0	1	1	4	0	0	0	0	0	0	0	0	0	0	0	0	0	0	Unassigned
OTU_488	20	5	44	26	18	4	29	44	22	14	10	75	15	3	4	12	13	171	10	11	31	9	4	28	51	38	37	12	10	7	276	0	0	0	0	0	D_0__Bacteria; D_1__Bacteroidetes; D_2__Bacteroidia; D_3__Bacteroidales; D_4__Bacteroidales S24-7 group; D_5__uncultured bacterium; D_6__uncultured bacterium
OTU_5907	4	1	9	0	3	0	10	3	14	15	0	11	6	1	14	27	0	4	2	3	5	2	1	2	5	15	3	6	2	10	6	0	0	0	0	0	D_0__Bacteria; D_1__Proteobacteria; D_2__Betaproteobacteria; D_3__Burkholderiales; D_4__Oxalobacteraceae; D_5__Undibacterium; D_6__uncultured bacterium
OTU_3455	5	3	0	2	9	1	6	16	5	4	6	47	0	0	0	2	10	1	3	0	0	0	0	0	0	0	2	0	0	4	3	0	0	0	0	0	D_0__Bacteria; D_1__Bacteroidetes; D_2__Bacteroidia; D_3__Bacteroidales; D_4__Bacteroidaceae; D_5__Bacteroides; D_6__uncultured bacterium
OTU_2105	3	4	0	6	2	1	0	0	2	0	0	1	0	0	0	0	1	3	1	0	2	0	0	0	0	0	1	1	0	1	1	0	0	0	0	0	D_0__Bacteria; D_1__Firmicutes; D_2__Clostridia; D_3__Clostridiales; D_4__Ruminococcaceae; D_5__Ruminiclostridium 5; D_6__uncultured bacterium
OTU_5026	1	0	0	0	1	0	2	0	2	0	0	1	0	1	0	0	0	0	4	0	0	1	1	0	0	0	0	0	0	0	0	0	0	0	0	0	D_0__Bacteria; D_1__Firmicutes; D_2__Clostridia; D_3__Clostridiales; D_4__Ruminococcaceae; D_5__Ruminococcus 1
OTU_3583	9	4	1	11	0	0	1	1	1	1	0	0	0	0	0	0	0	2	4	11	1	2	2	1	9	4	0	0	0	1	1	0	0	0	0	0	D_0__Bacteria; D_1__Firmicutes; D_2__Clostridia; D_3__Clostridiales; D_4__Ruminococcaceae; D_5__[Eubacterium] coprostanoligenes group; D_6__uncultured bacterium
OTU_60	344	35	117	163	126	150	162	30	28	22	30	239	61	18	5	48	90	28	85	146	1449	32	82	10	51	61	94	25	30	36	28	0	0	0	0	0	D_0__Bacteria; D_1__Firmicutes; D_2__Negativicutes; D_3__Selenomonadales; D_4__Acidaminococcaceae; D_5__Phascolarctobacterium; D_6__uncultured bacterium
OTU_2263	1	0	0	1	0	0	0	1	0	1	0	0	0	0	13	3	0	0	1	0	0	1	0	0	2	0	6	4	2	0	2	0	0	0	0	0	D_0__Bacteria; D_1__Actinobacteria; D_2__Actinobacteria; D_3__Propionibacteriales; D_4__Nocardioidaceae; D_5__Nocardioides
OTU_4690	42	5	312	7	5	2	34	10	4	6	0	0	7	2	4	2	3	6	10	3	8	1	7	1	2	7	1	2	2	3	3	0	0	0	0	0	D_0__Bacteria; D_1__Synergistetes; D_2__Synergistia; D_3__Synergistales; D_4__Synergistaceae; D_5__Cloacibacillus
OTU_288	33	10	15	13	31	3	23	75	40	27	29	290	14	8	2	4	17	25	6	6	22	3	2	5	15	14	9	11	6	13	36	0	0	0	0	0	D_0__Bacteria; D_1__Bacteroidetes; D_2__Bacteroidia; D_3__Bacteroidales; D_4__Bacteroidaceae; D_5__Bacteroides
OTU_3374	6	4	0	1	9	1	6	18	6	1	6	56	0	1	1	0	7	2	6	0	1	1	0	0	3	2	3	1	1	4	8	0	0	0	0	0	D_0__Bacteria; D_1__Bacteroidetes; D_2__Bacteroidia; D_3__Bacteroidales; D_4__Bacteroidaceae; D_5__Bacteroides
OTU_23	146	88	122	332	214	31	145	336	477	80	50	251	86	72	9	33	73	207	787	723	5046	1550	307	90	257	213	170	173	56	93	345	0	0	0	0	0	D_0__Bacteria; D_1__Firmicutes; D_2__Clostridia; D_3__Clostridiales; D_4__Lachnospiraceae; D_5__Lachnospiraceae NK4A136 group; D_6__uncultured bacterium
OTU_1159	12	6	3	76	23	0	5	9	11	1	0	5	2	2	2	1	0	2	11	50	60	79	7	3	7	17	1	2	2	3	5	0	0	0	0	0	D_0__Bacteria; D_1__Firmicutes; D_2__Clostridia; D_3__Clostridiales; D_4__Ruminococcaceae; D_5__Ruminococcaceae NK4A214 group; D_6__uncultured bacterium
OTU_6906	8	0	0	0	0	2	0	0	0	0	0	0	1	0	0	0	2	0	0	1	0	0	0	2	0	0	1	1	1	0	0	0	0	0	0	0	Unassigned
OTU_1035	8	1	1	11	14	0	9	8	16	8	0	13	3	4	2	2	3	10	8	8	17	8	2	1	6	6	3	4	3	5	9	0	0	0	0	0	D_0__Bacteria; D_1__Chloroflexi; D_2__Anaerolineae; D_3__Anaerolineales; D_4__Anaerolineaceae; D_5__Anaerolinea; D_6__uncultured bacterium
OTU_267	8	1	7	6	15	0	12	4	11	2	2	6	389	22	8	9	2	11	3	3	6	5	1	4	11	16	80	18	6	47	4	0	0	0	0	0	D_0__Bacteria; D_1__Chloroflexi; D_2__Anaerolineae; D_3__Anaerolineales; D_4__Anaerolineaceae; D_5__uncultured; D_6__uncultured bacterium
OTU_1956	3	1	3	3	2	0	5	3	7	1	0	3	0	0	0	2	1	6	2	4	4	6	0	2	1	5	2	2	0	1	3	0	0	0	1	1	D_0__Bacteria; D_1__Firmicutes; D_2__Clostridia; D_3__Clostridiales; D_4__Ruminococcaceae; D_5__Faecalibacterium; D_6__uncultured bacterium
OTU_2783	2	0	0	0	0	0	0	0	0	0	0	0	4	0	0	0	0	0	0	0	0	0	0	0	0	0	0	0	0	0	0	0	0	0	0	0	D_0__Bacteria; D_1__Firmicutes; D_2__Clostridia; D_3__Clostridiales; D_4__Clostridiales vadinBB60 group; D_5__uncultured bacterium; D_6__uncultured bacterium
OTU_5542	12	0	3	0	0	0	7	1	2	1	0	4	2	0	0	0	1	14	0	2	2	1	0	3	5	3	2	1	1	0	28	0	0	0	0	0	D_0__Bacteria; D_1__Bacteroidetes; D_2__Bacteroidia; D_3__Bacteroidales; D_4__Bacteroidales S24-7 group; D_5__uncultured bacterium; D_6__uncultured bacterium
OTU_2322	5	0	26	8	19	1	10	16	2	5	4	16	5	1	0	2	5	113	3	6	28	5	1	26	25	26	23	11	4	1	177	0	0	0	0	0	D_0__Bacteria; D_1__Bacteroidetes; D_2__Bacteroidia; D_3__Bacteroidales; D_4__Bacteroidales S24-7 group; D_5__uncultured bacterium; D_6__uncultured bacterium
OTU_3735	10	0	1	0	6	0	0	18	7	4	7	153	1	0	0	0	4	2	1	0	2	0	0	0	1	1	1	1	1	2	2	0	0	0	0	0	D_0__Bacteria; D_1__Bacteroidetes; D_2__Bacteroidia; D_3__Bacteroidales; D_4__Bacteroidaceae; D_5__Bacteroides
OTU_6544	4	0	13	7	3	0	12	13	27	8	1	12	7	1	9	27	3	11	5	3	4	3	0	1	3	12	8	7	8	6	1	0	0	0	0	0	D_0__Bacteria; D_1__Proteobacteria; D_2__Gammaproteobacteria; D_3__Pseudomonadales; D_4__Pseudomonadaceae; D_5__Pseudomonas; D_6__uncultured bacterium
OTU_1127	15	0	9	3	9	0	23	16	4	3	0	6	4	0	1	1	4	25	1	4	10	2	2	8	12	3	10	2	1	1	43	0	0	0	0	0	D_0__Bacteria; D_1__Bacteroidetes; D_2__Bacteroidia; D_3__Bacteroidales; D_4__Bacteroidales S24-7 group
OTU_1013	9	7	6	8	5	1	16	8	15	8	2	18	7	5	2	5	6	9	7	14	17	9	3	1	12	8	3	9	9	6	10	0	0	0	0	0	D_0__Bacteria; D_1__Chloroflexi; D_2__Anaerolineae; D_3__Anaerolineales; D_4__Anaerolineaceae; D_5__Anaerolinea; D_6__uncultured bacterium
OTU_1405	9	0	4	10	7	0	15	6	10	5	0	11	3	1	3	7	6	9	3	10	4	8	0	1	7	8	5	4	3	5	7	0	0	0	0	0	D_0__Bacteria; D_1__Acidobacteria; D_2__Acidobacteria; D_3__Subgroup 6; D_4__uncultured Acidobacteria bacterium; D_5__uncultured Acidobacteria bacterium; D_6__uncultured Acidobacteria bacterium
OTU_2586	5	2	6	8	6	1	6	8	9	0	3	14	1	2	1	0	3	32	0	2	1	2	3	3	6	3	6	4	3	3	53	0	0	0	0	0	D_0__Bacteria; D_1__Bacteroidetes; D_2__Bacteroidia; D_3__Bacteroidales; D_4__Bacteroidales S24-7 group; D_5__uncultured bacterium; D_6__uncultured bacterium
OTU_1059	13	1	6	12	4	1	12	11	15	8	2	15	6	3	8	9	3	7	6	6	15	8	2	2	1	12	7	5	4	5	4	0	0	0	0	0	D_0__Bacteria; D_1__Acidobacteria; D_2__Acidobacteria; D_3__Subgroup 6
OTU_6082	1	0	0	0	0	0	0	0	0	0	0	2	2	1	0	1	0	1	0	0	0	0	0	5	7	0	2	0	0	0	13	0	0	0	0	0	Unassigned
OTU_3072	22	4	2	2	20	2	6	35	31	10	11	182	5	2	2	3	21	5	5	9	5	7	2	3	10	4	2	1	2	12	14	0	0	0	0	0	D_0__Bacteria; D_1__Bacteroidetes; D_2__Bacteroidia; D_3__Bacteroidales; D_4__Bacteroidaceae; D_5__Bacteroides; D_6__uncultured bacterium
OTU_720	22	5	21	11	22	2	43	29	8	8	5	18	6	1	0	4	17	56	3	5	27	2	4	19	32	13	15	6	4	1	81	0	0	0	0	0	D_0__Bacteria; D_1__Bacteroidetes; D_2__Bacteroidia; D_3__Bacteroidales; D_4__Bacteroidales S24-7 group; D_5__uncultured bacterium; D_6__uncultured bacterium
OTU_166	32	22	78	69	67	5	52	221	516	23	60	150	15	5	2	6	257	55	83	129	149	108	22	19	44	35	40	9	10	21	62	0	0	0	0	0	D_0__Bacteria; D_1__Firmicutes; D_2__Clostridia; D_3__Clostridiales; D_4__Lachnospiraceae; D_5__Lachnoclostridium
OTU_6588	5	0	4	8	2	0	3	4	2	1	2	12	2	1	0	0	1	8	0	3	7	1	7	2	4	1	4	0	1	0	19	0	0	0	0	0	D_0__Bacteria; D_1__Bacteroidetes; D_2__Bacteroidia; D_3__Bacteroidales; D_4__Bacteroidales S24-7 group; D_5__uncultured bacterium; D_6__uncultured bacterium
OTU_640	24	5	20	18	28	1	35	31	7	9	4	28	12	1	2	6	12	65	10	9	137	10	4	14	46	14	10	6	3	3	63	0	0	0	0	0	Unassigned
OTU_886	10	2	8	29	6	2	27	3	2	2	0	2	4	0	0	1	2	0	5	7	6	0	0	1	1	0	4	2	0	1	3	0	0	0	0	0	D_0__Bacteria; D_1__Firmicutes; D_2__Clostridia; D_3__Clostridiales; D_4__Ruminococcaceae; D_5__Anaerotruncus; D_6__uncultured bacterium
OTU_225	17	1	8	8	6	1	19	4	11	6	0	3	7	3	3	7	0	6	8	10	8	8	1	17	226	94	34	134	327	113	36	0	0	0	0	0	Unassigned
OTU_5774	4	1	1	2	1	0	0	0	1	0	0	1	1	0	0	1	1	0	2	1	0	5	2	2	0	0	1	1	0	0	1	0	0	0	0	0	D_0__Bacteria; D_1__Firmicutes; D_2__Clostridia; D_3__Clostridiales; D_4__Ruminococcaceae; D_5__Ruminococcaceae NK4A214 group; D_6__uncultured bacterium
OTU_4575	4	0	0	0	0	0	1	1	0	0	0	0	0	1	1	6	1	0	0	0	2	3	0	0	1	2	0	2	0	2	0	0	0	0	0	0	D_0__Bacteria; D_1__Acidobacteria; D_2__Acidobacteria; D_3__Subgroup 6; D_4__uncultured bacterium; D_5__uncultured bacterium; D_6__uncultured bacterium
OTU_7178	9	1	1	0	1	1	1	4	1	0	0	3	1	0	0	0	2	0	0	0	0	0	0	0	0	0	0	0	0	0	5	0	0	0	0	0	D_0__Bacteria; D_1__Bacteroidetes; D_2__Bacteroidia; D_3__Bacteroidales; D_4__Porphyromonadaceae; D_5__Parabacteroides; D_6__uncultured bacterium
OTU_6265	4	0	1	2	2	0	0	1	0	0	0	0	0	0	0	0	0	0	0	1	3	0	0	0	0	3	0	0	0	0	0	0	0	0	0	0	Unassigned
OTU_2081	5	0	1	6	1	0	4	2	2	1	1	4	0	1	0	0	2	0	6	3	10	7	1	0	1	0	0	0	1	0	0	0	0	0	0	0	D_0__Bacteria; D_1__Firmicutes; D_2__Clostridia; D_3__Clostridiales; D_4__Ruminococcaceae; D_5__Ruminococcaceae UCG-005; D_6__uncultured bacterium
OTU_7967	3	0	1	1	1	0	8	0	8	4	0	1	0	1	0	0	0	0	0	0	0	2	0	0	2	0	0	0	0	0	1	0	0	0	0	0	D_0__Bacteria; D_1__Firmicutes; D_2__Clostridia; D_3__Clostridiales; D_4__Ruminococcaceae; D_5__uncultured
OTU_6395	1	0	1	0	0	0	0	0	0	0	0	1	0	0	0	0	0	3	0	1	0	0	0	1	0	0	2	0	0	0	4	0	0	0	0	0	D_0__Bacteria; D_1__Bacteroidetes; D_2__Bacteroidia; D_3__Bacteroidales; D_4__Bacteroidales S24-7 group; D_5__uncultured bacterium; D_6__uncultured bacterium
OTU_1790	8	12	0	19	13	2	3	5	3	2	0	2	1	0	0	0	0	2	3	9	4	9	0	1	5	4	1	0	1	0	6	0	0	0	0	0	D_0__Bacteria; D_1__Tenericutes; D_2__Mollicutes; D_3__Mollicutes RF9; D_4__uncultured rumen bacterium; D_5__uncultured rumen bacterium; D_6__uncultured rumen bacterium
OTU_739	5	3	2	6	8	1	70	4	5	7	1	3	1	0	0	0	2	6	1	4	10	4	2	0	1	3	1	1	2	0	0	0	0	0	0	0	D_0__Bacteria; D_1__Firmicutes; D_2__Clostridia; D_3__Clostridiales; D_4__Ruminococcaceae; D_5__Anaerotruncus
OTU_3139	12	5	8	1	15	3	4	40	8	5	9	105	4	2	1	0	28	11	7	1	6	1	0	4	0	2	1	3	0	7	16	0	0	0	0	0	D_0__Bacteria; D_1__Bacteroidetes; D_2__Bacteroidia; D_3__Bacteroidales; D_4__Bacteroidaceae; D_5__Bacteroides; D_6__uncultured bacterium
OTU_7555	2	0	0	0	0	0	0	0	0	0	0	0	0	0	0	0	0	0	0	0	0	0	0	0	0	0	0	0	0	0	0	0	0	0	0	0	D_0__Bacteria; D_1__Firmicutes; D_2__Clostridia; D_3__Clostridiales; D_4__Ruminococcaceae; D_5__[Eubacterium] coprostanoligenes group; D_6__uncultured bacterium
OTU_4735	7	0	0	1	1	0	4	0	1	0	1	1	0	0	0	0	1	0	2	0	2	0	0	0	0	0	0	0	0	1	1	0	0	0	0	0	D_0__Bacteria; D_1__Firmicutes; D_2__Clostridia; D_3__Clostridiales; D_4__Lachnospiraceae; D_5__uncultured; D_6__uncultured bacterium
OTU_2550	12	0	12	17	5	0	15	8	0	39	3	4	4	0	0	1	1	14	2	4	5	1	0	1	9	5	5	1	2	0	15	0	0	0	0	0	D_0__Bacteria; D_1__Bacteroidetes; D_2__Bacteroidia; D_3__Bacteroidales; D_4__Bacteroidales S24-7 group; D_5__uncultured bacterium; D_6__uncultured bacterium
OTU_4756	2	0	0	0	3	0	2	3	1	0	0	9	1	1	0	0	3	12	0	1	1	0	0	1	2	0	4	0	1	3	21	0	0	0	0	0	D_0__Bacteria; D_1__Bacteroidetes; D_2__Bacteroidia; D_3__Bacteroidales; D_4__Bacteroidales S24-7 group; D_5__uncultured bacterium; D_6__uncultured bacterium
OTU_7670	20	0	0	10	0	0	1	1	1	0	0	0	0	0	0	0	0	0	5	2	3	1	0	0	1	0	1	0	1	0	2	0	0	0	0	0	D_0__Bacteria; D_1__Firmicutes; D_2__Clostridia; D_3__Clostridiales; D_4__Ruminococcaceae; D_5__Ruminococcaceae NK4A214 group; D_6__uncultured bacterium
OTU_7735	13	0	0	0	1	0	1	1	1	0	0	4	0	1	0	0	0	3	0	1	0	1	0	1	0	0	1	0	0	0	2	0	0	0	0	0	D_0__Bacteria; D_1__Bacteroidetes; D_2__Bacteroidia; D_3__Bacteroidales; D_4__Porphyromonadaceae; D_5__Parabacteroides; D_6__uncultured bacterium
OTU_110	37	27	23	172	25	6	61	76	78	19	14	51	9	6	5	10	12	34	75	330	929	96	28	21	46	57	38	11	21	19	53	0	0	0	0	0	D_0__Bacteria; D_1__Firmicutes; D_2__Clostridia; D_3__Clostridiales; D_4__Lachnospiraceae; D_5__Lachnospiraceae NK4A136 group; D_6__uncultured bacterium
OTU_2785	18	40	0	2	0	1	3	4	10	0	2	5	0	0	0	1	1	4	2	9	4	13	0	2	3	6	3	1	0	1	4	0	0	0	0	0	D_0__Bacteria; D_1__Firmicutes; D_2__Clostridia; D_3__Clostridiales; D_4__Ruminococcaceae; D_5__Ruminococcaceae UCG-014; D_6__uncultured bacterium
OTU_651	1	1	3	0	0	0	4	4	4	1	0	5	1	2	0	0	0	0	0	0	1	1	1	0	1	1	0	0	0	1	2	4	54	71	152	101	D_0__Bacteria; D_1__Bacteroidetes; D_2__Sphingobacteriia; D_3__Sphingobacteriales; D_4__Sphingobacteriaceae; D_5__Pedobacter; D_6__uncultured bacterium
OTU_2851	1	1	1	2	0	0	2	5	1	1	0	1	1	0	0	2	0	1	0	1	0	0	1	0	0	1	0	1	0	1	3	0	0	0	0	0	D_0__Bacteria; D_1__Firmicutes; D_2__Clostridia; D_3__Clostridiales; D_4__Lachnospiraceae; D_5__uncultured; D_6__uncultured bacterium
OTU_1418	4	0	1	2	10	0	0	5	1	3	0	10	69	5	0	6	0	6	2	3	3	2	0	2	3	3	13	1	3	11	9	0	0	0	0	4	D_0__Bacteria; D_1__Bacteroidetes; D_2__Bacteroidia; D_3__Bacteroidales; D_4__Marinilabiaceae; D_5__Ruminofilibacter; D_6__uncultured prokaryote
OTU_7571	2	0	0	0	0	1	0	0	0	0	0	2	0	0	0	0	0	0	0	0	0	0	1	0	0	0	0	0	0	0	0	0	0	0	0	0	D_0__Bacteria; D_1__Firmicutes; D_2__Clostridia; D_3__Clostridiales; D_4__Lachnospiraceae; D_5__uncultured; D_6__uncultured bacterium
OTU_6013	5	5	1	1	1	0	0	1	2	0	0	0	0	0	0	0	0	0	1	5	2	2	0	3	1	2	1	0	0	0	1	0	0	0	0	0	D_0__Bacteria; D_1__Firmicutes; D_2__Clostridia; D_3__Clostridiales; D_4__Ruminococcaceae; D_5__Ruminococcaceae UCG-014; D_6__uncultured bacterium
OTU_4995	7	1	0	11	1	0	0	0	2	0	1	0	0	0	0	1	4	2	3	4	3	2	0	0	1	1	1	1	1	0	2	0	0	0	0	0	D_0__Bacteria; D_1__Firmicutes; D_2__Clostridia; D_3__Clostridiales; D_4__Ruminococcaceae; D_5__Ruminococcaceae NK4A214 group; D_6__uncultured bacterium
OTU_628	16	2	11	16	6	1	24	9	13	2	1	15	4	5	3	9	5	16	18	12	17	17	4	2	13	16	17	9	16	2	14	0	0	0	0	0	D_0__Bacteria; D_1__Actinobacteria; D_2__Acidimicrobiia; D_3__Acidimicrobiales; D_4__uncultured; D_5__uncultured Acidimicrobidae bacterium; D_6__uncultured Acidimicrobidae bacterium
OTU_2800	24	0	1	1	0	0	3	1	0	0	0	1	1	0	0	0	0	2	2	0	0	0	0	0	1	0	0	0	0	0	3	0	0	0	0	0	Unassigned
OTU_1441	1	0	3	0	0	0	45	2	2	3	0	4	2	0	1	21	0	2	0	2	0	0	0	0	0	2	6	0	1	0	0	0	0	0	0	0	D_0__Bacteria; D_1__Proteobacteria; D_2__Gammaproteobacteria; D_3__Pseudomonadales; D_4__Pseudomonadaceae; D_5__Pseudomonas
OTU_1829	45	8	17	6	167	5	38	207	208	25	156	740	15	4	1	13	139	29	11	6	32	7	1	8	18	18	12	9	5	15	43	0	0	0	0	0	D_0__Bacteria; D_1__Bacteroidetes; D_2__Bacteroidia; D_3__Bacteroidales; D_4__Bacteroidaceae; D_5__Bacteroides; D_6__uncultured bacterium
OTU_289	28	37	11	81	23	11	17	14	10	3	1	9	14	6	2	3	2	10	108	46	77	36	14	8	15	20	12	25	4	2	24	0	0	0	0	0	D_0__Bacteria; D_1__Firmicutes; D_2__Clostridia; D_3__Clostridiales; D_4__Ruminococcaceae; D_5__Ruminococcaceae UCG-010; D_6__uncultured bacterium
OTU_6959	22	141	14	57	36	5	21	28	26	6	4	33	12	3	0	5	6	16	22	110	100	61	8	11	42	22	23	6	5	3	34	0	0	0	0	0	D_0__Bacteria; D_1__Firmicutes; D_2__Clostridia; D_3__Clostridiales; D_4__Ruminococcaceae; D_5__Ruminococcaceae UCG-014; D_6__uncultured bacterium
OTU_568	13	6	18	11	20	1	29	25	27	7	8	111	20	2	2	9	18	24	7	7	19	11	5	7	13	7	10	4	4	9	37	0	1	0	7	4	D_0__Bacteria; D_1__Bacteroidetes; D_2__Sphingobacteriia; D_3__Sphingobacteriales; D_4__Sphingobacteriaceae; D_5__Pedobacter
OTU_122	18	5	16	46	22	3	53	1041	100	22	15	36	13	6	2	9	30	34	41	71	99	55	19	12	22	41	29	2	3	17	46	0	0	0	0	0	D_0__Bacteria; D_1__Firmicutes; D_2__Clostridia; D_3__Clostridiales; D_4__Lachnospiraceae; D_5__Lachnospiraceae AC2044 group
OTU_2149	2	3	0	6	1	0	3	2	6	0	0	8	1	0	0	1	2	2	4	1	2	3	1	0	5	2	2	2	6	0	5	0	0	0	0	0	D_0__Bacteria; D_1__Firmicutes; D_2__Erysipelotrichia; D_3__Erysipelotrichales; D_4__Erysipelotrichaceae; D_5__Allobaculum; D_6__uncultured bacterium
OTU_4861	34	0	0	17	4	0	3	3	5	0	0	2	2	0	0	1	0	3	11	5	6	3	1	1	1	0	1	0	0	1	4	0	0	0	0	0	D_0__Bacteria; D_1__Firmicutes; D_2__Clostridia; D_3__Clostridiales; D_4__Ruminococcaceae; D_5__Ruminococcaceae UCG-013; D_6__uncultured bacterium
OTU_2692	3	4	1	6	3	0	3	5	4	0	0	3	0	0	0	0	1	0	4	38	6	11	4	1	12	6	7	0	6	0	5	0	0	0	0	0	D_0__Bacteria; D_1__Firmicutes; D_2__Clostridia; D_3__Clostridiales; D_4__Ruminococcaceae; D_5__Ruminococcaceae UCG-014; D_6__uncultured bacterium
OTU_881	5	1	7	6	7	0	11	13	12	8	2	54	9	2	1	1	9	21	2	3	12	4	1	5	5	3	8	1	2	1	22	0	0	0	0	0	D_0__Bacteria; D_1__Bacteroidetes; D_2__Bacteroidia; D_3__Bacteroidales; D_4__Prevotellaceae; D_5__Prevotellaceae UCG-003; D_6__uncultured bacterium
OTU_1443	7	3	2	11	3	1	10	5	10	7	3	5	9	2	2	7	1	7	5	6	12	7	2	2	8	11	7	3	3	9	9	0	0	0	0	0	D_0__Bacteria; D_1__Firmicutes; D_2__Clostridia; D_3__Clostridiales; D_4__Clostridiaceae 4; D_5__Salimesophilobacter
OTU_1301	4	0	22	14	1	2	2	0	2	6	0	0	1	0	0	0	0	2	3	0	1	1	0	0	1	0	1	0	0	0	5	0	0	0	0	0	D_0__Bacteria; D_1__Firmicutes; D_2__Clostridia; D_3__Clostridiales; D_4__Ruminococcaceae; D_5__Ruminiclostridium 5; D_6__uncultured bacterium
OTU_3099	13	3	23	5	3	1	18	8	33	14	0	9	69	7	48	92	3	3	2	4	4	2	0	0	10	27	7	23	9	39	3	0	0	0	0	0	D_0__Bacteria; D_1__Proteobacteria; D_2__Gammaproteobacteria; D_3__Pseudomonadales; D_4__Pseudomonadaceae; D_5__Pseudomonas; D_6__Pseudomonas putida
OTU_552	21	3	3	35	17	5	12	7	22	1	0	4	6	1	0	2	4	8	28	47	130	192	15	5	18	26	14	9	4	2	21	0	0	0	0	0	D_0__Bacteria; D_1__Firmicutes; D_2__Clostridia; D_3__Clostridiales; D_4__Ruminococcaceae; D_5__Ruminococcaceae UCG-005; D_6__uncultured bacterium
OTU_7609	2	0	0	0	0	0	0	0	0	0	0	0	0	0	0	0	0	0	0	0	0	0	0	0	0	0	0	0	0	0	0	0	0	0	0	0	Unassigned
OTU_655	24	4	19	35	41	3	35	36	15	14	11	39	16	5	2	9	15	89	10	16	99	15	3	15	54	23	21	6	5	3	112	0	0	0	0	0	D_0__Bacteria; D_1__Bacteroidetes; D_2__Bacteroidia; D_3__Bacteroidales; D_4__Bacteroidales S24-7 group; D_5__uncultured bacterium; D_6__uncultured bacterium
OTU_2165	2	2	4	5	2	0	3	6	4	1	1	6	2	0	0	0	0	1	3	1	1	2	3	0	0	5	0	1	2	1	1	0	0	0	0	0	D_0__Bacteria; D_1__Chloroflexi; D_2__Anaerolineae; D_3__Anaerolineales; D_4__Anaerolineaceae; D_5__Ornatilinea
OTU_4740	2	0	5	1	1	0	1	1	0	1	0	3	1	1	0	0	1	4	0	1	3	0	1	1	3	0	2	0	0	2	13	0	0	0	0	0	D_0__Bacteria; D_1__Bacteroidetes; D_2__Bacteroidia; D_3__Bacteroidales; D_4__Bacteroidales S24-7 group; D_5__uncultured bacterium; D_6__uncultured bacterium
OTU_1092	4	8	1	9	1	7	5	3	10	0	1	5	2	1	1	2	3	5	13	12	19	9	4	0	6	5	3	18	1	1	8	0	0	0	0	0	D_0__Bacteria; D_1__Firmicutes; D_2__Clostridia; D_3__Clostridiales; D_4__Lachnospiraceae; D_5__Marvinbryantia; D_6__uncultured bacterium
OTU_761	4	0	6	4	1	1	14	9	15	4	0	12	23	8	34	45	2	2	2	1	1	0	1	3	6	11	6	2	5	9	3	0	0	0	0	0	D_0__Bacteria; D_1__Proteobacteria; D_2__Gammaproteobacteria; D_3__Pseudomonadales; D_4__Moraxellaceae; D_5__Acinetobacter
OTU_2331	8	3	5	0	4	0	6	4	4	2	1	6	1	0	1	3	5	16	2	7	6	2	1	4	10	4	3	1	1	2	32	0	0	0	0	0	D_0__Bacteria; D_1__Bacteroidetes; D_2__Bacteroidia; D_3__Bacteroidales; D_4__Bacteroidales S24-7 group; D_5__uncultured bacterium; D_6__uncultured bacterium
OTU_2982	1	0	0	1	0	0	0	1	2	0	0	0	1	0	0	0	0	0	0	2	0	4	0	0	0	0	0	0	1	0	0	0	0	0	0	0	D_0__Bacteria; D_1__Firmicutes; D_2__Clostridia; D_3__Clostridiales; D_4__Ruminococcaceae; D_5__Flavonifractor; D_6__uncultured bacterium
OTU_135	74	14	147	43	43	4	99	78	15	19	16	83	64	23	1	8	33	609	17	15	71	18	9	146	155	135	146	58	11	9	1119	0	0	0	0	0	D_0__Bacteria; D_1__Bacteroidetes; D_2__Bacteroidia; D_3__Bacteroidales; D_4__Bacteroidales S24-7 group; D_5__uncultured bacterium; D_6__uncultured bacterium
OTU_5827	2	1	0	4	0	0	0	1	0	0	0	0	0	0	1	0	0	0	1	1	2	3	1	0	0	0	2	1	1	0	0	0	0	0	0	0	D_0__Bacteria; D_1__Firmicutes; D_2__Clostridia; D_3__Clostridiales; D_4__Ruminococcaceae; D_5__uncultured; D_6__uncultured bacterium
OTU_1917	2	1	0	0	0	0	1	9	1	0	0	4	0	1	0	0	0	0	0	1	0	0	0	1	1	0	2	0	0	0	0	0	0	0	0	0	D_0__Bacteria; D_1__Bacteroidetes; D_2__Bacteroidia; D_3__Bacteroidales; D_4__Rikenellaceae; D_5__Alistipes; D_6__uncultured bacterium
OTU_2138	8	5	1	4	5	3	6	3	6	1	2	2	3	0	0	1	2	0	0	6	6	5	1	3	4	2	2	1	3	3	1	0	0	0	0	0	D_0__Bacteria; D_1__Firmicutes; D_2__Clostridia; D_3__Clostridiales; D_4__Clostridiales vadinBB60 group; D_5__uncultured bacterium; D_6__uncultured bacterium
OTU_4420	3	0	1	0	0	0	0	0	0	0	0	0	0	0	2	1	0	0	0	0	0	0	2	0	0	0	0	1	0	0	0	0	0	0	0	0	Unassigned
OTU_86	48	42	280	66	63	5	103	100	65	20	25	50	104	42	41	55	17	1047	65	115	125	87	13	247	211	163	347	68	73	41	1963	0	0	0	0	0	D_0__Bacteria; D_1__Firmicutes; D_2__Clostridia; D_3__Clostridiales; D_4__Lachnospiraceae; D_5__Tyzzerella 3; D_6__uncultured rumen bacterium
OTU_7250	4	0	0	6	0	0	0	0	1	0	0	1	0	0	1	0	0	0	2	9	6	10	2	0	4	2	1	2	0	0	1	0	0	0	0	0	D_0__Bacteria; D_1__Firmicutes; D_2__Clostridia; D_3__Clostridiales; D_4__Ruminococcaceae
OTU_1065	15	6	9	27	11	1	20	9	13	5	2	11	2	3	1	1	3	18	11	28	12	11	4	3	9	13	13	3	3	5	18	0	0	0	0	0	D_0__Bacteria; D_1__Firmicutes; D_2__Clostridia; D_3__Clostridiales; D_4__Ruminococcaceae; D_5__uncultured; D_6__uncultured bacterium
OTU_2497	4	1	3	6	3	0	4	3	4	2	0	4	1	1	1	2	0	5	4	4	4	2	0	2	4	4	4	0	3	2	7	0	0	0	0	0	D_0__Bacteria; D_1__Firmicutes; D_2__Clostridia; D_3__Clostridiales; D_4__Ruminococcaceae; D_5__Ruminiclostridium 5; D_6__uncultured bacterium
OTU_2809	11	2	4	27	12	2	109	17	0	27	6	2	1	1	0	0	27	0	2	1	14	8	3	0	1	0	1	0	0	0	0	0	0	0	0	0	D_0__Bacteria; D_1__Verrucomicrobia; D_2__Verrucomicrobiae; D_3__Verrucomicrobiales; D_4__Verrucomicrobiaceae; D_5__Akkermansia; D_6__uncultured bacterium
OTU_4025	3	2	1	2	6	1	2	1	2	3	2	9	0	1	0	0	4	1	0	7	1	1	0	1	3	1	1	2	1	1	5	0	0	0	0	0	D_0__Bacteria; D_1__Bacteroidetes; D_2__Bacteroidia; D_3__Bacteroidales; D_4__Bacteroidales S24-7 group; D_5__uncultured bacterium; D_6__uncultured bacterium
OTU_2659	3	0	1	0	4	1	5	4	4	0	2	7	2	1	3	2	1	7	1	0	8	3	0	1	5	2	4	1	1	2	18	0	0	0	0	0	D_0__Bacteria; D_1__Bacteroidetes; D_2__Bacteroidia; D_3__Bacteroidales; D_4__Bacteroidales S24-7 group; D_5__uncultured bacterium; D_6__uncultured bacterium
OTU_7701	4	0	0	6	0	0	0	0	0	0	0	0	0	0	0	0	1	0	0	0	0	0	0	0	1	0	0	0	0	0	0	0	0	0	0	0	D_0__Bacteria; D_1__Firmicutes; D_2__Clostridia; D_3__Clostridiales; D_4__Lachnospiraceae; D_5__Lachnospiraceae NK4A136 group; D_6__uncultured bacterium
OTU_1844	23	2	48	13	10	1	19	5	7	2	1	6	8	3	1	4	8	2	11	20	18	9	35	0	10	7	23	1	7	7	8	0	0	0	0	0	D_0__Bacteria; D_1__Firmicutes; D_2__Negativicutes; D_3__Selenomonadales; D_4__Acidaminococcaceae; D_5__Phascolarctobacterium
OTU_912	5	1	17	3	6	0	7	11	2	3	3	20	4	2	0	2	3	85	3	2	9	2	1	12	11	15	11	5	2	3	147	0	0	0	0	0	D_0__Bacteria; D_1__Bacteroidetes; D_2__Bacteroidia; D_3__Bacteroidales; D_4__Bacteroidales S24-7 group; D_5__uncultured bacterium; D_6__uncultured bacterium
OTU_7803	15	1	5	8	5	0	6	1	2	1	1	5	1	1	1	0	1	6	0	1	3	0	0	2	3	5	1	1	0	0	15	0	0	0	0	0	D_0__Bacteria; D_1__Bacteroidetes; D_2__Bacteroidia; D_3__Bacteroidales; D_4__Bacteroidales S24-7 group; D_5__uncultured bacterium; D_6__uncultured bacterium
OTU_3179	12	0	7	0	10	0	12	25	14	1	6	80	1	0	0	1	11	11	1	1	3	0	0	2	2	4	3	2	0	2	19	0	0	0	0	0	D_0__Bacteria; D_1__Bacteroidetes; D_2__Bacteroidia; D_3__Bacteroidales; D_4__Bacteroidaceae; D_5__Bacteroides
OTU_834	7	0	10	19	12	3	17	15	14	7	2	9	3	1	3	6	1	12	15	10	13	12	5	2	10	8	15	6	9	5	11	0	0	0	0	0	D_0__Bacteria; D_1__Actinobacteria; D_2__Acidimicrobiia; D_3__Acidimicrobiales; D_4__OM1 clade
OTU_1575	14	8	4	19	6	1	12	11	11	7	1	10	9	2	1	1	8	10	22	30	23	23	5	8	10	7	13	3	6	1	16	0	0	0	0	0	D_0__Bacteria; D_1__Firmicutes; D_2__Clostridia; D_3__Clostridiales; D_4__Ruminococcaceae; D_5__Ruminiclostridium 9; D_6__uncultured bacterium
OTU_1427	7	1	1	6	4	1	46	4	3	0	1	1	0	1	0	0	0	2	4	4	6	5	1	2	0	1	1	0	0	0	1	0	0	0	0	0	D_0__Bacteria; D_1__Firmicutes; D_2__Clostridia; D_3__Clostridiales; D_4__Lachnospiraceae; D_5__Lachnospiraceae NK4A136 group; D_6__uncultured bacterium
OTU_5192	39	7	3	59	14	2	16	7	11	2	1	4	5	8	1	1	4	8	92	69	30	27	14	6	13	13	9	3	2	5	16	0	0	0	0	0	D_0__Bacteria; D_1__Firmicutes; D_2__Clostridia; D_3__Clostridiales; D_4__Ruminococcaceae; D_5__Ruminococcaceae V9D2013 group; D_6__uncultured bacterium
OTU_2438	9	0	0	6	1	5	2	1	1	0	0	1	1	0	0	0	0	1	4	7	12	2	0	0	0	2	0	1	0	0	3	0	0	0	0	0	D_0__Bacteria; D_1__Firmicutes; D_2__Clostridia; D_3__Clostridiales; D_4__Ruminococcaceae; D_5__Ruminococcaceae NK4A214 group; D_6__uncultured bacterium
OTU_7711	4	0	0	3	0	0	0	0	0	0	0	0	0	0	0	0	0	0	0	2	0	0	0	0	0	0	0	1	0	0	0	0	0	0	0	0	D_0__Bacteria; D_1__Firmicutes; D_2__Clostridia; D_3__Clostridiales; D_4__Lachnospiraceae; D_5__Lachnospiraceae NK4A136 group; D_6__uncultured bacterium
OTU_793	7	1	8	4	1	2	12	9	9	7	3	15	7	0	8	7	2	13	6	3	11	3	2	1	3	10	4	4	2	4	3	0	0	0	0	0	D_0__Bacteria; D_1__Proteobacteria; D_2__Deltaproteobacteria; D_3__Desulfuromonadales; D_4__Desulfuromonadaceae; D_5__Desulfuromonas
OTU_4531	4	0	0	0	0	0	0	0	0	0	0	0	1	0	0	2	0	1	0	0	0	0	0	0	1	1	0	0	0	0	0	0	0	0	0	0	Unassigned
OTU_1006	17	1	26	10	3	2	9	1	6	1	0	1	1	0	0	0	1	1	9	4	9	7	5	0	0	2	1	3	1	1	0	0	0	0	0	0	D_0__Bacteria; D_1__Firmicutes; D_2__Clostridia; D_3__Clostridiales; D_4__Ruminococcaceae; D_5__Oscillospira; D_6__uncultured bacterium
OTU_6978	7	0	3	0	0	0	6	1	0	0	0	0	0	0	0	0	1	0	0	0	0	2	1	0	0	0	1	0	0	0	1	0	0	0	0	0	D_0__Bacteria; D_1__Bacteroidetes; D_2__Bacteroidia; D_3__Bacteroidales; D_4__Bacteroidales S24-7 group; D_5__uncultured bacterium; D_6__uncultured bacterium
OTU_7690	5	1	0	5	0	1	1	3	3	1	1	0	0	0	0	0	2	0	0	0	2	0	0	0	0	1	1	0	0	0	0	0	0	0	0	0	D_0__Bacteria; D_1__Firmicutes; D_2__Clostridia; D_3__Clostridiales; D_4__Lachnospiraceae; D_5__Eisenbergiella; D_6__uncultured bacterium
OTU_1954	5	1	0	3	2	1	4	3	4	3	0	5	4	0	0	6	1	2	3	2	1	4	0	1	0	1	2	2	4	4	2	0	0	0	0	0	D_0__Bacteria; D_1__Proteobacteria; D_2__Alphaproteobacteria; D_3__Rickettsiales; D_4__Rickettsiales Incertae Sedis; D_5__Constrictibacter; D_6__uncultured bacterium
OTU_330	8	3	6	11	8	1	14	17	36	2	44	56	3	0	0	1	52	13	13	16	22	13	2	3	5	5	14	2	7	6	15	0	0	0	0	0	D_0__Bacteria; D_1__Firmicutes; D_2__Clostridia; D_3__Clostridiales; D_4__Lachnospiraceae; D_5__uncultured; D_6__uncultured organism
OTU_612	9	3	18	14	11	1	24	11	24	6	0	18	12	1	3	12	5	12	14	7	17	8	3	3	12	20	19	8	9	6	12	0	0	0	0	0	D_0__Bacteria; D_1__Actinobacteria; D_2__Actinobacteria; D_3__Corynebacteriales; D_4__Dietziaceae; D_5__Dietzia
OTU_444	29	18	13	117	27	5	25	10	19	4	0	10	15	8	0	1	0	9	43	29	139	94	15	9	9	21	7	3	7	5	20	0	0	0	0	0	D_0__Bacteria; D_1__Firmicutes; D_2__Clostridia; D_3__Clostridiales; D_4__Ruminococcaceae; D_5__Ruminococcus 1; D_6__uncultured bacterium
OTU_1712	6	0	4	12	14	1	7	5	2	1	2	9	2	0	0	0	1	22	2	2	37	2	2	5	20	8	3	1	2	1	29	0	0	0	0	0	D_0__Bacteria; D_1__Bacteroidetes; D_2__Bacteroidia; D_3__Bacteroidales; D_4__Bacteroidales S24-7 group; D_5__uncultured bacterium; D_6__uncultured bacterium
OTU_1096	8	2	17	12	11	1	12	16	12	2	5	35	3	1	0	2	4	33	6	6	15	2	0	4	10	7	14	4	5	3	44	0	0	0	0	0	D_0__Bacteria; D_1__Bacteroidetes; D_2__Bacteroidia; D_3__Bacteroidales; D_4__Bacteroidales S24-7 group; D_5__uncultured bacterium; D_6__uncultured bacterium
OTU_3924	11	4	21	35	8	1	47	24	9	34	4	8	1	0	3	7	19	4	10	1	11	30	7	0	1	5	3	3	0	2	2	0	0	0	0	0	D_0__Bacteria; D_1__Proteobacteria; D_2__Gammaproteobacteria; D_3__Pseudomonadales; D_4__Pseudomonadaceae; D_5__uncultured
OTU_1485	2	1	5	3	2	1	16	2	4	1	0	6	1	0	2	3	1	4	3	3	7	1	1	2	4	4	6	3	1	1	2	1	0	0	0	0	D_0__Bacteria; D_1__Firmicutes; D_2__Bacilli; D_3__Bacillales; D_4__Staphylococcaceae; D_5__Staphylococcus
OTU_2588	2	1	1	7	5	0	2	0	6	0	1	3	4	1	0	3	1	2	3	1	6	4	1	0	0	1	4	1	1	5	2	0	0	0	0	0	D_0__Bacteria; D_1__Chloroflexi; D_2__Anaerolineae; D_3__Anaerolineales; D_4__Anaerolineaceae; D_5__uncultured; D_6__uncultured Chloroflexi bacterium
OTU_7963	5	0	24	3	1	0	8	14	42	16	0	14	5	0	3	4	0	0	1	0	1	0	0	2	3	3	0	4	2	3	1	4	0	0	0	0	D_0__Bacteria; D_1__Proteobacteria; D_2__Gammaproteobacteria; D_3__Enterobacteriales; D_4__Enterobacteriaceae; D_5__Enterobacter
OTU_6006	1	0	0	4	0	0	0	0	0	0	0	0	1	0	0	0	0	1	1	1	0	0	0	1	0	0	0	0	0	0	0	0	0	0	0	0	D_0__Bacteria; D_1__Firmicutes; D_2__Clostridia; D_3__Clostridiales; D_4__Ruminococcaceae; D_5__Anaerotruncus; D_6__uncultured bacterium
OTU_7664	10	0	5	0	3	0	62	4	0	1	0	8	0	0	0	0	1	7	0	1	0	1	0	1	2	2	2	0	1	1	14	0	0	0	0	0	D_0__Bacteria; D_1__Bacteroidetes; D_2__Bacteroidia; D_3__Bacteroidales; D_4__Bacteroidales S24-7 group; D_5__uncultured bacterium; D_6__uncultured bacterium
OTU_3232	8	0	6	4	4	1	5	5	6	0	0	13	2	0	1	1	5	14	3	4	10	1	0	4	5	1	6	2	2	1	21	0	0	0	0	0	D_0__Bacteria; D_1__Bacteroidetes; D_2__Bacteroidia; D_3__Bacteroidales; D_4__Bacteroidales S24-7 group; D_5__uncultured bacterium; D_6__uncultured bacterium
OTU_7130	6	1	0	18	2	0	1	0	0	0	1	0	2	0	0	0	0	0	9	4	4	6	0	1	1	1	2	1	0	1	0	0	0	0	0	0	D_0__Bacteria; D_1__Firmicutes; D_2__Clostridia; D_3__Clostridiales; D_4__Ruminococcaceae; D_5__Ruminococcaceae NK4A214 group; D_6__uncultured bacterium
OTU_2323	3	1	8	1	5	0	5	6	0	1	0	4	3	2	0	0	1	41	3	0	3	0	0	5	6	4	3	2	0	0	53	0	0	0	0	0	D_0__Bacteria; D_1__Bacteroidetes; D_2__Bacteroidia; D_3__Bacteroidales; D_4__Bacteroidales S24-7 group; D_5__uncultured bacterium; D_6__uncultured bacterium
OTU_3827	1	2	1	0	2	0	1	1	1	0	0	4	1	0	1	3	2	2	1	0	2	1	0	0	1	2	0	0	1	0	2	0	0	0	0	0	D_0__Bacteria; D_1__Saccharibacteria; D_2__uncultured bacterium; D_3__uncultured bacterium; D_4__uncultured bacterium; D_5__uncultured bacterium; D_6__uncultured bacterium
OTU_4859	1	0	0	0	0	0	0	0	0	0	0	0	0	0	0	0	0	3	0	0	0	1	0	0	0	0	0	0	0	0	0	0	0	0	0	0	D_0__Bacteria; D_1__Firmicutes; D_2__Clostridia; D_3__Clostridiales; D_4__Ruminococcaceae; D_5__Ruminiclostridium 5; D_6__uncultured bacterium
OTU_1067	13	5	4	14	13	1	9	4	6	0	0	3	2	0	0	2	1	4	51	36	8	5	5	2	8	6	4	4	2	2	12	0	0	0	0	0	D_0__Bacteria; D_1__Firmicutes; D_2__Clostridia; D_3__Clostridiales; D_4__Ruminococcaceae; D_5__Ruminococcaceae V9D2013 group; D_6__uncultured bacterium
OTU_4041	3	1	3	2	0	0	3	5	0	0	1	4	0	1	0	0	0	5	0	0	0	0	1	1	2	0	0	0	1	1	8	0	0	0	0	0	Unassigned
OTU_5899	3	0	0	4	0	0	1	1	1	0	0	0	0	0	0	0	0	0	0	0	1	0	0	0	0	0	0	0	0	0	0	0	0	0	0	0	D_0__Bacteria; D_1__Firmicutes; D_2__Clostridia; D_3__Clostridiales; D_4__Lachnospiraceae; D_5__Lachnospiraceae FCS020 group; D_6__uncultured bacterium
OTU_125	39	119	42	110	112	14	66	81	73	7	5	61	22	7	4	12	13	40	48	406	507	167	49	81	185	128	94	28	78	31	40	0	0	0	0	0	D_0__Bacteria; D_1__Firmicutes; D_2__Clostridia; D_3__Clostridiales; D_4__Clostridiales vadinBB60 group
OTU_558	7	5	2	26	5	0	7	3	1	1	0	1	3	0	0	1	2	2	6	31	47	5	3	2	5	14	2	3	1	1	1	0	0	0	0	0	D_0__Bacteria; D_1__Firmicutes; D_2__Clostridia; D_3__Clostridiales; D_4__Christensenellaceae; D_5__Christensenellaceae R-7 group
OTU_4831	4	0	8	3	2	0	5	5	3	3	0	8	1	3	1	2	4	33	5	3	4	1	1	3	10	5	15	3	2	0	33	0	0	0	0	0	D_0__Bacteria; D_1__Bacteroidetes; D_2__Bacteroidia; D_3__Bacteroidales; D_4__Bacteroidales S24-7 group; D_5__uncultured bacterium; D_6__uncultured bacterium
OTU_4897	5	1	1	1	0	2	3	0	3	0	0	1	0	0	0	0	0	4	1	3	1	2	1	0	1	0	1	1	0	0	10	0	0	0	0	0	D_0__Bacteria; D_1__Firmicutes; D_2__Clostridia; D_3__Clostridiales; D_4__Ruminococcaceae; D_5__Ruminiclostridium 5; D_6__uncultured bacterium
OTU_204	22	4	89	25	20	3	19	40	354	7	1	77	8	5	1	5	5	21	33	23	22	21	3	6	13	7	12	7	2	2	44	0	0	0	0	0	D_0__Bacteria; D_1__Firmicutes; D_2__Clostridia; D_3__Clostridiales; D_4__Ruminococcaceae; D_5__Ruminiclostridium 5; D_6__uncultured organism
OTU_4138	1	0	0	1	0	0	1	0	0	0	0	0	3	0	0	1	0	0	0	1	0	1	0	0	1	1	0	0	0	1	0	0	0	0	0	0	D_0__Bacteria; D_1__Proteobacteria; D_2__Deltaproteobacteria; D_3__Bdellovibrionales; D_4__Bacteriovoracaceae; D_5__Peredibacter; D_6__uncultured bacterium
OTU_396	6	34	5	28	9	3	7	13	23	2	3	12	4	4	0	4	7	5	10	53	43	205	8	4	21	21	16	1	5	2	14	0	0	0	0	0	D_0__Bacteria; D_1__Firmicutes; D_2__Clostridia; D_3__Clostridiales; D_4__Ruminococcaceae; D_5__Ruminococcaceae UCG-014; D_6__uncultured rumen bacterium
OTU_937	11	1	12	11	12	1	11	15	9	5	4	34	3	2	1	6	14	39	6	8	18	6	2	8	12	10	7	5	9	4	41	0	0	0	0	0	D_0__Bacteria; D_1__Bacteroidetes; D_2__Bacteroidia; D_3__Bacteroidales; D_4__Bacteroidales S24-7 group; D_5__uncultured bacterium; D_6__uncultured bacterium
OTU_107	62	39	27	97	146	13	118	90	190	515	296	53	80	8	11	16	123	60	89	142	126	87	31	29	57	47	41	33	37	41	105	0	0	0	0	0	D_0__Bacteria; D_1__Firmicutes; D_2__Clostridia; D_3__Clostridiales; D_4__Family XI; D_5__Sedimentibacter
OTU_891	5	1	4	30	5	2	3	7	10	3	1	6	1	0	0	2	5	2	9	26	14	32	6	2	4	2	4	1	0	2	9	0	0	0	0	0	D_0__Bacteria; D_1__Firmicutes; D_2__Clostridia; D_3__Clostridiales; D_4__Lachnospiraceae
OTU_1172	2	1	1	2	3	0	77	0	4	2	0	2	0	0	0	1	0	1	4	6	1	1	0	0	1	1	4	0	0	1	1	0	0	0	0	0	D_0__Bacteria; D_1__Firmicutes; D_2__Clostridia; D_3__Clostridiales; D_4__Ruminococcaceae; D_5__[Eubacterium] coprostanoligenes group; D_6__uncultured bacterium
OTU_2047	10	3	14	1	7	0	20	17	25	14	1	14	9	2	5	16	5	20	9	8	12	5	5	4	7	22	4	8	4	5	10	6	11	1	53	142	D_0__Bacteria; D_1__Proteobacteria; D_2__Gammaproteobacteria; D_3__Xanthomonadales; D_4__Xanthomonadaceae; D_5__Luteibacter; D_6__Luteibacter yeojuensis
OTU_5027	1	0	9	2	1	0	2	2	3	0	0	1	0	0	0	0	0	1	3	1	4	1	1	0	3	0	0	0	0	0	3	0	0	0	0	0	D_0__Bacteria; D_1__Firmicutes; D_2__Clostridia; D_3__Clostridiales; D_4__Lachnospiraceae
OTU_5369	2	0	0	0	0	0	0	1	1	0	0	2	0	0	0	0	0	0	0	1	0	2	1	0	0	1	0	0	1	0	0	0	0	0	0	0	D_0__Bacteria; D_1__Saccharibacteria; D_2__uncultured bacterium; D_3__uncultured bacterium; D_4__uncultured bacterium; D_5__uncultured bacterium; D_6__uncultured bacterium
OTU_549	13	2	13	10	4	0	18	14	33	13	0	23	8	2	13	25	9	16	16	11	10	6	2	2	12	42	8	17	3	14	11	2	2	2	16	8	D_0__Bacteria; D_1__Proteobacteria; D_2__Betaproteobacteria; D_3__Burkholderiales; D_4__Comamonadaceae; D_5__Aquabacterium; D_6__uncultured bacterium
OTU_745	10	4	1	46	12	1	6	8	5	0	1	3	6	0	1	2	1	4	4	56	18	16	8	2	22	17	12	3	13	5	6	0	0	0	0	0	D_0__Bacteria; D_1__Tenericutes; D_2__Mollicutes; D_3__Mollicutes RF9; D_4__uncultured bacterium; D_5__uncultured bacterium; D_6__uncultured bacterium
OTU_933	32	5	13	8	21	2	18	90	42	36	21	274	9	0	3	2	23	16	12	4	10	3	1	5	7	5	6	13	0	5	24	0	0	0	0	0	D_0__Bacteria; D_1__Bacteroidetes; D_2__Bacteroidia; D_3__Bacteroidales; D_4__Bacteroidaceae; D_5__Bacteroides
OTU_40	50	28	32	110	30	8	1142	36	89	33	21	115	61	12	19	26	30	37	54	84	79	79	11	17	48	64	4446	26	75	80	45	0	0	0	0	0	D_0__Bacteria; D_1__Firmicutes; D_2__Erysipelotrichia; D_3__Erysipelotrichales; D_4__Erysipelotrichaceae; D_5__Turicibacter; D_6__uncultured bacterium
OTU_3529	3	2	0	1	2	0	4	6	23	6	8	4	1	0	0	0	10	2	7	11	4	4	2	1	2	2	0	0	1	1	10	0	0	0	0	0	D_0__Bacteria; D_1__Firmicutes; D_2__Clostridia; D_3__Clostridiales; D_4__Lachnospiraceae; D_5__Incertae Sedis
OTU_873	10	0	7	9	3	1	18	19	15	10	1	15	10	1	7	12	0	20	5	8	7	4	2	2	7	12	9	3	7	6	12	0	0	0	0	0	D_0__Bacteria; D_1__Proteobacteria; D_2__Deltaproteobacteria; D_3__Desulfovibrionales; D_4__Desulfovibrionaceae; D_5__Desulfovibrio; D_6__uncultured bacterium
OTU_3382	6	2	8	9	4	0	26	20	22	24	1	11	7	3	13	10	3	9	4	2	9	10	0	3	5	6	3	1	2	8	6	0	0	0	0	0	D_0__Bacteria; D_1__Proteobacteria; D_2__Gammaproteobacteria; D_3__Pseudomonadales; D_4__Pseudomonadaceae; D_5__Pseudomonas
OTU_562	11	3	6	13	8	0	11	5	12	13	2	6	6	2	1	7	11	5	8	9	18	5	4	3	4	10	3	5	9	14	6	0	0	0	0	0	D_0__Bacteria; D_1__Fibrobacteres; D_2__Fibrobacteria; D_3__Fibrobacterales; D_4__possible family 01; D_5__uncultured microorganism; D_6__uncultured microorganism
OTU_6260	15	1	3	86	8	3	2	4	3	3	1	0	1	0	0	0	1	4	19	12	18	6	5	3	7	2	2	2	0	2	2	0	0	0	0	0	D_0__Bacteria; D_1__Firmicutes; D_2__Clostridia; D_3__Clostridiales; D_4__Ruminococcaceae; D_5__Ruminococcaceae NK4A214 group; D_6__uncultured bacterium
OTU_1274	5	0	11	1	0	0	6	3	2	1	0	10	1	1	0	2	2	34	1	0	1	3	1	9	7	8	5	5	0	1	60	0	0	0	0	0	D_0__Bacteria; D_1__Bacteroidetes; D_2__Bacteroidia; D_3__Bacteroidales; D_4__Bacteroidales S24-7 group; D_5__uncultured bacterium; D_6__uncultured bacterium
OTU_4536	4	0	1	2	3	1	5	5	0	1	2	11	2	0	0	2	0	9	3	4	3	0	0	2	4	1	4	2	0	0	11	0	0	0	0	0	D_0__Bacteria; D_1__Bacteroidetes; D_2__Bacteroidia; D_3__Bacteroidales; D_4__Bacteroidales S24-7 group; D_5__uncultured bacterium; D_6__uncultured bacterium
OTU_2895	6	3	5	3	15	1	9	8	0	2	1	5	1	0	1	0	0	21	0	1	31	3	0	0	6	3	2	1	1	0	22	0	0	0	0	0	D_0__Bacteria; D_1__Bacteroidetes; D_2__Bacteroidia; D_3__Bacteroidales; D_4__Bacteroidales S24-7 group; D_5__uncultured bacterium; D_6__uncultured bacterium
OTU_237	33	2	72	15	14	3	58	31	164	59	4	93	24	6	24	61	1	24	6	8	6	3	4	5	18	38	9	12	11	14	7	0	0	0	0	0	D_0__Bacteria; D_1__Proteobacteria; D_2__Gammaproteobacteria; D_3__Aeromonadales; D_4__Aeromonadaceae; D_5__Tolumonas
OTU_471	20	15	14	49	30	1	34	64	65	12	8	51	12	5	4	9	21	40	61	97	85	51	19	8	30	27	28	14	17	17	69	0	0	0	0	0	D_0__Bacteria; D_1__Firmicutes; D_2__Clostridia; D_3__Clostridiales; D_4__Lachnospiraceae; D_5__Lachnospiraceae NK4A136 group; D_6__uncultured bacterium
OTU_6390	18	0	0	7	2	4	1	1	0	1	0	0	1	0	0	0	0	0	2	5	4	2	1	0	0	0	1	2	0	0	0	0	0	0	0	0	D_0__Bacteria; D_1__Firmicutes; D_2__Clostridia; D_3__Clostridiales; D_4__Ruminococcaceae; D_5__Ruminococcaceae UCG-013; D_6__uncultured bacterium
OTU_1346	5	0	2	4	1	1	2	0	0	0	0	0	0	0	0	2	0	1	1	1	3	1	0	2	9	10	2	7	12	2	0	0	0	0	0	0	Unassigned
OTU_380	30	10	20	19	32	1	30	39	24	19	9	122	9	2	4	8	18	87	12	21	40	15	3	19	38	24	26	17	9	9	126	0	0	0	0	0	D_0__Bacteria; D_1__Bacteroidetes; D_2__Bacteroidia; D_3__Bacteroidales; D_4__Bacteroidales S24-7 group; D_5__uncultured bacterium; D_6__uncultured bacterium
OTU_42	38	21	21	74	55	11	106	39	61	17	4	39	33	7	12	22	12	62	46	77	70	46	7	122	450	306	159	92	3270	557	270	0	0	0	0	0	Unassigned
OTU_1783	11	2	1	7	6	0	3	1	1	1	0	0	0	1	0	0	2	0	2	2	0	4	4	0	1	2	1	1	0	0	1	0	0	0	0	0	D_0__Bacteria; D_1__Firmicutes; D_2__Clostridia; D_3__Clostridiales; D_4__Christensenellaceae; D_5__Christensenellaceae R-7 group; D_6__uncultured bacterium
OTU_5015	5	4	2	5	1	2	4	4	2	0	0	1	1	2	0	1	0	5	46	35	16	10	7	3	5	6	6	5	0	1	3	0	0	0	0	0	D_0__Bacteria; D_1__Firmicutes; D_2__Clostridia; D_3__Clostridiales; D_4__Ruminococcaceae; D_5__Ruminococcaceae V9D2013 group; D_6__uncultured bacterium
OTU_278	24	8	17	27	23	1	52	21	29	11	5	22	20	4	6	15	7	25	25	33	32	24	7	6	39	34	34	26	27	29	32	0	0	0	0	0	D_0__Bacteria; D_1__Actinobacteria; D_2__Acidimicrobiia; D_3__Acidimicrobiales; D_4__uncultured; D_5__uncultured Acidimicrobidae bacterium; D_6__uncultured Acidimicrobidae bacterium
OTU_5891	2	0	3	9	4	0	5	6	5	2	1	3	3	0	1	9	2	5	4	7	6	8	2	0	4	2	0	2	2	3	4	0	0	0	0	0	D_0__Bacteria; D_1__Proteobacteria; D_2__Alphaproteobacteria; D_3__Rhodobacterales; D_4__Rhodobacteraceae; D_5__uncultured; D_6__uncultured bacterium
OTU_1733	3	3	0	110	9	0	3	4	5	1	1	2	2	2	0	2	1	2	6	19	13	4	7	2	1	10	1	0	1	2	5	0	0	0	0	0	D_0__Bacteria; D_1__Firmicutes; D_2__Clostridia; D_3__Clostridiales; D_4__Ruminococcaceae; D_5__Ruminiclostridium 6; D_6__uncultured bacterium
OTU_3362	2	0	1	1	0	0	2	1	6	2	2	3	3	0	1	5	0	1	1	2	1	0	1	0	0	4	1	1	1	0	1	0	0	0	0	0	D_0__Bacteria; D_1__Proteobacteria; D_2__Gammaproteobacteria; D_3__Pseudomonadales; D_4__Pseudomonadaceae; D_5__Pseudomonas; D_6__uncultured bacterium
OTU_536	21	5	15	22	22	1	18	28	16	12	7	77	10	2	3	5	11	40	9	8	32	9	6	12	22	18	15	9	11	3	77	0	0	0	0	0	D_0__Bacteria; D_1__Bacteroidetes; D_2__Bacteroidia; D_3__Bacteroidales; D_4__Bacteroidales S24-7 group; D_5__uncultured bacterium; D_6__uncultured bacterium
OTU_913	11	1	2	10	1	1	1	0	0	1	0	0	0	0	0	2	0	0	2	6	0	1	0	7	10	9	4	0	11	0	1	0	0	0	0	0	D_0__Bacteria; D_1__Cyanobacteria; D_2__Melainabacteria; D_3__Gastranaerophilales; D_4__uncultured rumen bacterium; D_5__uncultured rumen bacterium; D_6__uncultured rumen bacterium
OTU_856	7	2	25	109	0	2	39	13	2	24	4	1	1	2	1	1	4	0	24	11	29	169	5	0	7	6	4	1	1	1	3	0	0	0	0	0	D_0__Bacteria; D_1__Verrucomicrobia; D_2__Verrucomicrobiae; D_3__Verrucomicrobiales; D_4__Verrucomicrobiaceae; D_5__Akkermansia; D_6__uncultured bacterium
OTU_5539	10	0	0	33	2	0	1	4	6	2	1	4	0	0	0	1	0	3	5	21	15	19	2	2	2	7	2	1	1	1	2	0	0	0	0	0	D_0__Bacteria; D_1__Firmicutes; D_2__Clostridia; D_3__Clostridiales; D_4__Ruminococcaceae; D_5__uncultured; D_6__uncultured bacterium
OTU_665	10	1	9	11	3	1	8	7	16	8	1	10	3	5	6	17	1	8	4	4	3	6	2	3	10	45	3	6	3	4	8	0	0	0	0	0	D_0__Bacteria; D_1__Proteobacteria; D_2__Betaproteobacteria; D_3__Rhodocyclales; D_4__Rhodocyclaceae; D_5__uncultured
OTU_963	7	2	5	10	32	2	6	7	9	2	0	4	3	1	2	3	4	6	5	50	20	9	0	13	30	13	8	4	11	1	4	0	0	0	0	0	D_0__Bacteria; D_1__Firmicutes; D_2__Clostridia; D_3__Clostridiales; D_4__Clostridiales vadinBB60 group; D_5__uncultured bacterium; D_6__uncultured bacterium
OTU_1768	30	2	4	83	13	6	8	7	7	4	0	6	5	2	1	2	5	5	36	26	18	31	11	4	12	8	4	4	3	2	3	0	0	0	0	0	D_0__Bacteria; D_1__Firmicutes; D_2__Clostridia; D_3__Clostridiales; D_4__Ruminococcaceae; D_5__Ruminococcaceae NK4A214 group; D_6__uncultured bacterium
OTU_190	20	8	7	84	247	17	27	74	62	16	4	35	18	5	3	10	23	32	49	186	107	132	90	11	47	31	40	10	6	13	38	0	0	0	0	0	D_0__Bacteria; D_1__Firmicutes; D_2__Clostridia; D_3__Clostridiales; D_4__Lachnospiraceae; D_5__Lachnospiraceae NK4A136 group; D_6__uncultured bacterium
OTU_8	88	14	89	56	38	5	132	63	168	59	12	85	417	70	453	1685	38	23676	64	50	30	44	15	17	194	166	90	69	73	414	68	0	0	0	0	0	D_0__Bacteria; D_1__Proteobacteria; D_2__Alphaproteobacteria; D_3__Sphingomonadales; D_4__Sphingomonadaceae; D_5__Sphingomonas; D_6__uncultured bacterium
OTU_2430	1	2	2	2	1	0	0	1	0	0	0	1	0	0	0	0	1	1	0	7	2	0	1	0	11	2	1	0	0	1	2	0	0	0	0	0	D_0__Bacteria; D_1__Firmicutes; D_2__Clostridia; D_3__Clostridiales; D_4__Clostridiales vadinBB60 group; D_5__uncultured bacterium; D_6__uncultured bacterium
OTU_5914	2	0	0	0	0	0	0	0	0	0	0	0	0	0	0	0	0	0	2	0	0	1	0	0	0	0	0	0	0	0	0	0	0	0	0	0	D_0__Bacteria; D_1__Firmicutes; D_2__Clostridia; D_3__Clostridiales; D_4__Peptococcaceae; D_5__uncultured; D_6__uncultured bacterium
OTU_4919	15	4	13	13	13	3	34	12	16	9	1	25	9	4	2	10	5	19	9	14	18	12	6	5	11	22	16	8	8	13	17	0	0	0	0	0	D_0__Bacteria; D_1__Chloroflexi; D_2__Gitt-GS-136
OTU_435	26	4	59	27	21	0	23	27	12	9	6	45	3	7	0	6	6	235	13	12	33	8	5	51	64	40	56	16	10	3	505	0	0	0	0	0	D_0__Bacteria; D_1__Bacteroidetes; D_2__Bacteroidia; D_3__Bacteroidales; D_4__Bacteroidales S24-7 group; D_5__uncultured bacterium; D_6__uncultured bacterium
OTU_4720	2	6	0	3	3	1	0	1	2	0	0	0	1	0	0	0	1	2	17	5	4	12	0	2	3	2	0	0	1	1	3	0	0	0	0	0	D_0__Bacteria; D_1__Firmicutes; D_2__Clostridia; D_3__Clostridiales; D_4__Ruminococcaceae; D_5__[Eubacterium] coprostanoligenes group; D_6__uncultured bacterium
OTU_5754	15	2	91	235	17	0	66	39	2	75	8	5	1	2	3	1	20	6	84	13	23	663	147	2	17	22	13	1	3	4	4	0	0	0	0	0	D_0__Bacteria; D_1__Verrucomicrobia; D_2__Verrucomicrobiae; D_3__Verrucomicrobiales; D_4__Verrucomicrobiaceae; D_5__Akkermansia; D_6__uncultured bacterium
OTU_1945	2	0	0	2	1	0	6	0	1	2	0	4	5	0	1	11	0	0	1	2	1	1	0	0	1	2	1	0	1	6	0	0	0	0	0	0	D_0__Bacteria; D_1__Firmicutes; D_2__Bacilli; D_3__Bacillales; D_4__Family XII; D_5__Exiguobacterium
OTU_621	20	82	24	130	16	9	17	24	23	4	3	15	1	2	2	3	8	10	18	83	40	95	15	12	29	23	33	2	5	8	15	0	0	0	0	0	D_0__Bacteria; D_1__Firmicutes; D_2__Clostridia; D_3__Clostridiales; D_4__Ruminococcaceae; D_5__Ruminococcaceae UCG-014; D_6__uncultured bacterium
OTU_1837	2	3	5	11	6	0	0	5	4	0	1	3	1	0	1	1	2	1	1	6	5	16	1	1	0	4	1	3	0	0	4	0	0	0	0	0	D_0__Bacteria; D_1__Firmicutes; D_2__Clostridia; D_3__Clostridiales; D_4__Lachnospiraceae; D_5__uncultured; D_6__uncultured bacterium
OTU_7897	12	0	0	1	0	0	0	0	0	0	0	1	0	0	0	0	0	0	4	0	1	0	0	0	1	1	1	0	0	0	0	0	0	0	0	0	D_0__Bacteria; D_1__Firmicutes; D_2__Clostridia; D_3__Clostridiales; D_4__Ruminococcaceae; D_5__Ruminococcaceae NK4A214 group; D_6__uncultured bacterium
OTU_2519	16	8	14	42	14	2	101	16	35	9	3	36	22	4	6	8	11	14	26	39	24	30	14	3	14	15	16	14	20	13	11	0	0	0	0	0	D_0__Bacteria; D_1__Proteobacteria; D_2__Gammaproteobacteria; D_3__Pseudomonadales; D_4__Pseudomonadaceae; D_5__Pseudomonas; D_6__uncultured bacterium
OTU_644	7	1	16	1	2	0	28	9	97	12	12	9	3	1	3	16	24	16	0	2	3	2	1	0	3	4	4	4	4	2	2	0	0	0	0	0	D_0__Bacteria; D_1__Proteobacteria; D_2__Deltaproteobacteria; D_3__Desulfovibrionales; D_4__Desulfovibrionaceae; D_5__Bilophila; D_6__uncultured bacterium
OTU_233	19	4	16	20	17	1	36	16	28	9	3	31	61	7	157	208	11	94	15	19	19	18	7	3	36	36	19	19	12	76	28	0	0	0	0	0	D_0__Bacteria; D_1__Proteobacteria; D_2__Alphaproteobacteria; D_3__Caulobacterales; D_4__Caulobacteraceae; D_5__Brevundimonas
OTU_2255	5	2	5	4	6	2	10	4	8	2	0	6	3	2	5	8	2	5	10	7	7	5	0	4	22	133	6	40	9	33	10	0	0	0	0	0	Unassigned
OTU_2862	2	1	1	2	2	0	5	2	7	0	0	3	0	0	0	1	0	1	1	5	1	0	0	1	0	2	1	1	0	0	5	0	0	0	0	0	D_0__Bacteria; D_1__Bacteroidetes; D_2__Flavobacteriia; D_3__Flavobacteriales; D_4__Flavobacteriaceae; D_5__Chryseobacterium; D_6__uncultured bacterium
OTU_6868	4	2	3	5	6	2	3	2	3	0	0	7	0	0	0	0	0	2	7	10	4	5	0	0	1	2	1	2	0	0	2	0	0	0	0	0	D_0__Bacteria; D_1__Firmicutes; D_2__Clostridia; D_3__Clostridiales; D_4__Ruminococcaceae; D_5__Intestinimonas
OTU_3208	10	0	0	0	0	0	16	0	2	1	0	4	2	0	0	0	0	3	0	1	0	0	0	0	0	0	0	0	0	0	2	0	0	0	0	0	Unassigned
OTU_84	66	6	25	38	93	8	48	44	26	16	12	97	1470	80	6	60	14	137	21	30	56	12	6	17	47	70	295	62	9	271	96	0	1	0	0	0	D_0__Bacteria; D_1__Bacteroidetes; D_2__Bacteroidia; D_3__Bacteroidales; D_4__Marinilabiaceae; D_5__Ruminofilibacter; D_6__uncultured prokaryote
OTU_1029	5	2	7	9	7	1	9	6	10	1	1	4	6	0	0	3	2	3	5	14	3	4	1	4	2	7	10	10	5	3	5	0	0	0	0	0	D_0__Bacteria; D_1__Actinobacteria; D_2__Acidimicrobiia; D_3__Acidimicrobiales; D_4__uncultured; D_5__uncultured bacterium; D_6__uncultured bacterium
OTU_3638	5	0	11	4	8	2	2	13	9	5	0	33	3	0	1	0	1	9	2	8	7	4	2	0	5	4	4	1	2	0	10	0	0	0	0	0	D_0__Bacteria; D_1__Bacteroidetes; D_2__Sphingobacteriia; D_3__Sphingobacteriales; D_4__Sphingobacteriaceae; D_5__Mucilaginibacter; D_6__uncultured bacterium
OTU_7923	2	0	0	0	0	0	0	0	0	0	0	0	0	0	0	0	0	0	0	0	0	0	0	0	0	0	0	0	0	0	0	0	0	0	0	0	D_0__Bacteria; D_1__Proteobacteria; D_2__Gammaproteobacteria; D_3__Acidithiobacillales; D_4__KCM-B-112; D_5__uncultured Chromatiaceae bacterium; D_6__uncultured Chromatiaceae bacterium
OTU_416	11	1	19	7	4	2	28	4	22	5	4	11	4	2	12	23	3	122	5	5	6	8	0	17	38	38	14	9	5	4	97	0	0	0	0	0	D_0__Bacteria; D_1__Proteobacteria; D_2__Deltaproteobacteria; D_3__Desulfovibrionales; D_4__Desulfovibrionaceae; D_5__Desulfovibrio; D_6__uncultured bacterium
OTU_4764	1	0	1	2	3	0	4	0	2	0	0	4	0	0	0	0	2	3	0	2	1	4	1	1	3	0	2	0	2	0	3	0	0	0	0	0	D_0__Bacteria; D_1__Firmicutes; D_2__Clostridia; D_3__Clostridiales; D_4__Ruminococcaceae; D_5__uncultured; D_6__uncultured bacterium
OTU_1588	11	3	14	12	7	0	12	12	7	9	3	28	10	4	1	2	6	44	6	7	10	2	1	13	20	9	12	6	3	3	77	0	0	0	0	0	D_0__Bacteria; D_1__Bacteroidetes; D_2__Bacteroidia; D_3__Bacteroidales; D_4__Bacteroidales S24-7 group; D_5__uncultured bacterium; D_6__uncultured bacterium
OTU_4022	10	1	8	0	2	0	6	0	2	0	0	2	0	0	0	1	0	0	1	0	0	0	0	1	1	1	0	0	0	0	3	0	0	0	0	0	D_0__Bacteria; D_1__Firmicutes; D_2__Clostridia; D_3__Clostridiales; D_4__Ruminococcaceae; D_5__uncultured
OTU_401	27	14	27	29	13	3	44	52	56	10	6	41	14	5	7	13	14	57	34	64	65	52	15	12	29	32	18	11	8	16	102	0	0	0	0	0	D_0__Bacteria; D_1__Firmicutes; D_2__Clostridia; D_3__Clostridiales; D_4__Lachnospiraceae; D_5__Lachnoclostridium; D_6__uncultured bacterium
OTU_2449	7	0	20	3	1	0	8	12	39	20	1	11	6	1	8	7	0	3	1	1	1	1	0	0	2	5	1	4	2	1	1	0	0	0	0	0	D_0__Bacteria; D_1__Proteobacteria; D_2__Betaproteobacteria; D_3__Nitrosomonadales; D_4__Gallionellaceae
OTU_1379	7	0	0	14	0	0	1	0	1	0	0	0	1	0	0	3	0	1	0	5	5	1	2	0	0	1	0	0	2	0	0	0	0	0	0	0	Unassigned
OTU_860	18	5	13	24	6	0	38	18	14	23	3	14	8	3	7	12	4	23	12	14	12	18	5	7	13	11	9	13	16	10	9	0	0	0	0	0	D_0__Bacteria; D_1__Gemmatimonadetes; D_2__Gemmatimonadetes; D_3__S0134 terrestrial group; D_4__uncultured Gemmatimonadetes bacterium; D_5__uncultured Gemmatimonadetes bacterium; D_6__uncultured Gemmatimonadetes bacterium
OTU_2407	18	2	6	2	1	1	9	2	14	1	0	2	0	0	0	1	1	2	2	5	2	1	0	1	0	0	1	0	0	0	6	0	0	0	0	0	D_0__Bacteria; D_1__Firmicutes; D_2__Clostridia; D_3__Clostridiales; D_4__Ruminococcaceae; D_5__uncultured; D_6__uncultured bacterium
OTU_441	20	2	38	16	7	0	29	20	4	6	3	19	7	10	1	2	9	134	6	5	19	5	3	38	33	40	59	11	5	3	310	0	0	0	0	0	D_0__Bacteria; D_1__Bacteroidetes; D_2__Bacteroidia; D_3__Bacteroidales; D_4__Bacteroidales S24-7 group; D_5__uncultured bacterium; D_6__uncultured bacterium
OTU_376	25	19	27	38	27	9	37	45	51	8	6	69	12	6	7	9	20	49	43	86	77	60	15	10	30	22	15	9	15	17	55	0	0	0	0	0	D_0__Bacteria; D_1__Firmicutes; D_2__Clostridia; D_3__Clostridiales; D_4__Lachnospiraceae; D_5__Lachnospiraceae NK4A136 group; D_6__uncultured bacterium
OTU_1542	4	3	5	12	7	2	4	9	8	5	0	4	1	1	0	3	2	13	12	15	12	16	3	2	8	8	2	3	5	3	11	0	0	0	0	0	D_0__Bacteria; D_1__Firmicutes; D_2__Clostridia; D_3__Clostridiales; D_4__Lachnospiraceae; D_5__uncultured; D_6__uncultured bacterium
OTU_202	15	15	9	29	18	7	580	25	21	16	2	17	9	2	4	2	6	20	36	32	28	39	6	10	17	10	10	10	7	4	18	0	0	0	0	0	D_0__Bacteria; D_1__Firmicutes; D_2__Clostridia; D_3__Clostridiales; D_4__Ruminococcaceae; D_5__Ruminiclostridium
OTU_4744	4	2	0	0	2	0	1	4	1	2	1	6	0	0	0	0	1	3	0	3	2	0	0	0	0	0	2	1	0	0	1	0	0	0	0	0	D_0__Bacteria; D_1__Bacteroidetes; D_2__Sphingobacteriia; D_3__Sphingobacteriales; D_4__Sphingobacteriaceae; D_5__Mucilaginibacter
OTU_3618	17	0	1	2	19	1	3	100	56	6	14	295	2	0	1	2	26	5	1	1	2	2	0	0	3	4	1	0	1	6	4	1	0	0	0	0	D_0__Bacteria; D_1__Bacteroidetes; D_2__Bacteroidia; D_3__Bacteroidales; D_4__Bacteroidaceae; D_5__Bacteroides; D_6__uncultured organism
OTU_4901	3	2	0	4	5	0	5	0	0	0	0	0	0	0	0	0	0	1	2	0	2	4	2	0	0	2	0	1	0	1	1	0	0	0	0	0	D_0__Bacteria; D_1__Firmicutes; D_2__Clostridia; D_3__Clostridiales; D_4__Ruminococcaceae
OTU_1727	6	5	1	10	5	2	3	6	5	1	1	2	4	0	1	0	1	1	4	28	19	6	1	2	10	2	6	1	5	1	1	0	0	0	0	0	D_0__Bacteria; D_1__Firmicutes; D_2__Clostridia; D_3__Clostridiales; D_4__Clostridiales vadinBB60 group; D_5__uncultured bacterium; D_6__uncultured bacterium
OTU_1255	5	0	0	13	3	2	2	3	4	0	0	3	3	1	0	1	4	3	5	10	12	15	1	1	10	2	0	2	3	3	2	0	0	0	0	0	D_0__Bacteria; D_1__Firmicutes; D_2__Clostridia; D_3__Clostridiales; D_4__Ruminococcaceae; D_5__uncultured; D_6__uncultured bacterium
OTU_533	17	4	17	17	11	1	31	23	29	26	2	15	20	5	42	64	7	84	22	17	21	20	7	3	17	21	13	12	9	26	15	0	0	0	0	0	D_0__Bacteria; D_1__Proteobacteria; D_2__Alphaproteobacteria; D_3__Sphingomonadales; D_4__Sphingomonadaceae; D_5__Sphingomonas; D_6__uncultured bacterium
OTU_4279	6	1	4	3	0	1	9	4	5	4	0	0	3	0	3	0	0	1	4	2	4	1	1	1	2	6	1	4	2	1	1	0	0	0	0	0	D_0__Bacteria; D_1__Firmicutes; D_2__Negativicutes; D_3__Selenomonadales; D_4__Veillonellaceae; D_5__Megasphaera; D_6__uncultured bacterium
OTU_5675	3	4	4	46	1	0	3	3	1	1	1	0	0	0	0	1	1	1	6	2	7	4	2	0	0	0	4	0	1	1	3	0	0	0	0	0	D_0__Bacteria; D_1__Firmicutes; D_2__Clostridia; D_3__Clostridiales; D_4__Ruminococcaceae; D_5__Ruminiclostridium 6; D_6__uncultured bacterium
OTU_7392	3	0	1	1	2	0	5	3	8	1	2	5	1	0	1	1	1	4	1	5	1	3	0	1	1	1	3	0	3	3	2	0	0	0	0	0	D_0__Bacteria; D_1__Firmicutes; D_2__Clostridia; D_3__Clostridiales; D_4__Clostridiaceae 1; D_5__Clostridium sensu stricto 8; D_6__uncultured bacterium
OTU_160	21	3	34	3	5	1	27	20	63	14	1	24	66	14	134	405	3	16	6	5	3	10	0	7	36	110	11	28	11	44	4	0	0	0	0	1	D_0__Bacteria; D_1__Proteobacteria; D_2__Betaproteobacteria; D_3__Burkholderiales; D_4__Comamonadaceae; D_5__Pelomonas; D_6__uncultured bacterium
OTU_1505	6	8	6	6	3	1	11	10	13	5	1	9	4	4	0	5	7	17	12	17	27	15	2	2	10	11	5	3	2	3	16	0	0	0	0	0	D_0__Bacteria; D_1__Firmicutes; D_2__Clostridia; D_3__Clostridiales; D_4__Lachnospiraceae; D_5__Lachnospiraceae NK4A136 group; D_6__uncultured bacterium
OTU_2063	4	1	2	40	5	0	22	14	0	33	0	2	0	0	0	2	4	0	3	2	6	7	3	0	0	1	0	0	0	0	0	0	0	0	0	0	D_0__Bacteria; D_1__Verrucomicrobia; D_2__Verrucomicrobiae; D_3__Verrucomicrobiales; D_4__Verrucomicrobiaceae; D_5__Akkermansia; D_6__uncultured bacterium
OTU_1429	6	7	4	9	5	4	3	8	11	2	1	11	1	1	0	0	3	9	54	19	40	29	11	5	9	8	7	2	2	3	11	0	0	0	0	0	D_0__Bacteria; D_1__Firmicutes; D_2__Clostridia; D_3__Clostridiales; D_4__Lachnospiraceae; D_5__uncultured; D_6__uncultured bacterium
OTU_602	17	2	7	19	6	2	89	13	20	15	2	21	8	2	9	27	2	8	7	14	9	10	1	3	20	19	14	15	15	7	6	0	0	0	0	0	D_0__Bacteria; D_1__Firmicutes; D_2__Bacilli; D_3__Bacillales; D_4__Sporolactobacillaceae; D_5__Sporolactobacillus
OTU_1947	110	13	30	10	235	2	55	403	322	36	190	1326	21	1	2	20	253	28	12	3	38	3	2	13	18	10	12	10	3	109	55	0	0	0	0	0	D_0__Bacteria; D_1__Bacteroidetes; D_2__Bacteroidia; D_3__Bacteroidales; D_4__Bacteroidaceae; D_5__Bacteroides; D_6__uncultured bacterium
OTU_2691	4	3	7	2	4	0	20	8	0	3	0	3	0	2	0	0	0	12	0	0	5	1	0	3	7	3	3	0	0	2	21	0	0	0	0	0	D_0__Bacteria; D_1__Bacteroidetes; D_2__Bacteroidia; D_3__Bacteroidales; D_4__Bacteroidales S24-7 group; D_5__uncultured bacterium; D_6__uncultured bacterium
OTU_2349	21	5	38	14	14	1	27	22	3	8	6	21	13	8	1	9	4	168	2	1	15	3	1	28	33	18	36	9	4	0	288	0	0	0	0	0	D_0__Bacteria; D_1__Bacteroidetes; D_2__Bacteroidia; D_3__Bacteroidales; D_4__Bacteroidales S24-7 group; D_5__uncultured bacterium; D_6__uncultured bacterium
OTU_663	18	2	10	14	6	0	30	19	16	9	1	16	4	1	5	12	6	22	3	8	10	6	4	4	12	18	13	9	5	11	6	0	0	0	0	0	D_0__Bacteria; D_1__Proteobacteria; D_2__Deltaproteobacteria; D_3__Desulfuromonadales; D_4__Desulfuromonadaceae; D_5__Desulfuromonas
OTU_2377	3	0	4	5	1	0	6	2	7	1	0	2	2	0	5	5	0	1	2	4	5	1	0	0	3	12	2	4	1	8	2	0	0	0	0	0	D_0__Bacteria; D_1__Proteobacteria; D_2__Betaproteobacteria; D_3__Burkholderiales; D_4__Oxalobacteraceae; D_5__Oxalicibacterium
OTU_3077	3	0	0	0	1	0	2	6	3	0	0	13	0	0	0	2	1	1	0	0	3	2	1	0	0	1	0	0	0	0	5	0	0	0	0	0	D_0__Bacteria; D_1__Bacteroidetes; D_2__Bacteroidia; D_3__Bacteroidales; D_4__Prevotellaceae; D_5__Prevotellaceae UCG-001; D_6__uncultured bacterium
OTU_2963	38	22	3	73	16	8	14	14	17	1	2	12	4	4	2	5	2	9	89	106	57	50	28	9	25	10	11	4	8	6	13	0	0	0	0	0	D_0__Bacteria; D_1__Firmicutes; D_2__Clostridia; D_3__Clostridiales; D_4__Ruminococcaceae; D_5__Ruminococcaceae V9D2013 group; D_6__uncultured bacterium
OTU_1666	10	5	21	9	21	0	9	19	5	6	2	38	11	4	1	3	5	79	6	6	14	4	1	13	34	15	20	10	2	9	122	0	0	0	0	0	D_0__Bacteria; D_1__Bacteroidetes; D_2__Bacteroidia; D_3__Bacteroidales; D_4__Bacteroidales S24-7 group; D_5__uncultured bacterium; D_6__uncultured bacterium
OTU_6811	3	1	0	4	0	0	0	0	0	0	0	0	0	0	0	0	0	0	2	2	5	4	1	0	0	1	1	0	0	0	0	0	0	0	0	0	D_0__Bacteria; D_1__Firmicutes; D_2__Clostridia; D_3__Clostridiales; D_4__Ruminococcaceae; D_5__Ruminococcaceae NK4A214 group; D_6__uncultured bacterium
OTU_1563	2	2	0	0	0	0	2	1	1	1	0	6	0	0	0	0	0	0	0	2	2	0	0	0	0	1	1	0	1	1	2	0	1	0	0	1	D_0__Bacteria; D_1__Bacteroidetes; D_2__Cytophagia; D_3__Cytophagales; D_4__Cytophagaceae; D_5__Dyadobacter; D_6__uncultured bacterium
OTU_7272	3	0	0	0	0	0	0	0	0	0	0	0	0	0	0	0	0	0	0	1	0	0	0	0	0	0	0	0	0	0	0	0	0	0	0	0	D_0__Bacteria; D_1__Firmicutes; D_2__Clostridia; D_3__Clostridiales; D_4__Ruminococcaceae; D_5__Ruminiclostridium 5; D_6__uncultured bacterium
OTU_2958	11	0	5	0	0	0	2	0	0	2	0	0	0	0	0	0	0	0	3	0	2	0	2	1	1	2	1	3	1	0	1	0	0	0	0	0	Unassigned
OTU_2988	2	0	0	0	0	0	0	0	0	0	0	0	0	0	0	0	0	0	0	0	0	0	0	0	0	0	0	0	0	0	1	0	0	0	0	0	D_0__Bacteria; D_1__Firmicutes; D_2__Clostridia; D_3__Clostridiales; D_4__Family XIII; D_5__[Eubacterium] nodatum group; D_6__uncultured bacterium
OTU_6944	7	0	1	10	4	0	8	9	1	5	0	4	2	0	0	0	2	2	8	3	1	4	1	2	1	0	2	0	0	0	5	0	0	0	0	0	D_0__Bacteria; D_1__Firmicutes; D_2__Clostridia; D_3__Clostridiales; D_4__Ruminococcaceae; D_5__uncultured; D_6__uncultured bacterium
OTU_1842	5	4	2	12	4	2	7	7	3	5	0	5	2	2	1	1	2	2	36	27	21	25	3	1	6	4	4	3	1	1	4	0	0	0	0	0	D_0__Bacteria; D_1__Firmicutes; D_2__Clostridia; D_3__Clostridiales; D_4__Ruminococcaceae; D_5__uncultured; D_6__uncultured bacterium
OTU_1672	52	67	5	251	35	8	41	21	21	3	3	22	18	7	2	5	4	22	127	371	89	77	37	22	89	84	32	12	27	15	20	0	0	0	0	0	D_0__Bacteria; D_1__Firmicutes; D_2__Clostridia; D_3__Clostridiales; D_4__Ruminococcaceae; D_5__Ruminococcaceae V9D2013 group; D_6__uncultured bacterium
OTU_6190	19	2	9	18	20	7	32	15	32	13	2	22	24	4	21	28	10	70	22	19	24	18	7	2	35	17	22	26	23	21	15	0	0	0	0	0	D_0__Bacteria; D_1__Proteobacteria; D_2__Alphaproteobacteria; D_3__Sphingomonadales; D_4__Sphingomonadaceae; D_5__Sphingomonas; D_6__uncultured bacterium
OTU_217	24	9	22	50	109	9	29	32	5	14	2	44	17	3	1	4	15	59	19	92	75	130	31	37	118	78	64	11	13	6	126	0	0	0	0	0	D_0__Bacteria; D_1__Bacteroidetes; D_2__Bacteroidia; D_3__Bacteroidales; D_4__Porphyromonadaceae; D_5__uncultured; D_6__uncultured bacterium
OTU_2071	5	3	15	2	23	0	0	6	0	2	0	1	0	1	0	1	3	3	5	1	8	2	1	2	4	4	2	4	1	1	8	0	0	0	0	0	Unassigned
OTU_5005	3	1	3	5	3	1	14	3	5	5	2	9	6	4	1	4	1	14	7	9	10	5	1	2	6	8	9	5	3	9	6	0	0	0	0	0	D_0__Bacteria; D_1__Actinobacteria; D_2__Actinobacteria; D_3__Propionibacteriales; D_4__Nocardioidaceae; D_5__Marmoricola
OTU_3065	1	0	0	1	1	0	0	2	1	0	0	2	0	0	0	0	1	1	0	7	3	6	0	0	0	0	1	0	0	0	2	0	0	0	0	0	D_0__Bacteria; D_1__Firmicutes; D_2__Clostridia; D_3__Clostridiales; D_4__Lachnospiraceae; D_5__uncultured
OTU_304	37	17	61	71	19	8	69	28	29	14	0	25	19	12	1	4	6	178	51	60	53	41	16	48	35	67	80	21	12	9	284	0	0	0	0	0	D_0__Bacteria; D_1__Firmicutes; D_2__Clostridia; D_3__Clostridiales; D_4__Ruminococcaceae; D_5__uncultured; D_6__uncultured bacterium
OTU_3828	4	1	0	0	1	0	0	0	0	0	0	0	0	0	0	0	0	0	0	2	1	0	0	0	0	0	0	0	0	0	0	0	0	0	0	0	D_0__Bacteria; D_1__Firmicutes; D_2__Clostridia; D_3__Clostridiales; D_4__Ruminococcaceae; D_5__Ruminiclostridium 5; D_6__uncultured bacterium
OTU_3316	5	1	1	10	2	0	0	2	0	10	0	4	1	0	0	0	0	2	0	0	1	1	0	0	1	0	3	4	0	0	8	0	0	0	0	0	D_0__Bacteria; D_1__Bacteroidetes; D_2__Bacteroidia; D_3__Bacteroidales; D_4__Bacteroidales S24-7 group; D_5__uncultured bacterium; D_6__uncultured bacterium
OTU_1758	7	0	0	6	1	0	3	4	5	0	0	6	1	0	0	0	1	1	3	0	1	1	0	0	3	1	0	1	0	0	1	0	0	0	0	0	D_0__Bacteria; D_1__Firmicutes; D_2__Clostridia; D_3__Clostridiales; D_4__Ruminococcaceae; D_5__Anaerotruncus; D_6__uncultured bacterium
OTU_1458	4	3	3	5	2	0	7	4	6	0	1	3	4	0	2	7	1	4	0	2	3	4	2	2	3	8	17	4	1	1	6	0	0	0	0	0	D_0__Bacteria; D_1__Actinobacteria; D_2__Actinobacteria; D_3__Kineosporiales; D_4__Kineosporiaceae; D_5__Angustibacter
OTU_3100	1	0	1	0	0	0	0	0	0	0	0	0	0	0	0	0	0	0	0	1	0	0	0	0	0	0	0	0	0	0	0	0	0	0	0	0	Unassigned
OTU_5170	1	0	4	1	1	0	1	1	0	0	0	2	1	0	0	0	2	3	1	3	3	2	0	1	0	0	1	0	2	0	5	0	0	0	0	0	D_0__Bacteria; D_1__Firmicutes; D_2__Clostridia; D_3__Clostridiales; D_4__Lachnospiraceae; D_5__Lachnospiraceae NK4A136 group; D_6__uncultured bacterium
OTU_6857	4	4	0	11	6	1	0	3	3	1	0	0	0	0	0	0	0	2	0	5	10	7	2	1	1	0	2	0	1	1	2	0	0	0	0	0	D_0__Bacteria; D_1__Firmicutes; D_2__Clostridia; D_3__Clostridiales; D_4__Ruminococcaceae; D_5__Ruminococcaceae UCG-014; D_6__uncultured bacterium
OTU_6193	5	4	5	5	5	0	2	0	1	0	0	1	0	0	0	0	0	1	6	2	2	2	0	0	0	2	1	0	1	3	1	0	0	0	0	0	D_0__Bacteria; D_1__Firmicutes; D_2__Clostridia; D_3__Clostridiales; D_4__Ruminococcaceae; D_5__Anaerotruncus; D_6__uncultured bacterium
OTU_5545	5	0	0	0	3	0	1	0	0	0	2	8	0	0	0	0	2	0	0	0	2	0	0	0	0	0	1	0	0	0	0	0	0	0	0	0	D_0__Bacteria; D_1__Bacteroidetes; D_2__Bacteroidia; D_3__Bacteroidales; D_4__Bacteroidaceae; D_5__Bacteroides; D_6__uncultured bacterium
OTU_3513	4	42	1	8	2	1	1	1	5	0	0	1	0	1	0	0	1	2	4	12	5	6	2	0	4	0	2	0	2	1	6	0	0	0	0	0	D_0__Bacteria; D_1__Firmicutes; D_2__Clostridia; D_3__Clostridiales; D_4__Ruminococcaceae; D_5__Ruminococcaceae UCG-014; D_6__uncultured bacterium
OTU_7738	6	4	7	12	19	0	19	42	2	19	5	6	5	3	0	3	15	17	1	1	4	2	0	7	6	5	1	2	1	1	40	0	0	0	0	0	D_0__Bacteria; D_1__Bacteroidetes; D_2__Bacteroidia; D_3__Bacteroidales; D_4__Bacteroidales S24-7 group; D_5__uncultured bacterium; D_6__uncultured bacterium
OTU_3280	6	0	1	0	3	0	5	7	3	3	0	9	2	1	0	1	2	13	2	0	2	1	0	2	2	3	6	0	1	0	28	0	0	0	0	0	D_0__Bacteria; D_1__Bacteroidetes; D_2__Bacteroidia; D_3__Bacteroidales; D_4__Bacteroidales S24-7 group; D_5__uncultured bacterium; D_6__uncultured bacterium
OTU_618	6	0	0	1	53	0	2	2	2	2	1	2	2	0	1	0	1	1	0	8	4	0	1	0	2	1	3	2	1	0	0	0	0	0	0	0	D_0__Bacteria; D_1__Bacteroidetes; D_2__Bacteroidia; D_3__Bacteroidales; D_4__Rikenellaceae; D_5__Alistipes; D_6__uncultured bacterium
OTU_2454	4	1	5	6	1	0	5	2	7	1	0	7	2	0	1	1	3	1	6	10	7	11	2	3	3	3	2	2	3	2	11	0	0	0	0	0	D_0__Bacteria; D_1__Firmicutes; D_2__Clostridia; D_3__Clostridiales; D_4__Lachnospiraceae; D_5__uncultured; D_6__uncultured bacterium
OTU_3192	1	0	1	0	2	0	1	0	2	0	0	2	0	0	0	0	0	1	1	0	1	2	0	0	1	2	0	1	2	0	0	0	0	0	0	0	D_0__Bacteria; D_1__Bacteroidetes; D_2__Sphingobacteriia; D_3__Sphingobacteriales; D_4__Sphingobacteriaceae; D_5__Arcticibacter
OTU_1649	6	3	4	2	4	0	10	7	11	8	2	32	9	2	2	3	6	11	1	2	6	6	0	2	8	2	6	5	1	4	19	0	0	0	0	0	D_0__Bacteria; D_1__Bacteroidetes; D_2__Sphingobacteriia; D_3__Sphingobacteriales; D_4__Sphingobacteriaceae; D_5__Nubsella; D_6__uncultured bacterium
OTU_6818	21	2	1	22	4	3	8	6	10	0	0	10	3	1	1	1	2	4	27	79	11	23	20	1	12	11	7	3	1	4	2	0	0	0	0	0	D_0__Bacteria; D_1__Firmicutes; D_2__Clostridia; D_3__Clostridiales; D_4__Ruminococcaceae; D_5__uncultured; D_6__uncultured bacterium
OTU_4852	3	0	0	0	0	0	0	0	0	0	1	0	0	0	0	0	0	1	0	0	0	1	0	0	1	0	1	0	0	0	1	0	0	0	0	0	D_0__Bacteria; D_1__Firmicutes; D_2__Clostridia; D_3__Clostridiales; D_4__Lachnospiraceae
OTU_117	57	32	42	174	62	21	127	47	152	25	5	49	29	15	3	11	19	56	79	140	217	86	112	24	73	62	42	18	29	27	97	0	0	0	0	0	D_0__Bacteria; D_1__Firmicutes; D_2__Clostridia; D_3__Clostridiales; D_4__Ruminococcaceae; D_5__Subdoligranulum; D_6__uncultured bacterium
OTU_4011	5	2	4	11	1	0	5	7	10	0	2	6	3	0	1	2	2	6	8	12	12	13	3	5	5	2	4	2	3	3	14	0	0	0	0	0	D_0__Bacteria; D_1__Firmicutes; D_2__Clostridia; D_3__Clostridiales; D_4__Lachnospiraceae; D_5__Lachnoclostridium; D_6__uncultured bacterium
OTU_1087	8	1	6	5	1	1	13	10	10	9	0	15	2	1	2	8	4	13	1	5	3	4	2	0	0	13	3	4	0	3	2	0	0	0	0	0	D_0__Bacteria; D_1__Proteobacteria; D_2__Gammaproteobacteria; D_3__Thiotrichales; D_4__Piscirickettsiaceae; D_5__Methylophaga; D_6__uncultured Methylophaga sp.
OTU_1729	1	0	0	0	1	0	1	1	7	2	0	2	0	1	1	0	2	0	2	19	2	15	4	1	3	5	2	1	2	1	2	0	0	0	0	0	D_0__Bacteria; D_1__Firmicutes; D_2__Clostridia; D_3__Clostridiales; D_4__Lachnospiraceae
OTU_1718	6	1	1	2	3	0	2	2	6	1	0	2	0	0	0	0	1	0	8	8	16	5	2	4	4	0	2	1	0	1	4	0	0	0	0	0	D_0__Bacteria; D_1__Firmicutes; D_2__Clostridia; D_3__Clostridiales; D_4__Lachnospiraceae; D_5__Fusicatenibacter; D_6__uncultured bacterium
OTU_3806	7	0	0	0	6	1	2	12	5	0	3	149	1	0	0	1	2	2	1	0	1	1	0	0	1	0	0	1	0	3	3	0	0	0	0	0	D_0__Bacteria; D_1__Bacteroidetes; D_2__Bacteroidia; D_3__Bacteroidales; D_4__Bacteroidaceae; D_5__Bacteroides
OTU_3236	1	2	1	2	2	2	2	3	5	0	0	1	2	0	0	1	0	0	1	1	1	4	1	2	1	3	2	1	0	0	1	0	0	0	0	0	D_0__Bacteria; D_1__Firmicutes; D_2__Clostridia; D_3__Clostridiales; D_4__Ruminococcaceae; D_5__uncultured; D_6__uncultured bacterium
OTU_858	20	241	3	36	19	1	8	9	16	4	0	12	2	0	0	3	3	9	15	64	15	70	13	8	16	21	16	3	4	8	17	0	0	0	0	0	D_0__Bacteria; D_1__Firmicutes; D_2__Clostridia; D_3__Clostridiales; D_4__Ruminococcaceae; D_5__Ruminococcaceae UCG-014; D_6__uncultured bacterium
OTU_5075	2	0	0	1	1	0	1	0	0	0	1	0	0	0	0	0	0	1	1	1	1	1	0	0	0	0	0	1	0	0	0	0	0	0	0	0	D_0__Bacteria; D_1__Chloroflexi; D_2__Gitt-GS-136
OTU_3654	10	3	3	2	4	1	5	11	4	2	0	29	8	1	1	2	2	5	3	4	8	2	0	1	3	0	2	0	1	2	18	0	0	0	0	0	D_0__Bacteria; D_1__Bacteroidetes; D_2__Sphingobacteriia; D_3__Sphingobacteriales; D_4__Sphingobacteriaceae; D_5__Pedobacter
OTU_742	7	12	2	24	7	0	5	0	1	1	0	3	2	2	2	1	0	1	4	3	15	1	3	1	0	2	0	1	0	2	5	0	0	0	0	0	Unassigned
OTU_375	34	5	23	32	32	4	62	32	41	16	5	37	20	9	14	33	12	37	43	32	31	31	7	5	24	38	176	43	22	13	30	0	0	0	0	0	D_0__Bacteria; D_1__Actinobacteria; D_2__Actinobacteria; D_3__Micrococcales; D_4__Bogoriellaceae; D_5__Georgenia
OTU_6060	2	0	1	1	2	0	4	6	12	0	3	13	0	0	0	1	15	2	6	5	8	3	1	0	3	0	1	2	0	2	4	0	0	0	0	0	D_0__Bacteria; D_1__Firmicutes; D_2__Clostridia; D_3__Clostridiales; D_4__Lachnospiraceae; D_5__Lachnoclostridium; D_6__uncultured organism
OTU_2243	8	0	1	1	8	0	0	1	0	2	0	1	2	0	0	0	0	0	0	1	3	0	0	1	1	4	1	0	0	0	1	0	0	0	0	0	D_0__Bacteria; D_1__Bacteroidetes; D_2__Bacteroidia; D_3__Bacteroidales; D_4__Bacteroidales S24-7 group; D_5__uncultured bacterium; D_6__uncultured bacterium
OTU_7772	10	5	8	6	5	0	11	12	7	6	4	35	5	1	0	7	1	29	3	4	12	5	1	5	11	5	7	6	1	0	42	0	0	0	0	0	D_0__Bacteria; D_1__Bacteroidetes; D_2__Bacteroidia; D_3__Bacteroidales; D_4__Bacteroidales S24-7 group; D_5__uncultured bacterium; D_6__uncultured bacterium
OTU_21	182	83	71	345	191	29	414	846	5612	234	80	382	101	21	28	74	115	110	201	329	380	339	77	55	122	115	160	51	105	278	190	0	0	0	0	0	D_0__Bacteria; D_1__Firmicutes; D_2__Clostridia; D_3__Clostridiales; D_4__Clostridiaceae 1; D_5__Clostridium sensu stricto 13
OTU_277	38	25	27	54	66	3	64	289	10	59	23	20	8	3	3	3	71	82	1	7	34	2	2	14	37	16	19	6	2	2	148	0	0	0	0	0	D_0__Bacteria; D_1__Bacteroidetes; D_2__Bacteroidia; D_3__Bacteroidales; D_4__Bacteroidales S24-7 group; D_5__uncultured bacterium; D_6__uncultured bacterium
OTU_2847	9	2	4	0	15	1	9	39	15	7	12	284	1	1	0	0	25	4	7	1	7	4	0	0	6	3	2	2	0	19	7	0	0	0	0	0	D_0__Bacteria; D_1__Bacteroidetes; D_2__Bacteroidia; D_3__Bacteroidales; D_4__Bacteroidaceae; D_5__Bacteroides; D_6__uncultured bacterium
OTU_1511	3	0	3	0	18	0	2	3	3	1	3	35	79	8	1	6	4	8	1	0	0	0	0	0	2	4	19	9	0	39	1	0	0	0	0	0	D_0__Bacteria; D_1__Bacteroidetes; D_2__Bacteroidia; D_3__Bacteroidales; D_4__Bacteroidales UCG-001; D_5__uncultured bacterium; D_6__uncultured bacterium
OTU_2443	4	2	2	14	6	9	9	2	6	1	0	18	1	1	0	1	0	1	1	11	72	2	2	2	7	2	8	1	1	6	5	0	0	0	0	0	D_0__Bacteria; D_1__Firmicutes; D_2__Negativicutes; D_3__Selenomonadales; D_4__Acidaminococcaceae; D_5__Phascolarctobacterium; D_6__uncultured bacterium
OTU_800	6	1	13	2	2	1	16	2	5	5	1	7	2	2	2	11	0	34	2	4	6	5	1	8	11	51	8	12	7	7	20	0	0	0	0	0	D_0__Bacteria; D_1__Proteobacteria; D_2__Betaproteobacteria; D_3__Burkholderiales; D_4__Alcaligenaceae; D_5__Parasutterella; D_6__uncultured bacterium
OTU_485	8	0	5	10	7	0	6	8	2	6	2	3	1	0	0	2	2	21	2	75	6	1	2	21	55	35	32	2	7	1	14	0	0	0	0	0	D_0__Bacteria; D_1__Bacteroidetes; D_2__Bacteroidia; D_3__Bacteroidales; D_4__Bacteroidales S24-7 group; D_5__uncultured bacterium; D_6__uncultured bacterium
OTU_3509	1	0	0	2	1	1	0	2	1	1	0	0	1	0	0	0	0	1	4	1	1	2	1	1	1	0	0	0	0	0	0	0	0	0	0	0	D_0__Bacteria; D_1__Firmicutes; D_2__Clostridia; D_3__Clostridiales; D_4__Ruminococcaceae; D_5__Anaerotruncus; D_6__uncultured bacterium
OTU_1424	2	1	7	2	2	1	9	7	10	8	1	6	3	2	1	6	1	9	4	9	3	5	0	2	1	3	3	2	1	4	3	0	0	0	0	0	D_0__Bacteria; D_1__Proteobacteria; D_2__Gammaproteobacteria; D_3__Acidithiobacillales; D_4__KCM-B-112; D_5__uncultured gamma proteobacterium; D_6__uncultured gamma proteobacterium
OTU_3291	2	0	1	1	1	0	17	0	0	0	0	0	0	0	0	1	0	0	0	3	1	0	0	0	0	1	0	0	0	0	1	0	0	0	0	0	D_0__Bacteria; D_1__Firmicutes; D_2__Clostridia; D_3__Clostridiales; D_4__Christensenellaceae; D_5__Christensenellaceae R-7 group; D_6__uncultured bacterium
OTU_6258	4	1	1	2	3	0	4	5	1	0	0	5	2	1	0	0	3	16	0	0	4	1	0	2	5	4	1	3	0	1	32	0	0	0	0	0	D_0__Bacteria; D_1__Bacteroidetes; D_2__Bacteroidia; D_3__Bacteroidales; D_4__Bacteroidales S24-7 group; D_5__uncultured bacterium; D_6__uncultured bacterium
OTU_7080	1	5	0	4	6	1	5	1	1	1	1	1	2	0	4	1	1	3	5	17	16	13	5	1	3	4	1	2	4	4	2	0	0	0	0	0	D_0__Bacteria; D_1__Firmicutes; D_2__Clostridia; D_3__Clostridiales; D_4__Ruminococcaceae; D_5__Ruminococcaceae NK4A214 group; D_6__uncultured bacterium
OTU_664	7	8	1	6	12	4	6	30	19	2	3	24	4	0	0	0	2	4	12	17	95	15	10	4	4	3	2	0	4	2	8	0	0	0	0	0	D_0__Bacteria; D_1__Firmicutes; D_2__Clostridia; D_3__Clostridiales; D_4__Lachnospiraceae; D_5__Blautia; D_6__uncultured bacterium
OTU_397	7	1	6	9	9	0	11	1	8	0	0	255	1	1	1	0	2	11	7	9	8	3	0	3	3	4	5	1	1	2	13	0	0	0	0	0	D_0__Bacteria; D_1__Firmicutes; D_2__Clostridia; D_3__Clostridiales; D_4__Ruminococcaceae
OTU_479	10	32	1	31	9	14	7	17	19	1	1	8	4	1	0	0	5	3	15	94	50	35	4	11	18	11	11	3	5	3	11	0	0	0	0	0	D_0__Bacteria; D_1__Firmicutes; D_2__Clostridia; D_3__Clostridiales; D_4__Ruminococcaceae; D_5__Ruminococcaceae UCG-014; D_6__uncultured bacterium
OTU_1118	5	2	17	4	5	0	8	14	3	3	0	8	2	1	2	0	3	98	2	4	9	1	2	13	20	10	8	1	1	2	127	0	0	0	0	0	D_0__Bacteria; D_1__Bacteroidetes; D_2__Bacteroidia; D_3__Bacteroidales; D_4__Bacteroidales S24-7 group; D_5__uncultured bacterium; D_6__uncultured bacterium
OTU_7633	7	3	2	28	1	0	6	4	3	10	1	3	0	0	0	0	1	6	2	1	4	0	0	2	3	3	0	1	0	1	13	0	0	0	0	0	D_0__Bacteria; D_1__Bacteroidetes; D_2__Bacteroidia; D_3__Bacteroidales; D_4__Bacteroidales S24-7 group; D_5__uncultured bacterium; D_6__uncultured bacterium
OTU_865	22	1	33	15	3	0	31	22	70	28	0	36	16	19	14	35	3	11	6	12	8	5	3	11	6	28	8	36	3	21	7	5	5	3	3	5	D_0__Bacteria; D_1__Proteobacteria; D_2__Gammaproteobacteria; D_3__Enterobacteriales; D_4__Enterobacteriaceae; D_5__Klebsiella
OTU_332	3	3	2	20	3	1	19	12	114	39	1	59	1	2	0	1	4	4	2	16	15	10	3	1	2	6	7	0	19	6	6	0	0	0	0	0	D_0__Bacteria; D_1__Firmicutes; D_2__Erysipelotrichia; D_3__Erysipelotrichales; D_4__Erysipelotrichaceae; D_5__Dielma; D_6__uncultured bacterium
OTU_3319	3	1	6	14	1	1	2	0	1	1	0	1	0	0	0	0	0	0	5	2	4	1	1	1	2	1	0	1	1	0	0	0	0	0	0	0	D_0__Bacteria; D_1__Firmicutes; D_2__Clostridia; D_3__Clostridiales; D_4__Ruminococcaceae; D_5__Ruminiclostridium 9; D_6__uncultured bacterium
OTU_7754	10	2	3	21	5	4	6	7	13	3	2	12	3	2	3	2	5	6	27	24	21	20	2	3	6	3	3	0	0	2	11	0	0	0	0	0	D_0__Bacteria; D_1__Firmicutes; D_2__Clostridia; D_3__Clostridiales; D_4__Ruminococcaceae; D_5__Ruminococcaceae NK4A214 group; D_6__uncultured bacterium
OTU_1128	5	0	10	10	7	0	11	9	19	6	1	7	4	1	4	14	3	10	8	9	11	6	1	1	8	28	7	4	3	6	15	0	0	0	0	0	D_0__Bacteria; D_1__Proteobacteria; D_2__Betaproteobacteria; D_3__Nitrosomonadales; D_4__Nitrosomonadaceae; D_5__uncultured; D_6__uncultured bacterium
OTU_7066	7	1	0	0	0	0	0	0	0	0	0	0	0	0	0	0	1	0	0	0	0	0	0	0	0	0	0	0	0	0	0	0	0	0	0	0	D_0__Bacteria; D_1__Firmicutes; D_2__Clostridia; D_3__Clostridiales; D_4__Clostridiales vadinBB60 group; D_5__uncultured bacterium; D_6__uncultured bacterium
OTU_524	11	4	10	9	23	1	35	231	14	12	22	36	10	0	0	2	47	49	1	4	19	2	3	6	12	6	16	2	2	2	68	0	0	0	0	0	Unassigned
OTU_2426	3	0	1	3	3	0	0	3	4	0	0	2	0	0	0	0	1	0	2	7	3	6	1	0	1	1	1	2	0	0	2	0	0	0	0	0	D_0__Bacteria; D_1__Firmicutes; D_2__Clostridia; D_3__Clostridiales; D_4__Lachnospiraceae; D_5__Blautia; D_6__uncultured bacterium
OTU_2018	6	5	10	6	5	0	11	8	2	8	0	11	3	1	0	2	2	29	3	8	14	3	0	4	10	3	6	5	1	0	36	0	0	0	0	0	Unassigned
OTU_324	11	3	44	9	13	0	19	15	9	8	4	26	4	8	1	1	7	163	7	6	10	4	2	42	39	36	49	6	3	2	275	0	0	0	0	0	D_0__Bacteria; D_1__Bacteroidetes; D_2__Bacteroidia; D_3__Bacteroidales; D_4__Bacteroidales S24-7 group; D_5__uncultured bacterium; D_6__uncultured bacterium
OTU_2083	1	2	2	3	1	0	2	1	6	0	0	1	0	1	1	0	2	0	5	4	9	4	0	1	9	1	1	1	1	4	0	0	0	0	0	0	D_0__Bacteria; D_1__Firmicutes; D_2__Clostridia; D_3__Clostridiales; D_4__Lachnospiraceae; D_5__Blautia; D_6__uncultured bacterium
OTU_1724	12	2	16	55	9	2	85	40	2	64	4	9	5	1	7	9	21	3	6	0	10	26	5	0	6	2	3	3	3	5	2	0	0	0	0	0	D_0__Bacteria; D_1__Proteobacteria; D_2__Gammaproteobacteria; D_3__Pseudomonadales; D_4__Pseudomonadaceae; D_5__Pseudomonas
OTU_3594	1	0	1	2	1	0	0	2	2	0	1	1	0	0	0	1	1	2	1	3	1	3	0	1	0	0	1	0	0	0	1	0	0	0	0	0	D_0__Bacteria; D_1__Chloroflexi; D_2__Anaerolineae; D_3__Anaerolineales; D_4__Anaerolineaceae; D_5__Anaerolinea; D_6__uncultured bacterium
OTU_1813	5	1	6	1	59	1	3	4	3	8	1	17	3	0	0	0	3	10	0	2	4	1	0	1	1	3	0	0	0	0	16	0	0	0	0	0	D_0__Bacteria; D_1__Bacteroidetes; D_2__Bacteroidia; D_3__Bacteroidales; D_4__Bacteroidales S24-7 group; D_5__uncultured bacterium; D_6__uncultured bacterium
OTU_849	1	0	1	1	0	0	0	0	0	1	0	0	0	0	0	0	1	0	0	0	0	0	0	0	0	0	0	0	0	0	0	128	111	69	383	249	D_0__Bacteria; D_1__Proteobacteria; D_2__Gammaproteobacteria; D_3__Pseudomonadales; D_4__Pseudomonadaceae; D_5__Pseudomonas
OTU_1449	36	0	2	8	3	1	100	4	2	1	0	5	2	0	0	1	2	11	1	2	9	3	0	1	5	2	3	0	0	2	16	0	0	0	0	0	D_0__Bacteria; D_1__Bacteroidetes; D_2__Bacteroidia; D_3__Bacteroidales; D_4__Bacteroidales S24-7 group; D_5__uncultured bacterium; D_6__uncultured bacterium
OTU_3223	7	4	5	7	2	0	4	5	6	1	1	5	2	1	0	3	4	2	55	20	24	47	2	1	3	5	4	4	1	1	6	0	0	0	0	0	D_0__Bacteria; D_1__Firmicutes; D_2__Clostridia; D_3__Clostridiales; D_4__Ruminococcaceae; D_5__Ruminococcus 1; D_6__uncultured bacterium
OTU_7234	13	0	11	1	12	0	4	20	11	2	9	68	0	0	0	1	15	29	0	1	4	0	0	5	1	3	3	2	0	3	43	0	0	0	0	0	D_0__Bacteria; D_1__Bacteroidetes; D_2__Bacteroidia; D_3__Bacteroidales; D_4__Bacteroidaceae; D_5__Bacteroides; D_6__uncultured bacterium
OTU_6164	7	4	0	12	4	0	3	1	0	0	0	3	0	0	0	0	0	1	2	3	4	2	2	1	2	1	2	2	0	0	1	0	0	0	0	0	D_0__Bacteria; D_1__Firmicutes; D_2__Clostridia; D_3__Clostridiales; D_4__Ruminococcaceae; D_5__Ruminococcaceae NK4A214 group; D_6__uncultured bacterium
OTU_3129	8	0	2	0	3	0	6	2	12	0	3	72	1	1	0	0	1	1	1	0	1	0	0	1	0	0	0	1	0	0	2	0	0	0	0	0	D_0__Bacteria; D_1__Bacteroidetes; D_2__Bacteroidia; D_3__Bacteroidales; D_4__Bacteroidaceae; D_5__Bacteroides; D_6__uncultured bacterium
OTU_2315	5	1	11	2	3	0	4	2	2	3	2	7	2	2	1	0	1	51	0	1	5	1	0	12	14	4	5	4	0	0	67	0	0	0	0	0	D_0__Bacteria; D_1__Bacteroidetes; D_2__Bacteroidia; D_3__Bacteroidales; D_4__Bacteroidales S24-7 group; D_5__uncultured bacterium; D_6__uncultured bacterium
OTU_3408	2	9	0	7	2	5	3	2	2	1	0	0	1	0	0	0	0	3	4	25	6	10	1	0	2	3	1	0	1	0	5	0	0	0	0	0	D_0__Bacteria; D_1__Firmicutes; D_2__Clostridia; D_3__Clostridiales; D_4__Ruminococcaceae; D_5__Ruminococcaceae UCG-005; D_6__uncultured bacterium
OTU_1246	13	4	12	19	16	1	18	23	11	7	10	52	8	2	5	1	10	47	7	5	17	9	1	9	18	13	17	3	2	6	80	0	0	0	0	0	D_0__Bacteria; D_1__Bacteroidetes; D_2__Bacteroidia; D_3__Bacteroidales; D_4__Bacteroidales S24-7 group; D_5__uncultured bacterium; D_6__uncultured bacterium
OTU_2734	10	2	42	1	0	1	5	1	0	0	0	1	0	0	0	2	1	3	0	2	0	0	0	0	1	0	1	0	0	0	1	0	0	0	0	0	Unassigned
OTU_2534	1	2	0	25	0	0	0	0	0	0	0	0	0	0	0	1	1	0	0	1	0	0	0	0	0	0	0	0	1	0	1	0	0	0	0	0	D_0__Bacteria; D_1__Firmicutes; D_2__Clostridia; D_3__Clostridiales; D_4__Ruminococcaceae; D_5__Ruminococcaceae UCG-013; D_6__uncultured bacterium
OTU_1618	9	0	4	10	10	1	12	11	7	2	6	35	7	2	3	0	9	28	3	3	13	3	2	5	11	11	10	4	2	3	36	0	0	0	0	0	D_0__Bacteria; D_1__Bacteroidetes; D_2__Bacteroidia; D_3__Bacteroidales; D_4__Bacteroidales S24-7 group; D_5__uncultured bacterium; D_6__uncultured bacterium
OTU_2763	6	3	1	17	1	1	4	0	0	0	0	0	0	0	1	0	0	0	3	2	1	1	1	1	0	1	1	1	0	2	0	0	0	0	0	0	D_0__Bacteria; D_1__Firmicutes; D_2__Clostridia; D_3__Clostridiales; D_4__Peptococcaceae; D_5__uncultured; D_6__uncultured bacterium
OTU_4783	2	0	5	1	1	1	3	4	2	1	0	5	1	1	0	1	2	14	0	0	1	0	0	2	5	3	1	2	1	0	12	0	0	0	0	0	D_0__Bacteria; D_1__Bacteroidetes; D_2__Bacteroidia; D_3__Bacteroidales; D_4__Bacteroidales S24-7 group; D_5__uncultured bacterium; D_6__uncultured bacterium
OTU_1090	2	0	6	0	2	0	0	2	0	0	0	2	1	0	0	0	1	17	0	0	2	1	0	0	5	1	4	0	0	0	18	0	0	0	0	0	D_0__Bacteria; D_1__Bacteroidetes; D_2__Bacteroidia; D_3__Bacteroidales; D_4__Bacteroidales S24-7 group; D_5__uncultured bacterium; D_6__uncultured bacterium
OTU_744	6	3	5	8	9	0	13	19	17	8	5	24	7	4	1	8	6	22	6	12	18	7	0	9	11	8	7	5	6	4	30	0	0	0	0	0	D_0__Bacteria; D_1__Bacteroidetes; D_2__Bacteroidia; D_3__Bacteroidia Incertae Sedis; D_4__Draconibacteriaceae; D_5__uncultured; D_6__uncultured bacterium
OTU_671	10	0	13	3	4	1	5	8	14	3	0	8	11	2	11	24	0	6	5	4	11	3	1	7	46	417	2	59	4	56	3	0	0	0	0	0	D_0__Bacteria; D_1__Proteobacteria; D_2__Betaproteobacteria; D_3__Burkholderiales; D_4__Oxalobacteraceae
OTU_57	62	56	104	243	237	16	134	493	970	204	209	509	45	15	5	18	398	62	182	249	310	212	45	33	80	71	70	25	20	43	148	0	0	0	0	0	D_0__Bacteria; D_1__Firmicutes; D_2__Clostridia; D_3__Clostridiales; D_4__Lachnospiraceae; D_5__Lachnoclostridium; D_6__uncultured bacterium
OTU_683	7	0	4	12	2	1	16	4	10	12	1	12	3	1	8	7	4	6	3	4	7	7	2	1	4	11	3	6	5	5	4	0	0	0	0	0	D_0__Bacteria; D_1__Proteobacteria; D_2__Deltaproteobacteria; D_3__Bdellovibrionales; D_4__Bacteriovoracaceae; D_5__Peredibacter
OTU_2089	1	0	2	0	0	0	2	0	2	0	1	5	1	0	0	2	0	3	1	0	3	0	0	0	1	5	0	0	1	0	2	0	0	0	0	0	D_0__Bacteria; D_1__Bacteroidetes; D_2__Sphingobacteriia; D_3__Sphingobacteriales; D_4__Sphingobacteriaceae; D_5__Sphingobacterium
OTU_540	7	0	0	4	6	0	11	1	2	1	1	1	8	2	0	2	0	3	2	8	8	3	2	10	165	49	14	125	162	113	25	0	0	0	0	0	Unassigned
OTU_2123	6	0	0	0	7	0	10	8	7	0	6	59	0	0	1	1	6	5	0	0	0	0	0	0	1	2	1	1	0	2	0	0	0	0	0	0	Unassigned
OTU_1103	12	1	14	13	18	2	17	28	7	2	5	18	5	2	1	3	6	60	9	6	109	4	3	14	42	15	3	5	6	2	74	0	0	0	0	0	Unassigned
OTU_1565	5	1	1	5	1	0	3	4	1	0	0	0	1	0	0	0	1	2	6	8	8	9	2	0	0	2	2	0	1	0	1	0	0	0	0	0	D_0__Bacteria; D_1__Firmicutes; D_2__Clostridia; D_3__Clostridiales; D_4__Ruminococcaceae; D_5__Ruminococcaceae UCG-005; D_6__uncultured bacterium
OTU_1024	2	3	2	2	23	1	13	15	11	1	3	8	1	0	0	0	11	3	1	0	5	0	0	1	5	2	1	1	0	1	5	0	0	0	0	0	D_0__Bacteria; D_1__Bacteroidetes; D_2__Bacteroidia; D_3__Bacteroidales; D_4__Rikenellaceae; D_5__Rikenella; D_6__uncultured bacterium
OTU_5816	6	1	3	2	3	0	9	8	4	2	0	8	3	3	2	1	1	19	2	0	12	1	2	1	19	3	6	2	0	1	18	0	0	0	0	0	D_0__Bacteria; D_1__Bacteroidetes; D_2__Bacteroidia; D_3__Bacteroidales; D_4__Bacteroidales S24-7 group; D_5__uncultured bacterium; D_6__uncultured bacterium
OTU_7388	23	5	23	35	14	2	228	17	29	20	5	36	23	4	13	24	5	23	28	21	25	19	6	8	15	22	53	15	12	10	19	0	0	0	0	0	D_0__Bacteria; D_1__Firmicutes; D_2__Bacilli; D_3__Bacillales; D_4__Bacillaceae; D_5__Bacillus
OTU_35	62	21	42	68	53	17	221	73	124	29	17	63	58	14	21	29	22	48	47	146	133	96	17	94	109	67	473	101	5039	125	689	0	0	0	0	0	D_0__Bacteria; D_1__Firmicutes; D_2__Erysipelotrichia; D_3__Erysipelotrichales; D_4__Erysipelotrichaceae; D_5__Allobaculum; D_6__uncultured bacterium
OTU_2107	1	2	4	10	3	0	5	16	15	2	1	82	1	5	0	1	2	6	2	15	12	6	2	3	3	3	7	2	1	7	8	0	0	0	0	0	D_0__Bacteria; D_1__Firmicutes; D_2__Clostridia; D_3__Clostridiales; D_4__Lachnospiraceae; D_5__uncultured
OTU_79	54	8	51	30	41	6	50	77	10	16	3	35	26	11	1	12	16	179	13	40	193	17	2	146	1481	52	25	19	374	11	249	0	0	0	0	0	Unassigned
OTU_2517	6	0	3	18	3	3	9	10	7	11	0	4	0	1	0	1	1	0	8	18	4	4	1	1	11	5	4	0	0	1	0	0	0	0	0	0	D_0__Bacteria; D_1__Firmicutes; D_2__Clostridia; D_3__Clostridiales; D_4__Ruminococcaceae; D_5__uncultured; D_6__uncultured bacterium
OTU_2085	8	1	1	4	2	0	3	2	2	1	0	0	0	0	0	0	1	0	1	1	0	2	1	0	1	1	0	0	0	1	0	0	0	0	0	0	D_0__Bacteria; D_1__Firmicutes; D_2__Clostridia; D_3__Clostridiales; D_4__Lachnospiraceae; D_5__Roseburia
OTU_436	7	5	4	82	6	1	122	9	13	31	1	7	6	0	2	7	1	1	11	10	12	7	1	2	10	9	6	3	7	5	9	0	0	0	0	0	D_0__Bacteria; D_1__Firmicutes; D_2__Clostridia; D_3__Clostridiales; D_4__Christensenellaceae; D_5__Christensenellaceae R-7 group; D_6__uncultured bacterium
OTU_2177	4	0	3	1	2	1	1	4	1	2	1	4	5	1	4	22	1	14	2	2	3	0	1	0	7	2	5	0	6	1	0	0	0	0	0	0	D_0__Bacteria; D_1__Proteobacteria; D_2__Alphaproteobacteria; D_3__Sphingomonadales; D_4__Sphingomonadaceae; D_5__Sphingomonas; D_6__uncultured bacterium
OTU_1557	6	0	2	1	0	0	1	2	2	1	0	0	0	0	0	0	0	0	1	1	1	1	1	0	2	1	2	0	0	1	1	0	0	0	0	0	D_0__Bacteria; D_1__Firmicutes; D_2__Clostridia; D_3__Clostridiales; D_4__Lachnospiraceae; D_5__Blautia; D_6__uncultured bacterium
OTU_1100	2	1	5	8	5	1	5	3	4	2	0	3	4	2	6	9	4	8	1	5	4	3	1	2	6	3	3	4	4	4	5	0	0	0	0	0	D_0__Bacteria; D_1__Proteobacteria; D_2__Alphaproteobacteria; D_3__Caulobacterales; D_4__Caulobacteraceae; D_5__Caulobacter; D_6__uncultured bacterium
OTU_1817	8	2	0	3	0	0	4	0	0	0	0	1	0	0	0	0	0	1	2	2	2	0	0	0	0	0	3	0	2	0	0	0	0	0	0	0	D_0__Bacteria; D_1__Firmicutes; D_2__Clostridia; D_3__Clostridiales; D_4__Ruminococcaceae; D_5__[Eubacterium] coprostanoligenes group; D_6__uncultured bacterium
OTU_2548	3	14	3	26	12	2	2	4	4	0	0	1	1	3	0	1	0	2	23	27	9	13	3	1	6	6	4	2	2	0	1	0	0	0	0	0	D_0__Bacteria; D_1__Firmicutes; D_2__Clostridia; D_3__Clostridiales; D_4__Ruminococcaceae; D_5__Ruminococcus 1; D_6__uncultured bacterium
OTU_6339	2	0	2	5	6	0	3	0	1	1	0	1	0	0	0	0	0	1	8	1	4	4	0	1	0	1	0	0	0	0	0	0	0	0	0	0	D_0__Bacteria; D_1__Firmicutes; D_2__Clostridia; D_3__Clostridiales; D_4__Ruminococcaceae; D_5__[Eubacterium] coprostanoligenes group; D_6__uncultured bacterium
OTU_6525	1	3	0	3	0	0	0	0	1	0	0	0	0	0	0	0	0	0	1	1	3	2	0	0	0	0	0	0	0	1	0	0	0	0	0	0	D_0__Bacteria; D_1__Firmicutes; D_2__Clostridia; D_3__Clostridiales; D_4__Ruminococcaceae; D_5__Ruminococcaceae UCG-013; D_6__uncultured rumen bacterium
OTU_2450	7	7	1	7	8	0	5	11	6	1	4	4	2	1	0	3	1	2	4	46	74	26	7	5	16	8	7	3	2	6	6	0	0	0	0	0	D_0__Bacteria; D_1__Firmicutes; D_2__Clostridia; D_3__Clostridiales
OTU_3639	13	1	7	4	16	0	4	51	44	10	10	595	0	2	0	2	19	4	5	3	4	1	0	1	4	4	4	2	1	4	9	0	0	0	0	0	D_0__Bacteria; D_1__Bacteroidetes; D_2__Bacteroidia; D_3__Bacteroidales; D_4__Bacteroidaceae; D_5__Bacteroides; D_6__uncultured bacterium
OTU_132	44	30	24	49	69	72	54	35	42	11	2	29	25	26	3	8	9	62	438	90	87	52	7	31	51	34	47	24	17	26	106	0	0	0	0	0	D_0__Bacteria; D_1__Firmicutes; D_2__Clostridia; D_3__Clostridiales; D_4__Ruminococcaceae; D_5__Ruminococcus 2
OTU_7142	34	4	6	5	48	4	11	96	48	10	41	343	5	3	3	32	43	14	19	0	16	3	3	2	13	5	8	6	2	12	17	0	0	0	0	0	D_0__Bacteria; D_1__Bacteroidetes; D_2__Bacteroidia; D_3__Bacteroidales; D_4__Bacteroidaceae; D_5__Bacteroides; D_6__uncultured organism
OTU_300	15	6	36	15	9	1	30	16	7	8	2	19	13	8	2	5	9	176	4	4	23	7	0	28	41	23	51	14	2	4	306	0	0	0	0	0	D_0__Bacteria; D_1__Bacteroidetes; D_2__Bacteroidia; D_3__Bacteroidales; D_4__Bacteroidales S24-7 group; D_5__uncultured bacterium; D_6__uncultured bacterium
OTU_3586	2	0	3	0	0	0	1	2	13	1	0	2	2	0	2	2	0	0	0	0	0	0	0	1	0	6	2	1	1	0	1	0	0	0	0	0	D_0__Bacteria; D_1__Bacteroidetes; D_2__Bacteroidia; D_3__Bacteroidales; D_4__Bacteroidales S24-7 group; D_5__uncultured bacterium; D_6__uncultured bacterium
OTU_3110	2	1	2	1	0	0	6	0	2	2	0	3	1	0	1	4	1	2	3	5	1	2	1	1	1	3	3	4	2	0	3	0	0	0	0	0	D_0__Bacteria; D_1__Gemmatimonadetes; D_2__Gemmatimonadetes; D_3__BD2-11 terrestrial group; D_4__uncultured bacterium; D_5__uncultured bacterium; D_6__uncultured bacterium
OTU_3598	2	0	0	0	0	0	0	0	0	0	0	0	0	0	0	0	0	0	0	0	0	0	0	0	0	0	0	0	0	0	0	0	0	0	0	0	Unassigned
OTU_3106	13	6	4	32	10	0	8	3	7	2	5	8	1	0	1	1	0	7	36	28	14	31	7	3	5	4	4	3	0	2	4	0	0	0	0	0	D_0__Bacteria; D_1__Firmicutes; D_2__Clostridia; D_3__Clostridiales; D_4__Ruminococcaceae
OTU_2391	2	1	2	1	1	1	1	1	2	0	0	0	1	0	0	0	1	2	22	10	3	2	0	0	0	0	1	0	0	0	3	0	0	0	0	0	D_0__Bacteria; D_1__Firmicutes; D_2__Clostridia; D_3__Clostridiales; D_4__Lachnospiraceae; D_5__Lachnospiraceae NC2004 group; D_6__uncultured bacterium
OTU_1687	5	1	1	8	1	1	1	0	0	0	0	0	1	0	0	0	0	0	5	6	6	4	0	2	2	4	1	1	0	1	1	0	0	0	0	0	Unassigned
OTU_5853	1	0	0	0	0	0	2	0	0	0	0	0	0	0	0	0	0	0	1	0	0	2	0	0	0	0	0	0	0	0	1	0	0	0	0	0	D_0__Bacteria; D_1__Firmicutes; D_2__Clostridia; D_3__Clostridiales; D_4__Ruminococcaceae; D_5__Ruminococcaceae UCG-010; D_6__uncultured bacterium
OTU_839	3	1	5	6	2	0	14	5	9	3	1	7	3	4	5	13	0	7	6	6	6	13	0	3	5	1	7	4	6	4	7	0	0	0	0	0	D_0__Bacteria; D_1__Proteobacteria; D_2__Alphaproteobacteria; D_3__Rhizobiales; D_4__Bradyrhizobiaceae
OTU_6913	5	0	1	4	14	0	0	2	1	1	0	5	0	0	0	0	1	3	1	1	6	0	2	3	3	4	3	0	1	0	6	0	0	0	0	0	Unassigned
OTU_2106	5	3	1	2	2	0	1	0	2	0	0	0	0	0	0	1	0	0	7	11	3	0	1	0	1	1	0	0	0	1	1	0	0	0	0	0	Unassigned
OTU_6659	6	0	1	9	3	0	0	1	0	6	1	2	0	0	0	0	0	4	0	0	3	0	0	1	3	1	2	1	0	0	1	0	0	0	0	0	D_0__Bacteria; D_1__Bacteroidetes; D_2__Bacteroidia; D_3__Bacteroidales; D_4__Bacteroidales S24-7 group; D_5__uncultured bacterium; D_6__uncultured bacterium
OTU_5411	1	2	3	3	2	0	1	2	3	1	0	4	0	0	0	2	2	1	5	7	2	1	2	1	0	0	2	2	0	1	4	0	0	0	0	0	D_0__Bacteria; D_1__Firmicutes; D_2__Clostridia; D_3__Clostridiales; D_4__Lachnospiraceae; D_5__Blautia
OTU_3671	2	1	2	1	0	0	0	2	2	0	0	0	1	0	0	0	0	0	2	8	4	6	0	0	1	1	0	0	1	1	0	0	0	0	0	0	D_0__Bacteria; D_1__Firmicutes; D_2__Clostridia; D_3__Clostridiales; D_4__Ruminococcaceae; D_5__uncultured; D_6__uncultured bacterium
OTU_2230	3	0	1	0	3	0	1	0	6	2	0	5	1	1	1	2	1	1	0	1	1	1	1	0	0	0	0	0	1	0	0	0	0	0	0	0	D_0__Bacteria; D_1__Proteobacteria; D_2__Deltaproteobacteria; D_3__Desulfuromonadales; D_4__Desulfuromonadaceae; D_5__Desulfuromonas
OTU_1884	10	3	13	14	2	0	29	10	24	31	1	17	2	3	5	18	3	6	1	5	5	4	0	5	2	7	2	6	4	6	4	0	0	0	0	0	D_0__Bacteria; D_1__Proteobacteria; D_2__Betaproteobacteria; D_3__Burkholderiales; D_4__Oxalobacteraceae; D_5__Undibacterium; D_6__uncultured bacterium
OTU_3224	4	3	2	1	1	0	5	9	3	2	0	6	3	0	10	0	2	9	2	4	0	4	1	1	4	1	10	6	5	0	1	0	0	0	0	0	D_0__Bacteria; D_1__Actinobacteria; D_2__Actinobacteria; D_3__Corynebacteriales; D_4__Dietziaceae; D_5__Dietzia; D_6__uncultured bacterium
OTU_3647	1	0	0	0	1	0	0	0	0	0	0	0	0	0	0	0	0	0	1	0	0	0	0	1	0	0	0	1	0	0	0	0	0	0	0	0	D_0__Bacteria; D_1__Bacteroidetes; D_2__Bacteroidia; D_3__Bacteroidales; D_4__Marinilabiaceae; D_5__uncultured; D_6__uncultured prokaryote
OTU_4781	3	0	13	0	0	0	5	1	0	0	0	3	0	0	0	1	0	2	0	0	0	0	0	1	0	1	2	2	0	0	0	0	0	0	0	0	Unassigned
OTU_1569	2	2	0	1	2	0	2	1	1	2	1	1	0	0	0	3	1	0	1	1	2	2	0	0	0	3	2	0	0	1	2	0	0	0	0	0	D_0__Bacteria; D_1__Actinobacteria; D_2__Thermoleophilia; D_3__Gaiellales; D_4__uncultured
OTU_1021	6	2	5	2	2	0	4	3	0	0	1	0	2	0	0	1	0	1	0	1	0	1	0	1	3	5	6	7	6	2	4	0	0	0	0	0	D_0__Bacteria; D_1__Actinobacteria; D_2__Coriobacteriia; D_3__Coriobacteriales; D_4__Coriobacteriaceae; D_5__uncultured; D_6__uncultured bacterium
OTU_649	22	4	25	15	6	2	29	25	66	24	3	36	12	2	19	43	7	15	11	19	23	14	4	5	25	69	9	15	15	22	30	0	0	0	1	0	D_0__Bacteria; D_1__Proteobacteria; D_2__Betaproteobacteria; D_3__Burkholderiales; D_4__Burkholderiaceae; D_5__Burkholderia
OTU_7854	1	1	4	4	1	0	2	2	5	3	0	3	1	0	2	0	2	5	3	4	2	0	2	0	2	6	1	0	1	3	3	0	0	0	0	0	D_0__Bacteria; D_1__Proteobacteria; D_2__Gammaproteobacteria; D_3__Xanthomonadales; D_4__Xanthomonadaceae; D_5__Dyella
OTU_952	12	3	4	16	1	1	4	2	3	2	0	2	8	0	0	3	3	4	2	25	7	20	47	1	11	7	6	10	7	4	5	0	0	0	0	0	D_0__Bacteria; D_1__Firmicutes; D_2__Clostridia; D_3__Clostridiales; D_4__Christensenellaceae; D_5__Christensenellaceae R-7 group; D_6__uncultured bacterium
OTU_2655	4	0	3	2	12	0	5	2	0	3	5	1	2	1	0	0	1	7	0	2	30	1	0	2	3	0	0	0	0	0	10	0	0	0	0	0	Unassigned
OTU_1036	1	0	4	2	3	0	2	3	7	3	7	5	1	1	0	1	36	6	4	8	10	4	1	0	4	1	3	0	0	1	4	0	0	0	0	0	D_0__Bacteria; D_1__Firmicutes; D_2__Clostridia; D_3__Clostridiales; D_4__Lachnospiraceae; D_5__uncultured; D_6__uncultured bacterium
OTU_5241	10	3	7	33	26	3	11	7	2	2	1	12	1	1	2	2	2	23	1	7	68	2	9	9	30	13	10	3	1	0	43	0	0	0	0	0	D_0__Bacteria; D_1__Bacteroidetes; D_2__Bacteroidia; D_3__Bacteroidales; D_4__Bacteroidales S24-7 group; D_5__uncultured bacterium; D_6__uncultured bacterium
OTU_3778	1	2	3	5	6	0	6	8	4	3	0	6	0	1	2	0	3	4	4	4	4	5	3	0	1	2	4	1	0	0	9	0	0	0	0	0	D_0__Bacteria; D_1__Firmicutes; D_2__Clostridia; D_3__Clostridiales; D_4__Lachnospiraceae; D_5__uncultured; D_6__uncultured bacterium
OTU_6436	9	5	44	7	10	0	20	8	4	4	3	26	3	6	1	2	6	85	2	4	9	0	1	17	23	19	23	9	3	1	182	0	0	0	0	0	D_0__Bacteria; D_1__Bacteroidetes; D_2__Bacteroidia; D_3__Bacteroidales; D_4__Bacteroidales S24-7 group; D_5__uncultured bacterium; D_6__uncultured bacterium
OTU_456	32	13	7	57	41	7	13	10	16	6	2	10	5	2	2	7	4	13	26	144	79	120	26	9	20	36	13	8	11	6	20	0	0	0	0	0	D_0__Bacteria; D_1__Firmicutes; D_2__Clostridia; D_3__Clostridiales; D_4__Ruminococcaceae; D_5__uncultured; D_6__uncultured bacterium
OTU_795	4	1	3	6	5	1	7	2	10	1	1	6	19	2	39	72	0	16	5	9	6	1	2	0	6	7	10	7	6	20	0	0	1	0	0	0	D_0__Bacteria; D_1__Proteobacteria; D_2__Alphaproteobacteria; D_3__Rhizobiales; D_4__Methylobacteriaceae; D_5__Methylobacterium; D_6__uncultured bacterium
OTU_3768	1	1	1	0	4	0	0	0	1	0	0	0	0	0	1	0	0	0	4	2	3	2	0	1	0	0	1	1	0	0	4	0	0	0	0	0	D_0__Bacteria; D_1__Firmicutes; D_2__Clostridia; D_3__Clostridiales; D_4__Ruminococcaceae; D_5__Ruminococcaceae UCG-010; D_6__uncultured bacterium
OTU_255	28	26	116	78	49	9	83	78	113	17	15	64	45	20	5	12	35	372	93	155	129	128	41	89	129	95	141	37	14	25	733	0	0	0	0	0	D_0__Bacteria; D_1__Firmicutes; D_2__Clostridia; D_3__Clostridiales; D_4__Lachnospiraceae; D_5__Lachnospiraceae NK4A136 group; D_6__uncultured bacterium
OTU_1419	30	12	12	64	13	2	25	22	28	5	1	21	13	6	1	2	6	15	81	92	92	117	67	10	22	48	29	8	6	9	31	0	0	0	0	0	D_0__Bacteria; D_1__Firmicutes; D_2__Clostridia; D_3__Clostridiales; D_4__Ruminococcaceae; D_5__Ruminococcaceae V9D2013 group; D_6__uncultured bacterium
OTU_6692	3	2	1	2	2	0	1	3	2	0	0	4	0	0	0	1	0	11	0	0	4	1	0	1	3	3	3	1	4	3	12	0	0	0	0	0	D_0__Bacteria; D_1__Bacteroidetes; D_2__Bacteroidia; D_3__Bacteroidales; D_4__Bacteroidales S24-7 group; D_5__uncultured bacterium; D_6__uncultured bacterium
OTU_337	11	2	5	35	18	2	13	11	11	2	3	8	9	2	3	3	1	7	15	124	39	43	7	6	17	22	9	4	4	6	6	0	0	0	0	0	D_0__Bacteria; D_1__Firmicutes; D_2__Clostridia; D_3__Clostridiales; D_4__Ruminococcaceae; D_5__Ruminococcaceae NK4A214 group; D_6__uncultured bacterium
OTU_3127	4	1	3	14	6	6	10	2	3	2	2	1	4	0	0	2	0	1	6	9	18	0	0	3	3	1	2	2	1	3	2	0	0	0	0	0	D_0__Bacteria; D_1__Firmicutes; D_2__Clostridia; D_3__Clostridiales; D_4__Clostridiales vadinBB60 group; D_5__uncultured bacterium; D_6__uncultured bacterium
OTU_5132	6	1	0	5	2	1	4	3	2	0	0	1	0	1	0	0	0	3	6	20	7	6	1	1	3	1	0	1	2	0	2	0	0	0	0	0	D_0__Bacteria; D_1__Firmicutes; D_2__Clostridia; D_3__Clostridiales; D_4__Lachnospiraceae; D_5__Fusicatenibacter; D_6__uncultured bacterium
OTU_1398	2	0	1	4	2	0	3	2	1	0	0	3	0	2	0	0	0	0	11	5	7	1	0	0	3	4	1	3	1	1	1	0	0	0	0	0	D_0__Bacteria; D_1__Firmicutes; D_2__Clostridia; D_3__Clostridiales; D_4__Lachnospiraceae; D_5__Pseudobutyrivibrio; D_6__uncultured bacterium
OTU_932	3	0	2	0	20	0	2	17	15	1	12	70	8	1	0	1	10	8	0	1	3	1	0	0	0	3	0	2	1	22	5	0	0	0	0	0	D_0__Bacteria; D_1__Bacteroidetes; D_2__Bacteroidia; D_3__Bacteroidales; D_4__Bacteroidaceae; D_5__Bacteroides; D_6__uncultured bacterium
OTU_2686	4	1	0	2	3	1	1	2	0	1	1	2	2	0	1	0	0	0	1	8	3	0	1	3	37	7	2	23	44	13	10	0	0	0	0	0	Unassigned
OTU_3080	10	0	8	4	2	2	3	1	2	4	1	3	0	0	1	2	0	2	4	1	3	3	3	0	1	2	0	0	0	0	2	0	0	0	0	0	D_0__Bacteria; D_1__Synergistetes; D_2__Synergistia; D_3__Synergistales; D_4__Synergistaceae; D_5__Synergistes; D_6__uncultured organism
OTU_4108	6	0	23	1	2	1	3	1	8	0	0	0	2	1	0	1	0	3	1	0	2	0	0	1	1	1	1	0	0	0	3	0	0	0	0	0	D_0__Bacteria; D_1__Bacteroidetes; D_2__Bacteroidia; D_3__Bacteroidales; D_4__Porphyromonadaceae; D_5__Butyricimonas; D_6__uncultured bacterium
OTU_1316	2	0	1	5	0	1	2	2	1	0	0	3	2	1	1	25	0	1	0	1	0	1	0	0	2	1	1	2	0	1	0	0	0	0	0	0	D_0__Bacteria; D_1__Proteobacteria; D_2__Gammaproteobacteria; D_3__Xanthomonadales; D_4__Xanthomonadaceae; D_5__Luteimonas; D_6__uncultured bacterium
OTU_2115	9	2	0	2	0	0	2	1	1	3	0	0	1	0	0	0	8	1	5	4	4	1	1	0	1	1	0	0	0	0	0	0	0	0	0	0	D_0__Bacteria; D_1__Firmicutes; D_2__Clostridia; D_3__Clostridiales; D_4__Lachnospiraceae; D_5__Lachnoclostridium; D_6__uncultured bacterium
OTU_3917	2	0	1	1	1	0	3	1	0	0	0	4	0	0	2	5	1	1	1	0	0	1	0	0	2	5	1	0	2	2	0	0	0	0	0	0	D_0__Bacteria; D_1__Proteobacteria; D_2__Betaproteobacteria; D_3__Burkholderiales; D_4__Oxalobacteraceae; D_5__Massilia
OTU_4511	5	0	2	1	4	0	5	5	3	2	1	12	2	1	0	4	2	7	0	0	3	3	0	0	1	3	5	1	1	1	11	0	0	0	0	0	D_0__Bacteria; D_1__Bacteroidetes; D_2__Bacteroidia; D_3__Bacteroidales; D_4__Bacteroidales S24-7 group; D_5__uncultured bacterium; D_6__uncultured bacterium
OTU_2319	7	0	82	1	0	0	12	2	0	1	0	3	3	0	1	3	0	2	0	1	2	0	0	0	2	0	1	2	3	1	0	0	0	0	0	0	D_0__Bacteria; D_1__Synergistetes; D_2__Synergistia; D_3__Synergistales; D_4__Synergistaceae; D_5__Cloacibacillus
OTU_7359	3	0	0	0	2	0	1	0	0	0	0	1	0	0	0	0	0	0	1	1	0	1	0	1	1	0	0	0	1	0	0	0	0	0	0	0	D_0__Bacteria; D_1__Firmicutes; D_2__Clostridia; D_3__Clostridiales; D_4__Christensenellaceae; D_5__Christensenellaceae R-7 group; D_6__uncultured bacterium
OTU_1859	9	4	6	21	7	4	557	9	26	21	2	44	23	1	11	21	3	6	11	7	7	9	0	4	6	4	37	13	19	8	2	0	0	0	0	0	D_0__Bacteria; D_1__Firmicutes; D_2__Bacilli; D_3__Bacillales; D_4__Bacillaceae; D_5__Bacillus
OTU_5519	1	0	0	2	1	0	0	2	0	0	0	4	0	0	0	0	1	0	2	1	6	0	1	0	1	1	1	0	0	0	2	0	0	0	0	0	D_0__Bacteria; D_1__Firmicutes; D_2__Clostridia; D_3__Clostridiales; D_4__Lachnospiraceae; D_5__Blautia; D_6__uncultured bacterium
OTU_7538	1	0	0	1	0	0	5	0	0	0	0	0	0	0	0	0	0	0	0	0	0	1	1	0	0	1	0	1	0	0	1	0	0	0	0	0	D_0__Bacteria; D_1__Firmicutes; D_2__Clostridia; D_3__Clostridiales; D_4__Ruminococcaceae; D_5__Ruminiclostridium 5; D_6__uncultured bacterium
OTU_755	7	2	0	16	1	3	4	9	3	9	0	9	0	0	0	0	0	2	23	13	19	12	5	1	4	5	4	1	1	2	1	0	0	0	0	0	D_0__Bacteria; D_1__Firmicutes; D_2__Clostridia; D_3__Clostridiales; D_4__Ruminococcaceae; D_5__Ruminiclostridium 9; D_6__uncultured bacterium
OTU_97	31	25	27	65	37	7	57	330	643	92	52	219	19	8	7	10	340	64	92	142	173	109	38	19	46	32	43	9	15	22	97	0	0	0	0	0	D_0__Bacteria; D_1__Firmicutes; D_2__Clostridia; D_3__Clostridiales; D_4__Lachnospiraceae; D_5__Lachnospiraceae NK4A136 group; D_6__uncultured bacterium
OTU_5234	2	0	2	1	0	0	0	0	1	0	0	0	0	0	1	0	0	1	1	0	0	1	0	0	0	1	1	1	0	0	0	0	0	0	0	0	Unassigned
OTU_1022	1	4	0	17	12	5	4	1	2	0	1	0	2	0	0	0	0	0	7	4	1	1	2	1	7	6	5	3	2	3	1	0	0	0	0	0	D_0__Bacteria; D_1__Firmicutes; D_2__Clostridia; D_3__Clostridiales; D_4__Clostridiales vadinBB60 group; D_5__uncultured Clostridiales bacterium; D_6__uncultured Clostridiales bacterium
OTU_829	7	0	7	9	6	0	10	2	11	4	2	13	5	1	10	17	1	25	4	7	7	8	4	6	8	7	3	2	4	5	5	0	0	0	0	0	D_0__Bacteria; D_1__Proteobacteria; D_2__Alphaproteobacteria; D_3__Rhizobiales; D_4__Rhodobiaceae; D_5__Parvibaculum; D_6__uncultured bacterium
OTU_750	5	7	0	10	4	1	6	4	5	0	0	0	2	1	1	0	0	5	9	20	19	17	11	1	4	13	5	1	1	2	4	0	0	0	0	0	D_0__Bacteria; D_1__Firmicutes; D_2__Clostridia; D_3__Clostridiales; D_4__Ruminococcaceae; D_5__Papillibacter; D_6__uncultured bacterium
OTU_7675	8	0	24	0	0	1	8	2	0	0	0	1	1	1	1	0	0	1	0	1	0	0	0	1	1	0	0	0	0	0	0	0	0	0	0	0	Unassigned
OTU_508	14	7	13	31	18	1	22	10	21	7	5	27	9	4	2	11	11	14	22	22	21	18	4	9	16	19	15	10	7	9	15	0	0	0	0	0	D_0__Bacteria; D_1__Chloroflexi; D_2__Anaerolineae; D_3__Anaerolineales; D_4__Anaerolineaceae; D_5__uncultured; D_6__uncultured bacterium
OTU_1821	4	1	1	0	3	1	6	5	15	3	0	6	5	0	5	3	3	4	5	4	3	2	1	0	2	2	1	3	3	3	1	0	0	0	0	0	D_0__Bacteria; D_1__Firmicutes; D_2__Clostridia; D_3__Clostridiales; D_4__Clostridiaceae 1; D_5__Clostridium sensu stricto 8; D_6__uncultured bacterium
OTU_7177	2	1	3	2	1	1	5	1	2	1	0	1	2	0	0	0	2	2	2	2	0	0	2	0	1	0	0	1	1	0	0	0	0	0	0	0	D_0__Bacteria; D_1__Chloroflexi; D_2__JG30-KF-CM66; D_3__uncultured Chloroflexi bacterium; D_4__uncultured Chloroflexi bacterium; D_5__uncultured Chloroflexi bacterium; D_6__uncultured Chloroflexi bacterium
OTU_5164	48	17	20	15	92	5	25	225	72	18	86	359	22	7	4	10	184	27	60	10	36	5	3	11	23	15	10	19	5	59	24	0	0	0	0	0	D_0__Bacteria; D_1__Firmicutes; D_2__Clostridia; D_3__Clostridiales; D_4__Lachnospiraceae; D_5__Lachnospiraceae UCG-004; D_6__uncultured bacterium
OTU_37	177	83	85	268	172	37	203	228	225	38	27	151	75	132	13	43	49	181	4829	539	882	479	177	80	201	186	163	222	27	50	242	0	0	0	0	0	D_0__Bacteria; D_1__Firmicutes; D_2__Clostridia; D_3__Clostridiales; D_4__Ruminococcaceae; D_5__Ruminococcus 1; D_6__uncultured bacterium
OTU_3274	5	0	1	1	1	0	2	0	4	0	0	1	1	0	0	1	0	1	0	0	4	1	1	0	0	3	0	0	1	0	1	0	0	0	0	0	D_0__Bacteria; D_1__Chloroflexi; D_2__Anaerolineae; D_3__Anaerolineales; D_4__Anaerolineaceae; D_5__Anaerolinea; D_6__uncultured bacterium
OTU_654	12	20	3	89	9	5	15	2	4	1	0	1	7	2	1	1	5	3	56	74	34	68	19	18	12	31	16	9	9	1	15	0	0	0	0	0	D_0__Bacteria; D_1__Firmicutes; D_2__Clostridia; D_3__Clostridiales; D_4__Ruminococcaceae; D_5__Ruminococcaceae UCG-010; D_6__uncultured bacterium
OTU_3867	2	0	0	2	1	0	0	0	0	0	0	0	1	0	0	0	0	0	1	1	1	0	0	0	1	0	2	2	1	0	0	0	0	0	0	0	D_0__Bacteria; D_1__Actinobacteria; D_2__Actinobacteria; D_3__Micromonosporales; D_4__Micromonosporaceae
OTU_1191	7	2	6	6	5	2	7	8	14	4	1	12	3	0	6	7	4	16	4	7	8	5	0	1	17	43	2	7	2	9	13	0	0	0	0	0	D_0__Bacteria; D_1__Proteobacteria; D_2__Betaproteobacteria; D_3__Burkholderiales; D_4__Alcaligenaceae; D_5__Parasutterella; D_6__uncultured bacterium
OTU_2185	8	0	3	0	0	0	1	6	2	3	0	6	2	0	0	1	2	0	0	3	1	0	0	1	3	0	0	1	0	2	4	0	0	0	0	0	D_0__Bacteria; D_1__Bacteroidetes; D_2__Bacteroidia; D_3__Bacteroidales; D_4__Rikenellaceae; D_5__Alistipes; D_6__uncultured bacterium
OTU_6883	1	2	0	3	0	0	1	2	3	0	0	2	0	0	0	0	0	1	1	8	2	0	1	0	1	3	2	1	0	1	1	0	0	0	0	0	D_0__Bacteria; D_1__Firmicutes; D_2__Clostridia; D_3__Clostridiales; D_4__Ruminococcaceae
OTU_7308	1	0	0	0	2	0	11	1	0	0	0	0	0	0	0	1	0	0	0	0	2	0	0	0	0	0	0	0	0	0	1	0	0	0	0	0	D_0__Bacteria; D_1__Bacteroidetes; D_2__Bacteroidia; D_3__Bacteroidales; D_4__Prevotellaceae; D_5__Prevotellaceae UCG-001; D_6__uncultured bacterium
OTU_3259	3	0	1	2	0	0	4	3	1	0	0	4	0	0	0	0	0	3	1	1	2	0	0	1	0	2	0	0	0	1	2	0	0	0	0	0	D_0__Bacteria; D_1__Bacteroidetes; D_2__Bacteroidia; D_3__Bacteroidales; D_4__Rikenellaceae; D_5__Rikenella; D_6__uncultured bacterium
OTU_936	6	1	9	4	2	0	17	8	20	8	0	16	3	0	5	19	2	8	9	4	10	5	0	3	2	6	3	4	4	4	3	0	0	0	0	0	D_0__Bacteria; D_1__Proteobacteria; D_2__Gammaproteobacteria; D_3__Acidithiobacillales; D_4__KCM-B-112
OTU_1594	6	5	1	22	2	1	6	3	2	1	0	4	1	1	0	1	0	1	13	28	20	40	1	2	3	5	4	0	0	1	1	0	0	0	0	0	D_0__Bacteria; D_1__Firmicutes; D_2__Clostridia; D_3__Clostridiales; D_4__Ruminococcaceae; D_5__uncultured; D_6__uncultured bacterium
OTU_814	14	7	10	16	7	2	21	16	27	4	2	16	1	2	1	5	11	22	30	36	33	15	10	4	10	9	25	6	3	4	34	0	0	0	0	0	D_0__Bacteria; D_1__Firmicutes; D_2__Clostridia; D_3__Clostridiales; D_4__Lachnospiraceae; D_5__uncultured; D_6__uncultured bacterium
OTU_1913	3	2	8	5	4	0	6	22	21	7	7	12	0	0	0	1	15	6	7	11	8	3	0	2	2	3	0	2	2	3	5	0	0	0	0	0	D_0__Bacteria; D_1__Firmicutes; D_2__Clostridia; D_3__Clostridiales; D_4__Lachnospiraceae
OTU_7899	3	0	3	0	0	0	2	4	12	0	0	3	0	0	1	2	0	1	1	0	0	0	0	0	2	1	1	0	0	0	0	0	0	0	0	0	D_0__Bacteria; D_1__Proteobacteria; D_2__Gammaproteobacteria; D_3__Oceanospirillales; D_4__Alcanivoracaceae; D_5__Alcanivorax; D_6__uncultured bacterium
OTU_6622	1	0	0	4	3	0	0	3	0	1	1	1	1	0	0	0	1	0	11	2	7	1	1	1	2	2	0	1	0	1	1	0	0	0	0	0	D_0__Bacteria; D_1__Firmicutes; D_2__Clostridia; D_3__Clostridiales; D_4__Lachnospiraceae; D_5__Lachnospiraceae NK4A136 group; D_6__uncultured bacterium
OTU_4955	4	0	1	1	2	0	3	4	2	0	0	13	0	0	0	0	2	1	0	0	1	0	0	0	0	0	0	0	0	0	1	0	0	0	0	0	Unassigned
OTU_2329	1	0	3	0	2	0	1	0	0	0	0	0	1	0	1	0	0	3	1	3	3	1	0	0	2	2	0	0	0	1	7	0	0	0	0	0	D_0__Bacteria; D_1__Firmicutes; D_2__Clostridia; D_3__Clostridiales; D_4__Lachnospiraceae; D_5__Acetatifactor; D_6__uncultured bacterium
OTU_1033	3	0	3	1	6	0	4	7	9	2	4	34	1	0	0	1	7	2	2	1	1	0	0	1	5	0	0	0	0	1	1	0	0	0	0	0	D_0__Bacteria; D_1__Bacteroidetes; D_2__Bacteroidia; D_3__Bacteroidales
OTU_1804	3	0	1	8	0	0	5	0	1	2	0	1	18	0	0	29	0	0	2	4	2	2	1	1	8	1	4	4	4	0	2	0	0	0	0	0	D_0__Bacteria; D_1__Firmicutes; D_2__Clostridia; D_3__Clostridiales; D_4__Christensenellaceae; D_5__Christensenellaceae R-7 group; D_6__uncultured bacterium
OTU_6778	1	0	0	0	1	0	1	0	0	0	0	0	0	0	0	0	0	0	0	0	0	0	0	0	0	0	0	0	0	0	2	0	0	0	0	0	D_0__Bacteria; D_1__Bacteroidetes; D_2__Bacteroidia; D_3__Bacteroidales; D_4__Bacteroidales S24-7 group; D_5__uncultured bacterium; D_6__uncultured bacterium
OTU_3257	2	0	0	1	0	0	0	0	0	0	0	0	0	0	0	1	0	0	2	2	0	1	1	0	0	0	1	0	0	0	1	0	0	0	0	0	D_0__Bacteria; D_1__Firmicutes; D_2__Clostridia; D_3__Clostridiales; D_4__Ruminococcaceae; D_5__Ruminococcaceae NK4A214 group; D_6__uncultured bacterium
OTU_5386	29	19	5	108	14	4	8	4	8	3	1	4	2	3	2	3	2	4	55	64	36	28	18	3	16	13	15	3	2	8	4	0	0	0	0	0	D_0__Bacteria; D_1__Firmicutes; D_2__Clostridia; D_3__Clostridiales; D_4__Ruminococcaceae; D_5__Ruminococcaceae NK4A214 group; D_6__uncultured bacterium
OTU_1183	29	15	12	59	18	5	19	11	18	10	4	16	11	5	3	5	7	18	48	129	62	48	45	8	21	25	11	8	2	6	13	0	0	0	0	0	D_0__Bacteria; D_1__Firmicutes; D_2__Clostridia; D_3__Clostridiales; D_4__Ruminococcaceae; D_5__Ruminococcaceae V9D2013 group; D_6__uncultured bacterium
OTU_33	75	47	67	181	100	17	166	4193	483	49	44	385	39	21	5	25	111	128	170	288	347	225	84	42	99	104	69	26	32	64	170	0	0	0	0	0	D_0__Bacteria; D_1__Firmicutes; D_2__Clostridia; D_3__Clostridiales; D_4__Lachnospiraceae; D_5__Anaerosporobacter; D_6__uncultured bacterium
OTU_1166	11	2	12	4	0	3	88	8	15	8	4	20	9	1	3	8	2	9	13	6	11	10	1	1	8	12	12	4	11	5	9	0	0	0	0	0	D_0__Bacteria; D_1__Firmicutes; D_2__Bacilli; D_3__Bacillales; D_4__Bacillaceae; D_5__Bacillus
OTU_3351	4	0	4	4	1	0	5	1	0	11	0	2	0	0	0	2	1	1	0	6	1	1	1	2	1	2	2	0	0	0	8	0	0	0	0	0	D_0__Bacteria; D_1__Bacteroidetes; D_2__Bacteroidia; D_3__Bacteroidales; D_4__Bacteroidales S24-7 group; D_5__uncultured bacterium; D_6__uncultured bacterium
OTU_2639	2	1	7	13	1	0	8	5	0	1	0	1	0	0	0	0	1	0	8	2	0	28	2	0	1	0	1	0	0	0	0	0	0	0	0	0	D_0__Bacteria; D_1__Firmicutes; D_2__Clostridia; D_3__Clostridiales
OTU_4468	10	0	83	2	2	0	19	5	3	4	2	3	1	0	0	1	3	1	2	2	1	1	2	1	0	1	0	1	1	0	2	0	0	0	0	0	Unassigned
OTU_2908	3	1	1	1	1	0	2	4	13	0	1	3	2	0	0	0	1	5	1	2	1	0	0	0	2	1	1	0	0	0	7	0	0	0	0	0	D_0__Bacteria; D_1__Firmicutes; D_2__Clostridia; D_3__Clostridiales; D_4__Lachnospiraceae; D_5__Coprococcus 1; D_6__uncultured bacterium
OTU_364	22	9	15	56	24	2	65	59	103	9	8	49	28	4	2	10	15	16	32	49	41	52	9	5	17	19	28	7	11	32	21	0	0	0	0	0	D_0__Bacteria; D_1__Firmicutes; D_2__Clostridia; D_3__Clostridiales; D_4__Clostridiaceae 1; D_5__Clostridium sensu stricto 12
OTU_320	17	8	29	17	9	1	27	19	47	21	1	35	28	6	29	46	5	20	7	22	15	15	6	8	51	61	14	15	6	23	20	0	0	0	0	1	D_0__Bacteria; D_1__Proteobacteria; D_2__Betaproteobacteria; D_3__Burkholderiales; D_4__Comamonadaceae; D_5__Aquabacterium; D_6__uncultured bacterium
OTU_5108	3	0	0	0	0	0	2	1	1	1	1	0	0	0	0	0	0	0	3	0	2	0	0	1	0	0	0	0	0	0	2	0	0	0	0	0	D_0__Bacteria; D_1__Firmicutes; D_2__Clostridia; D_3__Clostridiales; D_4__Ruminococcaceae; D_5__Anaerotruncus; D_6__uncultured bacterium
OTU_850	6	1	2	0	11	1	7	16	11	5	10	68	3	1	3	7	10	4	1	2	5	2	0	2	6	5	2	1	5	5	13	6	0	1	0	1	D_0__Bacteria; D_1__Bacteroidetes; D_2__Bacteroidia; D_3__Bacteroidales; D_4__Prevotellaceae; D_5__Prevotella 9; D_6__uncultured bacterium
OTU_7118	2	0	0	0	5	1	6	0	0	0	0	9	0	0	0	1	0	0	0	0	1	0	0	0	0	0	0	0	0	1	1	0	0	0	0	0	Unassigned
OTU_7499	11	0	2	2	0	0	3	0	10	1	1	0	0	0	0	1	2	2	1	2	10	6	0	1	3	0	0	1	1	0	2	0	0	0	0	0	D_0__Bacteria; D_1__Firmicutes; D_2__Clostridia; D_3__Clostridiales; D_4__Ruminococcaceae; D_5__Subdoligranulum; D_6__uncultured bacterium
OTU_991	29	7	37	20	18	2	27	45	18	10	5	88	13	3	0	8	17	126	18	16	28	14	4	26	39	29	38	17	13	10	226	0	0	0	0	0	D_0__Bacteria; D_1__Bacteroidetes; D_2__Bacteroidia; D_3__Bacteroidales; D_4__Bacteroidales S24-7 group; D_5__uncultured bacterium; D_6__uncultured bacterium
OTU_68	46	31	51	92	48	9	149	306	1616	22	13	794	24	7	3	9	37	54	103	137	168	135	23	29	48	46	52	12	11	25	92	0	0	0	0	0	D_0__Bacteria; D_1__Firmicutes; D_2__Clostridia; D_3__Clostridiales; D_4__Lachnospiraceae; D_5__Anaerosporobacter; D_6__uncultured Lachnospiraceae bacterium
OTU_6948	5	1	0	0	0	0	1	0	0	1	0	0	0	0	0	0	0	0	0	0	0	0	0	0	0	0	0	0	0	0	1	0	0	0	0	0	D_0__Bacteria; D_1__Firmicutes; D_2__Clostridia; D_3__Clostridiales; D_4__Ruminococcaceae; D_5__[Eubacterium] coprostanoligenes group; D_6__uncultured bacterium
OTU_4414	6	1	2	1	3	0	5	8	6	1	0	6	3	0	11	10	1	12	0	4	2	4	1	0	7	3	2	2	2	3	1	0	0	0	1	1	D_0__Bacteria; D_1__Proteobacteria; D_2__Alphaproteobacteria; D_3__Rhizobiales; D_4__Rhizobiaceae; D_5__Rhizobium
OTU_5100	1	0	0	1	0	0	0	1	3	2	0	1	0	1	0	0	0	1	5	2	6	3	1	2	0	0	0	0	1	0	3	0	0	0	0	0	D_0__Bacteria; D_1__Firmicutes; D_2__Clostridia; D_3__Clostridiales; D_4__Lachnospiraceae; D_5__uncultured; D_6__uncultured bacterium
OTU_2389	3	0	0	4	0	0	0	2	3	0	0	2	0	0	0	0	0	2	17	4	4	10	0	2	1	0	0	0	0	0	0	0	0	0	0	0	D_0__Bacteria; D_1__Firmicutes; D_2__Clostridia; D_3__Clostridiales; D_4__Lachnospiraceae; D_5__Coprococcus 1; D_6__uncultured bacterium
OTU_5035	2	0	0	5	1	0	3	0	1	0	0	1	1	0	1	0	0	0	5	1	4	4	2	0	1	2	0	1	1	1	1	0	0	0	0	0	D_0__Bacteria; D_1__Firmicutes; D_2__Clostridia; D_3__Clostridiales; D_4__Ruminococcaceae; D_5__Ruminococcaceae UCG-005; D_6__uncultured bacterium
OTU_4755	1	0	2	0	0	0	1	4	0	0	0	1	1	0	0	1	0	8	0	0	1	0	0	1	2	0	2	0	0	0	21	0	0	0	0	0	D_0__Bacteria; D_1__Bacteroidetes; D_2__Bacteroidia; D_3__Bacteroidales; D_4__Bacteroidales S24-7 group; D_5__uncultured bacterium; D_6__uncultured bacterium
OTU_544	12	6	3	13	14	7	7	4	2	0	0	6	3	1	8	4	2	6	12	43	19	13	5	5	9	8	6	7	16	4	13	0	0	0	0	0	D_0__Bacteria; D_1__Firmicutes; D_2__Clostridia; D_3__Clostridiales; D_4__Christensenellaceae; D_5__Christensenellaceae R-7 group; D_6__uncultured bacterium
OTU_7391	6	0	1	0	0	0	5	2	1	2	0	3	0	1	0	0	1	6	0	1	3	0	0	0	1	0	1	1	0	0	4	0	0	0	0	0	Unassigned
OTU_954	8	2	5	7	4	1	10	5	7	9	1	5	3	0	3	8	1	4	8	5	6	8	2	2	7	3	11	2	2	2	5	0	0	0	0	0	D_0__Bacteria; D_1__Actinobacteria; D_2__Actinobacteria; D_3__Corynebacteriales; D_4__Nocardiaceae; D_5__Rhodococcus; D_6__uncultured bacterium
OTU_124	34	4	105	26	23	0	35	36	14	19	9	30	16	16	0	14	12	394	7	14	32	9	3	85	97	57	114	16	10	4	621	0	0	0	0	0	D_0__Bacteria; D_1__Bacteroidetes; D_2__Bacteroidia; D_3__Bacteroidales; D_4__Bacteroidales S24-7 group; D_5__uncultured bacterium; D_6__uncultured bacterium
OTU_622	4	2	5	11	16	0	20	13	11	4	1	5	0	4	0	2	1	61	15	13	5	11	2	11	26	20	12	10	1	3	106	0	0	0	0	0	D_0__Bacteria; D_1__Firmicutes; D_2__Clostridia; D_3__Clostridiales; D_4__Ruminococcaceae; D_5__Ruminiclostridium 5; D_6__uncultured bacterium
OTU_7216	3	1	0	1	0	0	19	0	0	0	0	0	0	0	0	1	0	0	0	0	0	1	0	0	0	0	1	0	0	2	2	0	0	0	0	0	D_0__Bacteria; D_1__Firmicutes; D_2__Clostridia; D_3__Clostridiales; D_4__Christensenellaceae; D_5__Christensenellaceae R-7 group; D_6__uncultured bacterium
OTU_5083	4	2	0	7	3	1	1	5	6	0	2	5	1	2	0	0	1	2	34	4	11	11	5	0	2	1	1	0	1	2	4	0	0	0	0	0	D_0__Bacteria; D_1__Firmicutes; D_2__Clostridia; D_3__Clostridiales; D_4__Lachnospiraceae; D_5__uncultured; D_6__uncultured bacterium
OTU_7646	14	3	0	40	8	3	5	3	5	2	1	0	1	0	0	1	0	1	26	15	13	9	4	1	1	1	7	1	0	1	5	0	0	0	0	0	D_0__Bacteria; D_1__Firmicutes; D_2__Clostridia; D_3__Clostridiales; D_4__Ruminococcaceae; D_5__Ruminococcaceae NK4A214 group; D_6__uncultured bacterium
OTU_1593	11	0	17	6	17	1	13	10	6	5	1	27	0	2	2	3	5	52	9	6	18	7	5	14	21	14	15	4	6	3	87	0	0	0	0	0	D_0__Bacteria; D_1__Bacteroidetes; D_2__Bacteroidia; D_3__Bacteroidales; D_4__Bacteroidales S24-7 group; D_5__uncultured bacterium; D_6__uncultured bacterium
OTU_818	28	21	7	57	17	1	13	21	22	3	1	11	6	6	1	9	4	18	122	121	54	74	32	15	39	32	26	9	7	5	17	0	0	0	0	0	D_0__Bacteria; D_1__Firmicutes; D_2__Clostridia; D_3__Clostridiales; D_4__Ruminococcaceae; D_5__Ruminococcaceae V9D2013 group; D_6__uncultured bacterium
OTU_4055	5	7	0	9	4	0	3	5	5	0	0	2	1	3	1	2	1	3	37	22	13	15	8	4	10	11	0	3	3	0	5	0	0	0	0	0	D_0__Bacteria; D_1__Firmicutes; D_2__Clostridia; D_3__Clostridiales; D_4__Ruminococcaceae; D_5__Ruminococcaceae V9D2013 group; D_6__uncultured bacterium
OTU_2492	2	0	4	12	2	0	17	16	0	8	1	1	0	0	0	1	3	0	4	2	4	22	2	0	0	1	0	2	0	0	0	0	0	0	0	0	D_0__Bacteria; D_1__Verrucomicrobia; D_2__Verrucomicrobiae; D_3__Verrucomicrobiales; D_4__Verrucomicrobiaceae; D_5__Akkermansia; D_6__uncultured bacterium
OTU_857	9	96	3	13	12	2	8	3	15	2	1	6	2	1	1	3	2	9	6	22	14	12	2	3	10	8	7	2	3	3	8	0	0	0	0	0	D_0__Bacteria; D_1__Firmicutes; D_2__Clostridia; D_3__Clostridiales; D_4__Ruminococcaceae; D_5__Ruminococcaceae UCG-014; D_6__uncultured bacterium
OTU_1784	6	1	2	6	3	4	3	3	0	3	0	3	2	0	0	1	1	0	36	17	13	15	7	2	4	0	3	0	4	1	6	0	0	0	0	0	D_0__Bacteria; D_1__Firmicutes; D_2__Clostridia; D_3__Clostridiales; D_4__Lachnospiraceae; D_5__uncultured; D_6__uncultured bacterium
OTU_1291	5	0	1	6	0	1	1	3	5	20	0	1	0	0	0	0	0	0	1	4	2	1	1	0	4	1	0	0	1	0	1	0	0	0	0	0	D_0__Bacteria; D_1__Firmicutes; D_2__Clostridia; D_3__Clostridiales; D_4__Ruminococcaceae; D_5__Ruminococcaceae UCG-002; D_6__uncultured bacterium
OTU_1708	11	2	21	9	2	1	17	14	29	6	0	14	11	3	7	26	3	9	1	9	2	8	3	3	7	17	9	7	1	3	6	0	0	0	0	0	D_0__Bacteria; D_1__Proteobacteria; D_2__Gammaproteobacteria; D_3__Pseudomonadales; D_4__Pseudomonadaceae; D_5__Pseudomonas
OTU_3305	5	1	3	16	3	0	9	5	1	32	0	9	0	1	0	0	0	15	0	0	7	2	1	0	5	7	4	2	0	0	19	0	0	0	0	0	D_0__Bacteria; D_1__Bacteroidetes; D_2__Bacteroidia; D_3__Bacteroidales; D_4__Bacteroidales S24-7 group; D_5__uncultured bacterium; D_6__uncultured bacterium
OTU_1227	5	1	4	4	1	1	9	9	4	3	1	7	4	1	0	2	1	8	0	2	4	4	0	3	2	3	2	3	3	2	13	0	0	0	0	0	Unassigned
OTU_3318	1	0	0	0	1	0	3	0	0	15	0	2	0	0	0	0	0	1	0	2	0	0	1	0	0	0	0	0	0	0	0	0	0	0	0	0	D_0__Bacteria; D_1__Firmicutes; D_2__Clostridia; D_3__Clostridiales; D_4__Clostridiales vadinBB60 group; D_5__uncultured organism; D_6__uncultured organism
OTU_2874	8	1	1	5	2	3	3	1	2	1	1	0	0	1	0	0	1	5	3	12	24	4	3	2	5	6	3	0	0	0	3	0	0	0	0	0	D_0__Bacteria; D_1__Firmicutes; D_2__Clostridia; D_3__Clostridiales; D_4__Ruminococcaceae; D_5__Ruminiclostridium 5; D_6__uncultured bacterium
OTU_2197	4	0	3	3	2	0	4	3	1	0	2	7	1	0	0	0	2	12	2	2	3	0	1	6	4	3	9	2	0	0	26	0	0	0	0	0	D_0__Bacteria; D_1__Bacteroidetes; D_2__Bacteroidia; D_3__Bacteroidales; D_4__Bacteroidales S24-7 group; D_5__uncultured bacterium; D_6__uncultured bacterium
OTU_2233	2	1	1	0	1	1	5	4	6	2	0	8	10	2	23	45	3	37	0	1	2	4	0	0	3	5	4	2	2	8	3	0	0	0	0	0	D_0__Bacteria; D_1__Proteobacteria; D_2__Alphaproteobacteria; D_3__Sphingomonadales; D_4__Sphingomonadaceae; D_5__Sphingomonas
OTU_1305	4	1	4	2	2	1	5	6	2	2	1	19	3	2	0	0	1	6	1	1	6	0	0	2	5	3	4	1	1	2	15	0	0	0	0	0	Unassigned
OTU_5408	13	7	0	12	6	4	4	6	5	1	0	1	2	0	1	0	0	2	3	22	12	23	4	0	6	4	2	0	1	0	2	0	0	0	0	0	D_0__Bacteria; D_1__Firmicutes; D_2__Clostridia; D_3__Clostridiales; D_4__Ruminococcaceae; D_5__uncultured; D_6__uncultured bacterium
OTU_3228	7	1	7	4	10	0	6	6	8	4	1	21	6	0	1	0	3	24	2	1	14	5	0	8	8	10	7	3	1	1	47	0	0	0	0	0	D_0__Bacteria; D_1__Bacteroidetes; D_2__Bacteroidia; D_3__Bacteroidales; D_4__Bacteroidales S24-7 group; D_5__uncultured bacterium; D_6__uncultured bacterium
OTU_5294	16	23	5	84	15	2	8	8	9	0	0	6	4	4	2	1	1	8	64	125	45	24	7	10	50	32	19	7	5	1	11	0	0	0	0	0	D_0__Bacteria; D_1__Firmicutes; D_2__Clostridia; D_3__Clostridiales; D_4__Ruminococcaceae; D_5__Ruminococcaceae V9D2013 group; D_6__uncultured bacterium
OTU_2326	7	0	7	7	6	0	13	12	3	5	3	10	8	1	5	17	1	26	1	4	9	4	0	3	5	3	4	9	2	6	6	0	0	0	0	0	D_0__Bacteria; D_1__Proteobacteria; D_2__Alphaproteobacteria; D_3__Sphingomonadales; D_4__Sphingomonadaceae; D_5__Sphingopyxis; D_6__uncultured bacterium
OTU_801	3	0	7	2	6	0	7	2	15	2	0	5	38	0	31	20	1	3	2	3	1	0	0	2	1	6	18	11	1	7	0	0	0	0	0	0	D_0__Bacteria; D_1__Proteobacteria; D_2__Gammaproteobacteria; D_3__Pseudomonadales; D_4__Pseudomonadaceae; D_5__Pseudomonas; D_6__uncultured bacterium
OTU_1777	3	0	2	15	1	0	19	7	7	17	2	3	3	0	1	9	8	11	8	3	4	18	3	0	3	1	1	2	1	1	1	0	0	0	0	0	D_0__Bacteria; D_1__Proteobacteria; D_2__Alphaproteobacteria; D_3__Rhizobiales; D_4__Hyphomicrobiaceae; D_5__uncultured; D_6__uncultured Rhizobiales bacterium
OTU_2059	2	0	0	2	1	0	3	2	1	5	0	5	1	0	0	2	2	1	0	0	1	0	0	2	1	1	1	1	0	1	0	0	0	0	0	0	D_0__Bacteria; D_1__Planctomycetes; D_2__Phycisphaerae; D_3__WD2101 soil group; D_4__uncultured bacterium; D_5__uncultured bacterium; D_6__uncultured bacterium
OTU_2696	12	2	2	2	2	0	7	2	6	2	3	9	6	3	3	4	3	3	5	3	3	0	1	1	8	2	13	4	6	5	6	0	0	0	0	0	D_0__Bacteria; D_1__Actinobacteria; D_2__Actinobacteria; D_3__Frankiales; D_4__Geodermatophilaceae; D_5__Geodermatophilus
OTU_1660	3	0	19	5	3	0	4	9	3	2	2	4	4	4	0	1	5	94	4	3	2	2	1	14	14	14	27	2	3	2	159	0	0	0	0	0	D_0__Bacteria; D_1__Bacteroidetes; D_2__Bacteroidia; D_3__Bacteroidales; D_4__Bacteroidales S24-7 group; D_5__uncultured bacterium; D_6__uncultured bacterium
OTU_583	8	2	7	6	3	0	10	15	38	15	2	17	9	4	5	17	6	16	5	7	10	16	2	4	9	20	6	4	8	7	2	0	0	0	0	0	D_0__Bacteria; D_1__Proteobacteria; D_2__Gammaproteobacteria; D_3__Chromatiales; D_4__Ectothiorhodospiraceae; D_5__Thioalkalispira; D_6__uncultured bacterium
OTU_707	17	8	15	23	12	2	28	31	29	5	5	36	28	4	3	3	8	36	36	39	34	37	11	8	18	17	21	10	5	11	77	0	0	0	0	0	D_0__Bacteria; D_1__Firmicutes; D_2__Clostridia; D_3__Clostridiales; D_4__Lachnospiraceae; D_5__Lachnospiraceae NK4A136 group; D_6__uncultured bacterium
OTU_2611	12	4	19	10	4	1	13	18	5	4	3	31	2	1	0	1	9	24	8	7	15	4	3	8	14	7	6	3	4	4	47	0	0	0	0	0	D_0__Bacteria; D_1__Bacteroidetes; D_2__Bacteroidia; D_3__Bacteroidales; D_4__Bacteroidales S24-7 group; D_5__uncultured bacterium; D_6__uncultured bacterium
OTU_7623	6	0	0	5	1	0	5	4	0	2	0	0	0	1	0	0	0	2	0	0	0	0	0	1	2	2	0	0	0	0	3	0	0	0	0	0	D_0__Bacteria; D_1__Bacteroidetes; D_2__Bacteroidia; D_3__Bacteroidales; D_4__Bacteroidales S24-7 group; D_5__uncultured bacterium; D_6__uncultured bacterium
OTU_5299	4	1	0	1	1	2	2	0	3	0	0	0	1	0	0	0	0	2	1	3	12	4	1	0	2	0	0	0	0	0	1	0	0	0	0	0	D_0__Bacteria; D_1__Firmicutes; D_2__Clostridia; D_3__Clostridiales; D_4__Ruminococcaceae; D_5__Ruminiclostridium 5; D_6__uncultured bacterium
OTU_2361	13	8	8	13	14	0	14	16	12	6	2	41	3	1	0	6	7	25	11	16	30	4	3	8	14	9	10	4	7	2	34	0	0	0	0	0	D_0__Bacteria; D_1__Firmicutes; D_2__Clostridia; D_3__Clostridiales; D_4__Ruminococcaceae; D_5__Ruminiclostridium 5; D_6__uncultured bacterium
OTU_2247	1	0	3	0	3	0	2	0	0	3	0	1	2	0	0	0	0	15	3	4	3	1	0	1	4	2	3	0	0	0	22	0	0	0	0	0	D_0__Bacteria; D_1__Firmicutes; D_2__Clostridia; D_3__Clostridiales; D_4__Ruminococcaceae; D_5__Ruminiclostridium 5; D_6__uncultured bacterium
OTU_1350	7	1	9	3	1	0	6	6	12	2	0	6	4	2	2	13	1	1	0	1	2	0	1	0	1	0	1	1	2	3	0	318	59	23	68	85	D_0__Bacteria; D_1__Proteobacteria; D_2__Gammaproteobacteria; D_3__Enterobacteriales; D_4__Enterobacteriaceae
OTU_1141	4	3	5	11	1	0	11	10	7	2	4	9	3	2	0	1	0	12	9	15	16	12	3	2	6	11	4	3	4	4	7	0	0	0	0	0	D_0__Bacteria; D_1__Firmicutes; D_2__Clostridia; D_3__Clostridiales; D_4__Lachnospiraceae; D_5__Lachnospiraceae NK4A136 group; D_6__uncultured bacterium
OTU_3233	2	2	1	4	2	2	2	1	4	0	0	0	2	1	0	0	0	1	2	3	17	11	1	2	0	2	2	0	1	1	1	0	0	0	0	0	D_0__Bacteria; D_1__Firmicutes; D_2__Clostridia; D_3__Clostridiales; D_4__Ruminococcaceae
OTU_363	17	2	28	16	3	1	23	19	33	18	2	32	9	1	7	25	5	21	14	11	11	11	2	0	7	31	10	8	8	5	11	0	0	0	0	0	D_0__Bacteria; D_1__Proteobacteria; D_2__Gammaproteobacteria; D_3__Cellvibrionales; D_4__Cellvibrionaceae; D_5__Cellvibrio
OTU_884	8	5	56	14	10	1	18	10	13	5	4	12	10	4	4	5	8	186	13	24	23	17	5	49	45	27	63	14	14	10	350	0	0	0	0	0	Unassigned
OTU_465	15	2	4	6	6	0	25	2	4	4	0	0	15	2	39	92	5	10	8	11	10	3	6	3	21	17	8	6	3	47	4	0	0	0	0	0	D_0__Bacteria; D_1__Firmicutes; D_2__Negativicutes; D_3__Selenomonadales; D_4__Veillonellaceae; D_5__uncultured
OTU_5377	1	0	2	0	0	0	0	4	1	1	1	4	0	0	0	1	1	0	0	0	2	1	0	0	0	0	0	0	0	2	3	0	0	0	0	0	Unassigned
OTU_4228	1	0	0	0	0	0	7	0	0	0	0	0	0	0	0	0	0	0	0	1	0	0	0	0	1	0	0	0	0	0	0	0	0	0	0	0	D_0__Bacteria; D_1__Lentisphaerae; D_2__Lentisphaeria; D_3__Victivallales; D_4__Victivallaceae; D_5__Victivallis; D_6__uncultured bacterium
OTU_2333	3	0	3	5	0	0	2	3	2	4	0	3	2	1	1	2	0	4	2	4	1	0	0	1	3	1	1	2	0	4	2	0	0	1	0	0	D_0__Bacteria; D_1__Proteobacteria; D_2__Alphaproteobacteria; D_3__Rhizobiales; D_4__alphaI cluster
OTU_1792	3	2	3	11	7	0	1	3	6	2	0	7	2	0	1	1	1	5	23	26	41	21	4	0	4	3	0	2	1	0	9	0	0	0	0	0	D_0__Bacteria; D_1__Firmicutes; D_2__Clostridia; D_3__Clostridiales; D_4__Lachnospiraceae; D_5__Fusicatenibacter; D_6__uncultured bacterium
OTU_219	12	0	18	269	4	2	126	107	2	209	6	14	2	0	1	2	41	0	23	1	24	47	7	0	3	3	0	2	0	1	3	0	0	0	0	0	D_0__Bacteria; D_1__Firmicutes; D_2__Clostridia; D_3__Clostridiales
OTU_2241	2	0	0	1	1	0	8	2	0	0	0	1	0	0	0	0	0	1	0	0	1	0	0	0	1	0	0	0	0	0	0	0	0	0	0	0	D_0__Bacteria; D_1__Firmicutes; D_2__Clostridia; D_3__Clostridiales; D_4__Christensenellaceae; D_5__Christensenellaceae R-7 group; D_6__uncultured bacterium
OTU_5126	11	62	4	34	15	10	13	11	14	1	0	6	7	2	0	0	2	6	10	30	46	29	9	1	7	6	6	2	4	4	6	0	0	0	0	0	D_0__Bacteria; D_1__Firmicutes; D_2__Clostridia; D_3__Clostridiales; D_4__Ruminococcaceae; D_5__Ruminococcaceae UCG-014; D_6__uncultured bacterium
OTU_2270	4	0	4	4	4	0	4	11	1	1	0	9	1	1	1	1	4	11	0	5	8	0	0	4	9	6	8	0	0	1	33	0	0	0	0	0	D_0__Bacteria; D_1__Bacteroidetes; D_2__Bacteroidia; D_3__Bacteroidales; D_4__Bacteroidales S24-7 group; D_5__uncultured bacterium; D_6__uncultured bacterium
OTU_1102	17	2	12	11	5	0	8	19	9	3	4	45	5	2	1	3	12	37	5	4	20	8	0	8	7	7	10	4	3	6	78	0	0	0	0	0	D_0__Bacteria; D_1__Bacteroidetes; D_2__Bacteroidia; D_3__Bacteroidales; D_4__Bacteroidales S24-7 group; D_5__uncultured bacterium; D_6__uncultured bacterium
OTU_7788	2	0	0	0	0	0	0	2	0	0	0	1	0	0	0	0	0	0	0	0	0	0	0	0	0	0	0	0	0	0	0	0	0	0	0	0	Unassigned
OTU_6086	1	0	1	0	1	0	1	0	0	1	0	3	0	0	0	0	1	2	1	1	1	0	0	1	1	0	0	0	0	0	2	0	0	0	0	0	D_0__Bacteria; D_1__Bacteroidetes; D_2__Bacteroidia; D_3__Bacteroidales; D_4__Bacteroidales S24-7 group; D_5__uncultured bacterium; D_6__uncultured bacterium
OTU_3887	1	0	0	1	0	0	0	1	0	0	0	3	0	0	0	0	0	1	1	1	0	0	0	0	1	0	1	0	0	0	0	0	0	0	0	0	D_0__Bacteria; D_1__Firmicutes; D_2__Clostridia; D_3__Clostridiales; D_4__Lachnospiraceae
OTU_270	15	3	35	11	21	0	19	25	14	11	16	110	21	10	0	9	22	122	6	4	18	2	1	32	30	40	39	11	3	6	229	0	0	0	0	0	D_0__Bacteria; D_1__Bacteroidetes; D_2__Bacteroidia; D_3__Bacteroidales; D_4__Prevotellaceae; D_5__Prevotellaceae UCG-001; D_6__uncultured Bacteroidales bacterium
OTU_3732	3	2	4	4	0	0	3	3	2	1	0	2	6	0	0	0	0	10	1	1	1	3	0	2	2	2	1	0	2	0	13	0	0	0	0	0	D_0__Bacteria; D_1__Firmicutes; D_2__Clostridia; D_3__Clostridiales; D_4__Ruminococcaceae; D_5__Ruminiclostridium 5; D_6__uncultured bacterium
OTU_1331	2	3	6	3	7	1	11	6	11	7	3	9	3	0	6	11	1	9	9	5	8	5	2	0	6	6	1	1	3	5	7	0	0	0	1	1	D_0__Bacteria; D_1__Proteobacteria; D_2__Gammaproteobacteria; D_3__Xanthomonadales; D_4__Xanthomonadaceae; D_5__Pseudoxanthomonas
OTU_6681	10	3	4	12	13	12	5	7	7	5	1	3	2	0	0	1	0	4	13	13	12	4	3	2	3	4	3	2	1	2	21	0	0	0	0	0	D_0__Bacteria; D_1__Firmicutes; D_2__Clostridia; D_3__Clostridiales; D_4__Ruminococcaceae; D_5__Ruminococcus 2
OTU_973	5	3	7	17	2	0	24	9	19	11	4	13	6	0	5	7	4	10	6	7	6	5	2	1	4	14	5	5	10	8	9	0	0	0	0	0	D_0__Bacteria; D_1__Gemmatimonadetes; D_2__Gemmatimonadetes; D_3__S0134 terrestrial group; D_4__uncultured Gemmatimonadetes bacterium; D_5__uncultured Gemmatimonadetes bacterium; D_6__uncultured Gemmatimonadetes bacterium
OTU_1803	2	3	6	8	8	0	13	8	4	1	4	7	5	1	0	0	5	7	5	8	16	8	3	3	4	7	1	3	1	3	5	0	0	0	0	0	D_0__Bacteria; D_1__Chloroflexi; D_2__Anaerolineae; D_3__Anaerolineales; D_4__Anaerolineaceae; D_5__uncultured
OTU_2978	5	0	6	2	2	1	7	2	11	0	0	9	0	2	3	14	2	3	0	3	1	4	0	0	3	8	2	3	3	2	1	0	0	0	1	1	D_0__Bacteria; D_1__Proteobacteria; D_2__Betaproteobacteria; D_3__Burkholderiales; D_4__Oxalobacteraceae; D_5__Massilia; D_6__uncultured bacterium
OTU_213	12	4	4	55	17	2	24	9	28	7	3	11	8	4	0	4	0	12	22	207	171	83	15	8	24	56	17	9	5	8	13	0	0	0	0	0	D_0__Bacteria; D_1__Firmicutes; D_2__Clostridia; D_3__Clostridiales; D_4__Ruminococcaceae; D_5__Ruminococcaceae UCG-013; D_6__uncultured bacterium
OTU_7116	1	0	2	4	3	0	1	1	0	0	0	0	2	0	0	0	0	1	5	5	2	4	0	1	4	2	3	0	2	1	1	0	0	0	0	0	D_0__Bacteria; D_1__Tenericutes; D_2__Mollicutes; D_3__Mollicutes RF9; D_4__uncultured bacterium; D_5__uncultured bacterium; D_6__uncultured bacterium
OTU_1011	10	3	14	11	5	0	16	4	38	12	0	23	10	5	12	29	1	9	7	14	8	7	0	3	12	33	12	8	6	10	13	92	796	60	831	1395	D_0__Bacteria; D_1__Proteobacteria; D_2__Betaproteobacteria; D_3__Burkholderiales; D_4__Comamonadaceae; D_5__Variovorax
OTU_2623	4	0	1	5	2	0	2	1	4	3	0	2	0	0	0	1	0	2	4	4	5	2	1	0	1	1	1	1	1	0	1	0	0	0	0	0	D_0__Bacteria; D_1__Actinobacteria; D_2__Coriobacteriia; D_3__Coriobacteriales; D_4__Coriobacteriaceae; D_5__uncultured; D_6__uncultured bacterium
OTU_7310	1	0	1	0	0	1	6	1	0	0	0	0	1	0	0	0	0	0	0	1	0	0	0	0	0	1	0	0	0	0	0	0	0	0	0	0	D_0__Bacteria; D_1__Firmicutes; D_2__Clostridia; D_3__Clostridiales; D_4__Ruminococcaceae; D_5__Anaerotruncus; D_6__uncultured bacterium
OTU_1339	2	7	0	2	4	0	3	0	0	0	0	2	0	0	0	0	0	1	3	9	7	11	1	1	1	0	2	1	1	0	1	0	0	0	0	0	D_0__Bacteria; D_1__Firmicutes; D_2__Clostridia; D_3__Clostridiales; D_4__Ruminococcaceae; D_5__Ruminococcaceae UCG-014; D_6__uncultured bacterium
OTU_325	23	15	7	88	18	4	15	12	21	3	0	4	12	3	2	3	4	6	74	43	135	121	6	5	11	13	12	7	0	4	9	0	0	0	0	0	D_0__Bacteria; D_1__Firmicutes; D_2__Clostridia; D_3__Clostridiales; D_4__Ruminococcaceae; D_5__Ruminococcaceae UCG-013; D_6__uncultured bacterium
OTU_1303	2	0	1	3	1	0	3	6	6	0	1	2	4	0	5	5	0	6	1	0	2	4	0	0	4	4	0	1	1	0	2	0	0	0	0	0	D_0__Bacteria; D_1__Proteobacteria; D_2__Alphaproteobacteria; D_3__Rhizobiales; D_4__Phyllobacteriaceae; D_5__Mesorhizobium
OTU_1661	4	0	11	1	1	0	2	1	1	2	1	4	1	0	1	0	0	30	0	1	2	2	0	5	5	5	3	0	0	0	34	0	0	0	0	0	D_0__Bacteria; D_1__Bacteroidetes; D_2__Bacteroidia; D_3__Bacteroidales; D_4__Bacteroidales S24-7 group; D_5__uncultured bacterium; D_6__uncultured bacterium
OTU_303	10	6	10	22	247	2	17	14	17	8	4	11	2	1	0	2	7	15	16	157	47	60	23	7	36	30	11	8	15	6	19	0	0	0	0	0	D_0__Bacteria; D_1__Firmicutes; D_2__Clostridia; D_3__Clostridiales; D_4__Lachnospiraceae; D_5__uncultured; D_6__uncultured bacterium
OTU_1040	6	0	10	9	6	0	9	22	10	3	1	41	6	0	1	12	4	47	2	6	6	2	2	5	12	8	10	6	2	3	45	0	0	0	0	0	D_0__Bacteria; D_1__Bacteroidetes; D_2__Bacteroidia; D_3__Bacteroidales; D_4__Bacteroidales S24-7 group; D_5__uncultured bacterium; D_6__uncultured bacterium
OTU_1892	3	3	2	5	2	0	15	2	1	1	1	2	1	0	0	2	1	9	1	3	12	0	0	2	5	8	3	1	2	1	17	0	0	0	0	0	Unassigned
OTU_938	37	11	4	98	18	11	17	15	17	5	2	14	10	6	0	0	3	11	175	45	59	78	7	7	12	13	8	3	5	8	14	0	0	0	0	0	D_0__Bacteria; D_1__Firmicutes; D_2__Clostridia; D_3__Clostridiales; D_4__Ruminococcaceae
OTU_1031	6	4	5	3	5	2	3	7	2	0	1	2	3	1	0	0	1	2	9	20	94	23	2	6	24	6	3	3	7	3	4	0	0	0	0	0	D_0__Bacteria; D_1__Firmicutes; D_2__Clostridia; D_3__Clostridiales; D_4__Clostridiales vadinBB60 group; D_5__uncultured bacterium; D_6__uncultured bacterium
OTU_211	18	7	64	15	19	0	19	23	15	7	5	29	10	21	4	14	10	235	5	6	30	5	2	54	67	47	43	14	5	1	357	0	0	0	0	0	D_0__Bacteria; D_1__Bacteroidetes; D_2__Bacteroidia; D_3__Bacteroidales; D_4__Bacteroidales S24-7 group; D_5__uncultured bacterium; D_6__uncultured bacterium
OTU_2770	1	0	2	2	4	0	14	1	2	0	0	0	0	1	1	0	0	1	9	4	2	0	0	1	1	1	0	1	0	1	3	0	0	0	0	0	D_0__Bacteria; D_1__Firmicutes; D_2__Clostridia; D_3__Clostridiales; D_4__Ruminococcaceae; D_5__Ruminiclostridium 5; D_6__uncultured organism
OTU_2092	4	2	2	5	1	1	2	4	1	2	1	7	0	0	0	0	0	2	0	9	4	6	0	1	4	3	3	3	1	3	3	0	0	0	0	0	D_0__Bacteria; D_1__Firmicutes; D_2__Clostridia; D_3__Clostridiales; D_4__Lachnospiraceae; D_5__Lachnospiraceae NK4A136 group; D_6__uncultured bacterium
OTU_4069	2	1	4	3	2	0	10	6	14	4	2	7	3	0	3	10	1	7	2	2	6	4	3	0	3	12	6	5	0	2	5	0	0	0	0	0	D_0__Bacteria; D_1__Proteobacteria; D_2__Deltaproteobacteria; D_3__Desulfuromonadales; D_4__Desulfuromonadaceae; D_5__Desulfuromonas
OTU_5365	3	0	1	4	2	1	2	2	1	0	0	1	0	0	0	0	1	2	1	16	3	0	0	1	2	1	0	1	0	0	0	0	0	0	0	0	D_0__Bacteria; D_1__Firmicutes; D_2__Clostridia; D_3__Clostridiales; D_4__Lachnospiraceae; D_5__Lachnospiraceae NK4A136 group; D_6__uncultured bacterium
OTU_4013	1	0	6	0	3	0	2	1	1	0	0	1	3	0	0	0	1	11	2	3	3	1	0	2	3	2	1	1	0	1	17	0	0	0	0	0	D_0__Bacteria; D_1__Firmicutes; D_2__Clostridia; D_3__Clostridiales; D_4__Ruminococcaceae; D_5__Ruminiclostridium 5; D_6__uncultured bacterium
OTU_4519	4	0	0	1	1	0	2	0	1	0	0	0	0	0	0	0	0	0	0	1	1	0	0	2	2	3	3	0	0	0	1	0	0	0	0	0	D_0__Bacteria; D_1__Firmicutes; D_2__Clostridia; D_3__Clostridiales; D_4__Ruminococcaceae; D_5__Anaerotruncus; D_6__uncultured bacterium
OTU_1413	7	2	3	11	7	1	9	7	6	4	1	10	0	3	1	1	4	10	5	14	11	10	3	2	5	4	4	3	3	4	8	0	0	0	0	0	D_0__Bacteria; D_1__Chloroflexi; D_2__Anaerolineae; D_3__Anaerolineales; D_4__Anaerolineaceae; D_5__Anaerolinea
OTU_1664	2	1	3	4	4	0	1	2	6	0	3	3	1	0	1	1	1	22	3	5	9	11	3	6	6	2	7	2	4	3	41	0	0	0	0	0	D_0__Bacteria; D_1__Firmicutes; D_2__Clostridia; D_3__Clostridiales; D_4__Lachnospiraceae; D_5__uncultured; D_6__uncultured bacterium
OTU_5866	1	3	0	0	0	0	0	1	3	0	0	0	0	0	1	0	0	1	1	5	4	4	2	0	2	0	4	0	0	0	1	0	0	0	0	0	D_0__Bacteria; D_1__Firmicutes; D_2__Clostridia; D_3__Clostridiales; D_4__Ruminococcaceae; D_5__Ruminococcaceae UCG-014; D_6__uncultured bacterium
OTU_2940	3	0	3	0	1	0	0	0	0	0	1	3	0	0	0	0	0	1	1	1	0	0	0	0	0	2	1	0	0	0	6	0	0	0	0	0	Unassigned
OTU_607	4	3	2	9	5	6	14	4	7	1	0	3	3	1	0	2	2	5	12	14	10	8	3	3	9	2	4	1	1	2	4	0	0	0	0	0	D_0__Bacteria; D_1__Firmicutes; D_2__Clostridia; D_3__Clostridiales; D_4__Ruminococcaceae; D_5__[Eubacterium] coprostanoligenes group; D_6__uncultured bacterium
OTU_7041	2	0	0	1	1	0	0	0	1	0	0	0	0	0	0	0	0	0	1	1	1	2	0	0	0	0	0	0	0	0	1	0	0	0	0	0	D_0__Bacteria; D_1__Firmicutes; D_2__Clostridia; D_3__Clostridiales; D_4__Ruminococcaceae; D_5__Anaerotruncus; D_6__uncultured bacterium
OTU_7069	1	1	0	0	3	1	0	1	0	0	0	1	1	0	0	0	0	2	1	1	2	1	0	0	0	1	0	0	2	2	1	0	0	0	0	0	D_0__Bacteria; D_1__Firmicutes; D_2__Clostridia; D_3__Clostridiales; D_4__Family XIV; D_5__uncultured
OTU_507	3	0	1	3	1	1	2	3	2	1	2	1	3	1	0	0	1	4	1	4	6	1	0	1	121	38	10	127	127	56	24	0	0	0	0	0	D_0__Bacteria; D_1__Firmicutes; D_2__Clostridia; D_3__Clostridiales; D_4__Eubacteriaceae; D_5__uncultured; D_6__uncultured bacterium
OTU_1234	1	0	2	2	1	0	3	1	3	2	0	0	0	0	0	4	0	1	1	1	0	2	0	0	1	1	1	0	1	0	0	63	35	22	61	70	D_0__Bacteria; D_1__Proteobacteria; D_2__Gammaproteobacteria; D_3__Pseudomonadales; D_4__Pseudomonadaceae; D_5__Pseudomonas
OTU_4348	1	0	0	5	1	1	1	0	0	0	0	1	0	1	0	0	0	2	10	14	6	6	2	2	2	4	0	1	1	0	2	0	0	0	0	0	D_0__Bacteria; D_1__Firmicutes; D_2__Clostridia; D_3__Clostridiales; D_4__Lachnospiraceae; D_5__Fusicatenibacter; D_6__uncultured bacterium
OTU_1472	4	1	0	4	3	0	7	2	4	0	1	2	1	1	1	1	3	4	3	5	3	3	3	0	6	5	1	3	4	0	5	0	0	0	0	0	D_0__Bacteria; D_1__Firmicutes; D_2__Clostridia; D_3__Clostridiales; D_4__Clostridiaceae 4; D_5__Caminicella; D_6__uncultured bacterium
OTU_4576	2	0	0	0	2	0	1	0	1	0	0	0	0	0	0	0	0	0	1	0	2	0	0	0	0	0	1	0	0	0	0	0	0	0	0	0	D_0__Bacteria; D_1__Firmicutes; D_2__Clostridia; D_3__Clostridiales; D_4__Ruminococcaceae; D_5__Anaerotruncus; D_6__uncultured bacterium
OTU_1003	4	2	8	5	0	0	4	8	12	6	0	8	8	1	5	6	0	3	1	0	4	0	4	5	35	282	4	36	1	34	5	0	0	0	0	0	D_0__Bacteria; D_1__Proteobacteria; D_2__Betaproteobacteria; D_3__Rhodocyclales; D_4__Rhodocyclaceae; D_5__Sulfuritalea; D_6__uncultured bacterium
OTU_5497	4	1	0	4	2	2	0	0	3	0	0	3	1	0	0	0	3	1	3	11	5	6	0	0	1	2	3	0	0	0	0	0	0	0	0	0	D_0__Bacteria; D_1__Firmicutes; D_2__Clostridia; D_3__Clostridiales; D_4__Ruminococcaceae
OTU_1699	1	0	0	1	0	0	1	0	2	1	0	1	0	0	0	0	0	0	0	4	1	1	0	6	7	6	1	0	0	0	1	0	0	0	0	0	D_0__Bacteria; D_1__Firmicutes; D_2__Clostridia; D_3__Clostridiales; D_4__Peptostreptococcaceae; D_5__Intestinibacter; D_6__uncultured bacterium
OTU_590	21	2	3	5	6	2	6	0	3	1	0	2	2	0	0	3	1	2	0	8	2	4	3	7	11	178	10	6	12	6	1	0	0	0	0	0	D_0__Bacteria; D_1__Cyanobacteria; D_2__Melainabacteria; D_3__Gastranaerophilales; D_4__uncultured bacterium; D_5__uncultured bacterium; D_6__uncultured bacterium
OTU_1153	4	0	1	36	5	0	4	0	1	0	0	0	0	0	0	0	0	1	2	4	12	4	1	0	1	1	1	1	1	0	3	0	0	0	0	0	D_0__Bacteria; D_1__Firmicutes; D_2__Clostridia; D_3__Clostridiales; D_4__Ruminococcaceae; D_5__Anaerotruncus; D_6__uncultured bacterium
OTU_6674	2	0	0	7	1	0	0	2	0	0	0	0	0	0	0	0	1	0	0	2	0	2	2	0	1	1	1	0	0	1	0	0	0	0	0	0	D_0__Bacteria; D_1__Firmicutes; D_2__Clostridia; D_3__Clostridiales; D_4__Ruminococcaceae; D_5__Ruminococcaceae NK4A214 group; D_6__uncultured bacterium
OTU_1648	1	0	1	3	0	0	3	1	1	3	0	2	1	0	0	0	0	1	1	2	1	2	0	0	2	5	1	1	1	3	1	0	0	0	0	0	D_0__Bacteria; D_1__Firmicutes; D_2__Clostridia; D_3__Clostridiales; D_4__Christensenellaceae; D_5__Christensenellaceae R-7 group; D_6__uncultured bacterium
OTU_2767	3	0	0	1	0	0	2	1	0	1	1	2	1	0	0	1	0	1	1	1	0	1	1	0	2	4	0	0	1	0	0	0	0	0	0	0	D_0__Bacteria; D_1__Chloroflexi; D_2__Anaerolineae; D_3__Anaerolineales; D_4__Anaerolineaceae; D_5__uncultured; D_6__uncultured Chloroflexi bacterium
OTU_335	10	9	38	15	12	0	18	19	36	4	6	20	12	12	1	3	10	78	20	43	33	18	7	26	46	39	47	9	7	7	187	0	0	0	0	0	D_0__Bacteria; D_1__Firmicutes; D_2__Clostridia; D_3__Clostridiales; D_4__Lachnospiraceae; D_5__uncultured; D_6__uncultured bacterium
OTU_2415	6	3	1	14	17	0	5	6	1	0	0	3	6	2	0	0	0	4	30	23	8	13	2	1	7	7	2	1	4	0	6	0	0	0	0	0	D_0__Bacteria; D_1__Firmicutes; D_2__Clostridia; D_3__Clostridiales; D_4__Ruminococcaceae; D_5__Ruminococcus 1
OTU_722	2	3	5	4	2	0	1	2	77	1	0	3	7	1	0	1	1	1	5	7	9	6	0	0	2	3	4	2	1	1	2	0	0	0	0	0	D_0__Bacteria; D_1__Firmicutes; D_2__Clostridia; D_3__Clostridiales; D_4__Ruminococcaceae; D_5__[Eubacterium] coprostanoligenes group; D_6__uncultured bacterium
OTU_7927	1	0	0	0	0	0	0	0	2	0	0	0	0	0	0	0	0	1	0	0	2	1	0	0	1	0	0	0	0	0	0	0	0	0	0	0	D_0__Bacteria; D_1__Firmicutes; D_2__Clostridia; D_3__Clostridiales; D_4__Lachnospiraceae; D_5__Lachnospiraceae NK4A136 group; D_6__uncultured bacterium
OTU_129	33	23	138	57	27	8	78	102	118	15	14	83	57	24	4	30	31	405	82	126	132	100	32	104	97	117	151	42	9	14	725	0	0	0	0	0	D_0__Bacteria; D_1__Firmicutes; D_2__Clostridia; D_3__Clostridiales; D_4__Lachnospiraceae; D_5__Lachnoclostridium; D_6__uncultured bacterium
OTU_2039	6	0	0	2	3	4	0	1	0	0	0	0	3	0	0	0	0	3	2	8	5	9	2	1	5	3	0	0	1	0	5	0	0	0	0	0	D_0__Bacteria; D_1__Firmicutes; D_2__Clostridia; D_3__Clostridiales; D_4__Christensenellaceae; D_5__Christensenellaceae R-7 group; D_6__uncultured bacterium
OTU_49	28	12	23	70	33	13	78	18	36	19	1	23	50	10	11	41	3	33	46	61	57	35	11	53	1895	256	95	1182	1677	491	174	0	0	0	0	0	Unassigned
OTU_120	44	856	58	80	58	27	53	55	87	14	13	61	16	11	2	6	21	35	52	216	123	182	19	17	48	63	47	14	14	16	56	0	0	0	0	0	D_0__Bacteria; D_1__Firmicutes; D_2__Clostridia; D_3__Clostridiales; D_4__Ruminococcaceae; D_5__Ruminococcaceae UCG-014; D_6__uncultured bacterium
OTU_668	5	1	3	2	2	0	1	2	2	1	0	1	17	1	42	7	0	1	2	2	0	0	0	1	5	1	35	5	6	3	5	0	0	0	0	0	D_0__Bacteria; D_1__Actinobacteria; D_2__Actinobacteria; D_3__Micrococcales; D_4__Micrococcaceae; D_5__Micrococcus
OTU_6061	5	0	5	2	1	0	8	2	0	1	1	2	1	0	0	0	1	4	0	0	6	2	0	1	7	3	2	1	0	2	9	0	0	0	0	0	D_0__Bacteria; D_1__Bacteroidetes; D_2__Bacteroidia; D_3__Bacteroidales; D_4__Bacteroidales S24-7 group; D_5__uncultured bacterium; D_6__uncultured bacterium
OTU_1816	9	1	12	5	4	2	12	9	19	8	1	8	6	0	10	12	5	8	7	7	8	5	3	0	9	11	2	6	3	6	5	2	5	4	22	12	D_0__Bacteria; D_1__Proteobacteria; D_2__Betaproteobacteria; D_3__Burkholderiales; D_4__Comamonadaceae; D_5__Xenophilus
OTU_2397	2	1	0	6	2	0	15	1	3	3	0	0	9	0	0	0	1	0	5	10	4	12	2	2	2	1	0	0	0	0	2	0	0	0	0	0	D_0__Bacteria; D_1__Firmicutes; D_2__Clostridia; D_3__Clostridiales; D_4__Ruminococcaceae; D_5__Papillibacter; D_6__uncultured bacterium
OTU_2720	5	0	2	4	2	0	3	3	1	2	0	4	1	0	0	2	0	2	1	2	2	2	0	0	5	2	1	2	1	2	0	0	0	0	0	0	D_0__Bacteria; D_1__Chloroflexi; D_2__Anaerolineae; D_3__Anaerolineales; D_4__Anaerolineaceae; D_5__Anaerolinea; D_6__uncultured bacterium
OTU_370	9	25	7	42	13	12	14	20	20	2	2	17	4	2	1	0	4	10	62	34	78	31	5	6	17	19	9	4	4	4	15	0	0	0	0	0	D_0__Bacteria; D_1__Firmicutes; D_2__Clostridia; D_3__Clostridiales; D_4__Lachnospiraceae; D_5__Lachnospiraceae NK4A136 group; D_6__uncultured bacterium
OTU_5665	1	0	3	1	1	2	3	0	1	0	0	0	0	0	0	1	0	6	1	0	1	0	1	1	1	1	1	0	0	0	22	0	0	0	0	0	Unassigned
OTU_3849	5	0	0	2	8	3	6	13	12	3	1	77	0	1	0	0	7	11	1	0	2	0	0	2	6	0	2	0	0	1	4	0	0	0	0	0	D_0__Bacteria; D_1__Bacteroidetes; D_2__Bacteroidia; D_3__Bacteroidales; D_4__Bacteroidaceae; D_5__Bacteroides; D_6__uncultured bacterium
OTU_840	30	5	80	30	3	1	82	40	139	47	5	46	128	27	204	620	9	47	14	10	16	12	4	4	41	66	25	39	21	111	13	1	0	0	0	0	D_0__Bacteria; D_1__Proteobacteria; D_2__Gammaproteobacteria; D_3__Pseudomonadales; D_4__Pseudomonadaceae; D_5__Pseudomonas
OTU_7672	3	0	3	6	3	0	63	4	4	2	2	12	4	1	1	4	4	5	5	11	7	8	1	1	3	3	5	1	5	4	2	0	0	0	0	0	D_0__Bacteria; D_1__Firmicutes; D_2__Bacilli; D_3__Bacillales; D_4__Bacillaceae; D_5__Bacillus
OTU_1965	9	1	4	1	18	1	6	23	13	3	11	121	4	1	0	1	14	3	1	1	3	0	1	1	3	4	2	0	0	6	6	0	0	0	0	0	D_0__Bacteria; D_1__Bacteroidetes; D_2__Bacteroidia; D_3__Bacteroidales; D_4__Bacteroidaceae; D_5__Bacteroides; D_6__uncultured bacterium
OTU_1146	5	4	1	1	3	2	2	2	3	3	1	2	1	0	0	0	0	1	1	18	9	52	5	2	2	7	5	1	1	1	4	0	0	0	0	0	D_0__Bacteria; D_1__Firmicutes; D_2__Clostridia; D_3__Clostridiales; D_4__Ruminococcaceae; D_5__Ruminococcaceae UCG-014; D_6__uncultured bacterium
OTU_775	3	1	1	3	1	0	3	5	6	0	1	4	2	1	0	0	1	1	29	17	41	16	1	5	4	5	3	2	4	2	6	0	0	0	0	0	Unassigned
OTU_1101	3	2	3	2	3	0	5	4	1	3	0	10	6	1	1	3	2	3	1	7	3	0	1	3	4	3	4	1	3	0	6	0	0	0	0	0	D_0__Bacteria; D_1__Bacteroidetes; D_2__Bacteroidia; D_3__Bacteroidales; D_4__Rikenellaceae; D_5__Alistipes; D_6__uncultured organism
OTU_5674	4	2	2	5	5	0	1	1	0	0	1	1	2	1	0	1	0	1	20	20	10	5	3	7	8	7	2	2	0	1	5	0	0	0	0	0	D_0__Bacteria; D_1__Firmicutes; D_2__Clostridia; D_3__Clostridiales; D_4__Ruminococcaceae; D_5__Ruminococcaceae V9D2013 group; D_6__uncultured bacterium
OTU_5398	3	0	2	5	13	0	2	1	1	1	0	1	1	1	0	1	1	7	3	9	15	2	6	4	5	7	10	0	1	0	14	0	0	0	0	0	D_0__Bacteria; D_1__Bacteroidetes; D_2__Bacteroidia; D_3__Bacteroidales; D_4__Porphyromonadaceae; D_5__uncultured; D_6__uncultured bacterium
OTU_3678	2	2	0	0	1	1	1	1	2	1	0	1	1	1	0	1	0	4	1	1	2	1	1	0	1	0	0	1	2	0	3	0	0	0	0	0	D_0__Bacteria; D_1__Firmicutes; D_2__Clostridia; D_3__Clostridiales; D_4__Ruminococcaceae; D_5__Ruminococcus 2; D_6__uncultured bacterium
OTU_971	6	1	3	1	10	0	5	4	0	4	0	6	34	16	1	32	1	20	0	3	6	1	0	17	26	16	15	4	1	1	26	0	0	0	0	0	D_0__Bacteria; D_1__Bacteroidetes; D_2__Bacteroidia; D_3__Bacteroidales; D_4__Bacteroidales S24-7 group; D_5__uncultured bacterium; D_6__uncultured bacterium
OTU_2199	5	1	0	18	2	1	3	2	4	0	1	2	1	0	0	2	0	1	8	14	10	23	1	1	4	4	1	2	0	5	4	0	0	0	0	0	D_0__Bacteria; D_1__Firmicutes; D_2__Clostridia; D_3__Clostridiales; D_4__Ruminococcaceae
OTU_197	19	9	8	47	40	4	49	79	93	24	7	74	463	45	2	47	16	47	15	45	41	30	12	6	22	37	141	29	4	133	21	0	0	0	0	0	D_0__Bacteria; D_1__Firmicutes; D_2__Clostridia; D_3__Clostridiales; D_4__Clostridiaceae 1; D_5__Clostridium sensu stricto 1; D_6__uncultured bacterium
OTU_1732	4	6	4	54	21	6	5	5	6	2	2	2	4	2	1	0	0	4	3	36	9	13	1	2	5	7	1	0	3	1	0	0	0	0	0	0	D_0__Bacteria; D_1__Firmicutes; D_2__Clostridia; D_3__Clostridiales; D_4__Ruminococcaceae; D_5__uncultured; D_6__uncultured bacterium
OTU_6928	4	1	1	0	1	0	1	0	0	2	0	6	0	0	0	3	0	1	0	0	0	0	0	1	0	0	0	0	0	0	1	0	0	0	0	0	D_0__Bacteria; D_1__Bacteroidetes; D_2__Bacteroidia; D_3__Bacteroidales; D_4__Porphyromonadaceae; D_5__Parabacteroides; D_6__uncultured bacterium
OTU_586	23	19	1	43	21	4	16	10	11	3	0	17	7	11	3	1	1	12	182	98	57	44	18	17	28	41	13	7	3	5	15	0	0	0	0	0	D_0__Bacteria; D_1__Firmicutes; D_2__Clostridia; D_3__Clostridiales; D_4__Ruminococcaceae; D_5__Ruminococcaceae V9D2013 group; D_6__uncultured bacterium
OTU_5870	3	0	0	6	1	3	2	0	0	1	0	0	0	0	0	1	0	1	5	23	16	7	2	1	8	3	0	1	1	1	1	0	0	0	0	0	D_0__Bacteria; D_1__Firmicutes; D_2__Clostridia; D_3__Clostridiales; D_4__Ruminococcaceae; D_5__Ruminococcaceae V9D2013 group; D_6__uncultured bacterium
OTU_3713	7	1	2	0	3	0	4	12	12	2	2	51	1	0	0	1	6	4	2	0	3	1	1	0	2	2	0	2	0	4	1	0	0	0	0	0	D_0__Bacteria; D_1__Bacteroidetes; D_2__Bacteroidia; D_3__Bacteroidales; D_4__Bacteroidales S24-7 group; D_5__uncultured bacterium; D_6__uncultured bacterium
OTU_934	8	2	6	10	5	3	17	5	12	1	1	6	5	0	3	2	5	4	12	16	8	6	0	1	1	3	5	1	4	4	10	0	0	0	0	0	D_0__Bacteria; D_1__Firmicutes; D_2__Clostridia; D_3__Clostridiales; D_4__Gracilibacteraceae; D_5__Lutispora; D_6__uncultured bacterium
OTU_571	8	2	5	7	5	0	27	1	8	2	0	4	21	17	4	43	2	5	2	7	5	7	0	8	8	39	9	38	10	23	4	2	0	0	0	0	D_0__Bacteria; D_1__Firmicutes; D_2__Bacilli; D_3__Lactobacillales; D_4__Streptococcaceae
OTU_2445	2	1	2	2	1	0	2	1	2	2	0	4	1	0	0	2	2	1	2	1	4	0	1	1	1	3	3	1	1	0	1	0	0	0	0	0	D_0__Bacteria; D_1__Proteobacteria; D_2__Deltaproteobacteria; D_3__Desulfobacterales; D_4__Desulfobacteraceae
OTU_224	7	4	3	17	3	0	12	7	9	2	0	9	9	2	0	2	2	10	8	7	11	6	1	8	240	62	14	303	425	67	46	0	0	0	0	0	D_0__Bacteria; D_1__Firmicutes; D_2__Clostridia; D_3__Clostridiales; D_4__Eubacteriaceae; D_5__uncultured; D_6__uncultured bacterium
OTU_6794	1	0	0	2	0	0	1	0	0	0	0	0	0	0	0	0	0	0	0	0	0	0	0	0	0	0	0	0	0	0	0	0	0	0	0	0	D_0__Bacteria; D_1__Bacteroidetes; D_2__Bacteroidia; D_3__Bacteroidales; D_4__Bacteroidales S24-7 group; D_5__uncultured bacterium; D_6__uncultured bacterium
OTU_3523	1	0	0	0	0	0	1	0	1	1	2	3	0	0	0	2	0	0	0	0	0	0	0	1	1	0	1	0	1	0	1	0	0	0	0	0	D_0__Bacteria; D_1__Proteobacteria; D_2__Deltaproteobacteria; D_3__Desulfuromonadales
OTU_5417	13	0	2	0	3	0	3	0	0	0	0	0	2	0	0	1	3	0	1	6	1	0	0	0	0	1	2	1	0	0	0	0	0	0	0	0	D_0__Bacteria; D_1__Firmicutes; D_2__Negativicutes; D_3__Selenomonadales; D_4__Acidaminococcaceae; D_5__Phascolarctobacterium; D_6__uncultured bacterium
OTU_1580	3	1	3	5	2	0	5	4	8	1	0	3	3	0	1	0	1	6	6	18	70	8	2	5	3	2	0	0	1	3	6	0	0	0	0	0	D_0__Bacteria; D_1__Firmicutes; D_2__Clostridia; D_3__Clostridiales; D_4__Lachnospiraceae
OTU_3193	1	0	0	2	0	0	0	0	3	0	0	1	0	0	0	0	0	1	1	2	4	0	1	1	1	1	1	0	0	0	2	0	0	0	0	0	D_0__Bacteria; D_1__Firmicutes; D_2__Clostridia; D_3__Clostridiales; D_4__Lachnospiraceae; D_5__Blautia; D_6__uncultured bacterium
OTU_231	18	52	11	159	39	3	31	57	62	10	7	50	22	9	1	5	24	27	156	77	159	417	76	10	36	29	30	7	9	11	58	0	0	0	0	0	D_0__Bacteria; D_1__Firmicutes; D_2__Clostridia; D_3__Clostridiales; D_4__Lachnospiraceae; D_5__Lachnospiraceae NK4A136 group; D_6__uncultured bacterium
OTU_4271	7	3	2	12	7	3	3	12	8	2	1	5	1	0	1	0	0	2	11	19	20	9	3	0	6	2	3	4	0	1	7	0	0	0	0	0	D_0__Bacteria; D_1__Firmicutes; D_2__Clostridia; D_3__Clostridiales; D_4__Ruminococcaceae; D_5__Ruminococcaceae NK4A214 group; D_6__uncultured bacterium
OTU_3657	4	0	4	0	7	0	2	5	2	2	3	25	1	0	0	4	6	11	0	2	7	1	1	1	1	3	4	1	0	0	21	0	0	0	0	0	D_0__Bacteria; D_1__Bacteroidetes; D_2__Bacteroidia; D_3__Bacteroidales; D_4__Bacteroidales S24-7 group; D_5__uncultured bacterium; D_6__uncultured bacterium
OTU_279	10	4	4	12	9	0	11	392	30	2	3	5	1	4	0	0	4	11	14	26	36	20	7	6	10	7	7	1	1	6	14	0	0	0	0	0	D_0__Bacteria; D_1__Firmicutes; D_2__Clostridia; D_3__Clostridiales; D_4__Lachnospiraceae
OTU_741	5	2	5	36	9	2	6	7	6	2	1	4	3	2	0	1	3	3	13	23	27	9	4	3	8	8	6	2	7	3	7	0	0	0	0	0	D_0__Bacteria; D_1__Firmicutes; D_2__Clostridia; D_3__Clostridiales; D_4__Family XIII; D_5__Anaerovorax; D_6__uncultured bacterium
OTU_484	29	6	24	41	26	2	245	22	51	18	4	52	25	6	15	31	8	34	30	33	27	25	8	8	20	24	45	16	29	14	19	0	0	0	0	0	D_0__Bacteria; D_1__Firmicutes; D_2__Bacilli; D_3__Bacillales; D_4__Bacillaceae; D_5__Bacillus
OTU_5328	3	0	0	1	1	0	3	0	0	0	0	1	0	0	0	0	0	2	0	3	7	2	1	1	1	1	0	0	0	0	0	0	0	0	0	0	D_0__Bacteria; D_1__Firmicutes; D_2__Clostridia; D_3__Clostridiales; D_4__Ruminococcaceae; D_5__Ruminiclostridium 5; D_6__uncultured bacterium
OTU_1620	2	1	1	0	2	0	1	1	0	0	0	0	1	0	0	1	0	1	2	4	3	0	0	1	0	0	0	1	0	0	1	0	0	0	0	0	D_0__Bacteria; D_1__Firmicutes; D_2__Clostridia; D_3__Clostridiales; D_4__Ruminococcaceae; D_5__Candidatus Soleaferrea; D_6__uncultured bacterium
OTU_2127	1	0	4	2	1	1	5	3	7	4	0	6	2	3	1	2	3	6	1	1	2	0	1	1	3	4	4	2	2	0	4	0	0	0	0	0	D_0__Bacteria; D_1__Proteobacteria; D_2__Gammaproteobacteria; D_3__Acidithiobacillales; D_4__KCM-B-112; D_5__uncultured Chromatiales bacterium; D_6__uncultured Chromatiales bacterium
OTU_5180	7	9	1	4	3	1	5	1	4	0	2	2	2	0	0	2	0	3	5	7	9	100	1	1	2	5	4	0	1	1	1	0	0	0	0	0	D_0__Bacteria; D_1__Firmicutes; D_2__Clostridia; D_3__Clostridiales; D_4__Ruminococcaceae; D_5__Ruminococcaceae UCG-014
OTU_3481	1	0	15	11	0	0	5	2	0	8	0	1	0	0	1	0	2	0	11	1	2	27	6	0	4	2	0	1	0	0	0	0	0	0	0	0	D_0__Bacteria; D_1__Firmicutes; D_2__Clostridia; D_3__Clostridiales
OTU_2675	4	2	2	1	6	0	0	2	0	0	1	2	2	0	0	0	1	2	0	3	2	14	0	1	9	6	6	0	2	0	5	0	0	0	0	0	D_0__Bacteria; D_1__Bacteroidetes; D_2__Bacteroidia; D_3__Bacteroidales; D_4__Porphyromonadaceae; D_5__uncultured; D_6__uncultured bacterium
OTU_8005	3	1	0	6	2	0	5	3	8	2	0	2	1	0	0	0	0	0	1	4	3	2	1	1	2	0	0	1	1	2	2	0	0	0	0	0	D_0__Bacteria; D_1__Firmicutes; D_2__Clostridia; D_3__Clostridiales; D_4__Lachnospiraceae; D_5__Lachnospiraceae NK4A136 group; D_6__uncultured bacterium
OTU_6506	2	0	4	5	0	0	0	2	0	1	1	0	0	0	0	0	2	0	9	2	0	3	1	0	0	0	0	2	1	0	1	0	0	0	0	0	D_0__Bacteria; D_1__Firmicutes; D_2__Clostridia; D_3__Clostridiales
OTU_2748	6	2	8	0	20	0	0	0	0	0	0	0	1	1	0	0	1	1	8	1	4	1	1	3	1	3	3	4	0	0	4	0	0	0	0	0	D_0__Bacteria; D_1__Bacteroidetes; D_2__Bacteroidia; D_3__Bacteroidales; D_4__Rikenellaceae; D_5__dgA-11 gut group; D_6__uncultured bacterium
OTU_2451	4	0	1	1	4	0	4	3	8	1	0	2	2	0	0	1	1	4	8	15	71	20	3	2	4	7	3	2	1	1	5	0	0	0	0	0	D_0__Bacteria; D_1__Firmicutes; D_2__Clostridia; D_3__Clostridiales; D_4__Lachnospiraceae; D_5__Lachnospiraceae NK4A136 group; D_6__uncultured bacterium
OTU_4515	7	1	47	2	0	1	6	1	3	2	0	2	1	0	1	0	1	1	1	1	0	0	1	0	0	1	1	0	0	1	0	0	0	0	0	0	D_0__Bacteria; D_1__Synergistetes; D_2__Synergistia; D_3__Synergistales; D_4__Synergistaceae; D_5__Cloacibacillus
OTU_7546	4	0	5	5	3	0	11	4	8	4	1	5	1	1	4	7	1	6	7	4	2	2	0	0	1	16	1	2	2	6	0	1	1	9	0	3	D_0__Bacteria; D_1__Proteobacteria; D_2__Betaproteobacteria; D_3__Burkholderiales; D_4__Oxalobacteraceae
OTU_846	10	4	4	20	12	1	7	6	11	2	3	5	72	14	0	10	2	5	2	8	10	5	1	4	4	3	26	6	2	25	5	0	0	0	0	0	D_0__Bacteria; D_1__Firmicutes; D_2__Clostridia; D_3__Clostridiales; D_4__Ruminococcaceae; D_5__Ruminiclostridium; D_6__uncultured bacterium
OTU_4892	7	2	15	6	6	1	9	13	4	2	0	28	2	6	1	2	5	55	4	5	6	3	3	9	12	9	9	4	1	1	73	0	0	0	0	0	D_0__Bacteria; D_1__Bacteroidetes; D_2__Bacteroidia; D_3__Bacteroidales; D_4__Bacteroidales S24-7 group; D_5__uncultured bacterium; D_6__uncultured bacterium
OTU_1414	5	4	3	5	3	0	16	11	0	3	1	4	0	0	0	0	2	9	1	0	7	2	0	2	6	1	10	0	0	0	16	0	0	0	0	0	Unassigned
OTU_4914	1	0	0	0	1	0	1	0	3	0	0	0	0	0	0	0	0	1	0	0	0	1	0	0	1	0	1	0	0	0	1	0	0	0	0	0	D_0__Bacteria; D_1__Firmicutes; D_2__Clostridia; D_3__Clostridiales; D_4__Ruminococcaceae; D_5__uncultured; D_6__uncultured organism
OTU_6530	2	1	1	28	2	0	1	0	2	1	0	0	1	0	0	0	0	1	3	1	5	5	3	1	3	2	0	0	0	1	0	0	0	0	0	0	D_0__Bacteria; D_1__Firmicutes; D_2__Clostridia; D_3__Clostridiales; D_4__Ruminococcaceae; D_5__Ruminococcaceae NK4A214 group; D_6__uncultured bacterium
OTU_6285	1	0	0	0	0	0	0	0	1	0	0	2	0	0	0	0	0	0	0	1	0	0	0	0	0	2	0	0	1	0	0	0	0	0	0	0	Unassigned
OTU_3929	3	4	0	5	1	1	1	1	2	1	1	2	0	0	0	0	0	0	2	20	7	4	0	1	2	1	0	0	1	0	2	0	0	0	0	0	D_0__Bacteria; D_1__Firmicutes; D_2__Clostridia; D_3__Clostridiales; D_4__Lachnospiraceae; D_5__Lachnospiraceae NK4A136 group; D_6__uncultured bacterium
OTU_1286	2	2	2	0	2	1	6	4	12	1	0	6	1	1	1	6	0	9	1	2	4	2	1	4	7	6	1	1	2	2	7	0	0	0	0	0	D_0__Bacteria; D_1__Proteobacteria; D_2__Deltaproteobacteria; D_3__Desulfovibrionales; D_4__Desulfovibrionaceae; D_5__Desulfovibrio; D_6__uncultured bacterium
OTU_4953	1	0	0	0	0	0	0	0	1	0	0	1	1	0	0	0	0	0	0	0	0	0	0	0	0	0	0	0	0	1	0	0	0	0	0	0	D_0__Bacteria; D_1__Proteobacteria; D_2__Gammaproteobacteria; D_3__Enterobacteriales; D_4__Enterobacteriaceae; D_5__Escherichia-Shigella; D_6__uncultured bacterium
OTU_3500	20	4	2	37	12	14	11	8	6	5	0	8	11	1	0	2	2	8	34	26	25	24	8	1	3	9	5	4	5	5	5	0	0	0	0	0	D_0__Bacteria; D_1__Firmicutes; D_2__Clostridia; D_3__Clostridiales; D_4__Ruminococcaceae; D_5__Ruminococcaceae NK4A214 group; D_6__uncultured bacterium
OTU_3576	25	2	30	6	38	2	15	42	54	9	29	246	3	2	1	7	41	54	4	2	7	3	2	6	30	12	16	8	2	11	97	0	0	0	0	0	D_0__Bacteria; D_1__Bacteroidetes; D_2__Bacteroidia; D_3__Bacteroidales; D_4__Bacteroidaceae; D_5__Bacteroides; D_6__uncultured bacterium
OTU_2759	2	0	0	1	0	0	2	1	0	2	0	1	0	0	1	0	1	0	0	2	1	0	0	0	0	1	0	1	0	0	1	0	0	0	0	0	D_0__Bacteria; D_1__Verrucomicrobia; D_2__OPB35 soil group; D_3__uncultured bacterium; D_4__uncultured bacterium; D_5__uncultured bacterium; D_6__uncultured bacterium
OTU_6438	1	0	18	2	0	1	2	0	2	0	0	0	0	0	0	1	0	0	0	0	1	0	1	0	0	0	1	1	2	0	1	0	0	0	0	0	Unassigned
OTU_729	11	5	1	25	5	1	7	6	3	1	0	6	4	1	0	2	1	3	4	29	67	4	2	13	29	18	5	1	5	3	7	0	0	0	0	0	D_0__Bacteria; D_1__Firmicutes; D_2__Clostridia; D_3__Clostridiales; D_4__Clostridiales vadinBB60 group; D_5__uncultured bacterium; D_6__uncultured bacterium
OTU_7326	3	0	4	1	0	0	2	1	2	2	0	1	1	0	0	1	1	0	1	2	1	0	0	0	1	0	0	0	0	1	1	0	0	0	0	0	D_0__Bacteria; D_1__Proteobacteria; D_2__Gammaproteobacteria; D_3__WN-HWB-116
OTU_2667	5	1	0	9	2	1	4	1	3	1	0	0	0	1	0	0	2	2	4	1	8	2	0	2	0	2	1	1	1	0	0	0	0	0	0	0	D_0__Bacteria; D_1__Firmicutes; D_2__Clostridia; D_3__Clostridiales; D_4__Ruminococcaceae; D_5__Ruminococcaceae NK4A214 group; D_6__uncultured bacterium
OTU_1462	5	1	5	2	3	0	6	7	2	3	0	9	0	1	0	0	1	33	3	2	3	3	1	7	6	5	5	3	3	0	62	0	0	0	0	0	D_0__Bacteria; D_1__Bacteroidetes; D_2__Bacteroidia; D_3__Bacteroidales; D_4__Bacteroidales S24-7 group; D_5__uncultured bacterium; D_6__uncultured bacterium
OTU_7425	2	0	3	0	3	0	1	6	2	1	1	2	0	0	2	1	1	7	0	4	3	0	0	1	5	0	1	1	0	0	5	0	0	0	0	0	D_0__Bacteria; D_1__Bacteroidetes; D_2__Bacteroidia; D_3__Bacteroidales; D_4__Bacteroidales S24-7 group; D_5__uncultured bacterium; D_6__uncultured bacterium
OTU_329	31	6	28	32	172	3	67	30	9	25	10	38	13	2	3	8	22	86	5	11	237	7	1	20	47	30	14	8	4	2	108	0	0	0	0	0	D_0__Bacteria; D_1__Bacteroidetes; D_2__Bacteroidia; D_3__Bacteroidales; D_4__Bacteroidales S24-7 group; D_5__uncultured bacterium; D_6__uncultured bacterium
OTU_1773	4	0	0	7	0	0	15	1	3	5	2	3	1	0	0	0	0	1	0	3	1	0	0	0	1	1	2	0	0	0	0	0	0	0	0	0	D_0__Bacteria; D_1__Firmicutes; D_2__Clostridia; D_3__Clostridiales; D_4__Family XIII; D_5__uncultured
OTU_5028	4	7	0	2	2	0	2	2	1	1	0	0	1	2	0	0	0	1	17	13	7	1	1	0	2	2	2	4	0	0	2	0	0	0	0	0	D_0__Bacteria; D_1__Firmicutes; D_2__Clostridia; D_3__Clostridiales; D_4__Ruminococcaceae; D_5__Ruminococcaceae V9D2013 group; D_6__uncultured bacterium
OTU_1734	5	1	5	4	2	2	3	1	5	7	0	9	4	0	3	9	2	10	6	0	4	4	0	1	2	7	3	2	3	2	4	0	0	0	0	0	D_0__Bacteria; D_1__Proteobacteria; D_2__Gammaproteobacteria; D_3__KI89A clade; D_4__uncultured bacterium; D_5__uncultured bacterium; D_6__uncultured bacterium
OTU_2502	9	2	5	8	7	0	10	10	6	2	3	12	7	0	2	4	6	4	9	7	10	11	3	3	4	13	19	10	5	6	11	0	0	0	0	0	D_0__Bacteria; D_1__Actinobacteria; D_2__Actinobacteria; D_3__Corynebacteriales; D_4__Mycobacteriaceae; D_5__Mycobacterium
OTU_452	11	2	2	3	16	1	10	5	6	0	3	9	175	12	2	9	3	19	1	3	4	0	1	5	8	16	52	14	3	18	18	0	0	0	0	0	D_0__Bacteria; D_1__Bacteroidetes; D_2__Bacteroidia; D_3__Bacteroidales; D_4__Porphyromonadaceae; D_5__Petrimonas
OTU_2228	2	0	4	0	5	0	2	1	5	5	0	6	17	0	27	32	1	5	0	1	3	0	0	0	14	27	3	16	6	17	1	0	2	0	0	1	D_0__Bacteria; D_1__Proteobacteria; D_2__Betaproteobacteria; D_3__Burkholderiales; D_4__Comamonadaceae; D_5__uncultured; D_6__uncultured bacterium
OTU_4984	4	0	5	7	6	0	5	11	1	5	1	17	2	0	1	3	2	18	1	5	9	5	2	4	3	5	2	2	1	0	24	0	0	0	0	0	D_0__Bacteria; D_1__Bacteroidetes; D_2__Bacteroidia; D_3__Bacteroidales; D_4__Bacteroidales S24-7 group; D_5__uncultured bacterium; D_6__uncultured bacterium
OTU_5079	3	0	0	2	2	0	1	0	0	2	0	2	0	0	0	1	0	0	1	2	1	0	1	0	1	3	0	0	0	0	0	0	0	0	0	0	D_0__Bacteria; D_1__Chloroflexi; D_2__Anaerolineae; D_3__Anaerolineales; D_4__Anaerolineaceae; D_5__uncultured; D_6__uncultured bacterium
OTU_639	16	8	7	82	34	6	15	26	31	6	4	28	12	5	1	3	8	18	66	183	190	100	22	11	26	37	20	8	4	6	14	0	0	0	0	0	D_0__Bacteria; D_1__Firmicutes; D_2__Clostridia; D_3__Clostridiales; D_4__Lachnospiraceae; D_5__Fusicatenibacter; D_6__uncultured bacterium
OTU_3821	3	2	2	1	3	0	4	7	2	0	1	18	1	2	0	2	2	6	0	0	1	0	0	1	1	0	1	2	0	1	20	0	0	0	0	0	D_0__Bacteria; D_1__Bacteroidetes; D_2__Bacteroidia; D_3__Bacteroidales; D_4__Bacteroidales S24-7 group; D_5__uncultured bacterium; D_6__uncultured bacterium
OTU_5468	2	0	1	1	1	0	0	1	10	0	0	2	1	1	1	0	0	1	3	1	2	1	1	0	0	0	1	0	0	0	1	0	0	0	0	0	D_0__Bacteria; D_1__Firmicutes; D_2__Clostridia; D_3__Clostridiales; D_4__Lachnospiraceae; D_5__Marvinbryantia; D_6__uncultured bacterium
OTU_5850	3	1	0	2	2	0	1	4	0	1	0	4	0	0	0	1	0	1	1	0	2	2	0	1	1	1	2	0	1	1	0	0	0	0	0	0	D_0__Bacteria; D_1__Chloroflexi; D_2__Anaerolineae; D_3__Anaerolineales; D_4__Anaerolineaceae; D_5__uncultured; D_6__uncultured bacterium
OTU_3388	5	31	0	3	2	0	0	2	3	0	0	0	1	0	0	1	0	0	2	2	3	2	0	1	0	2	0	1	1	2	3	0	0	0	0	0	D_0__Bacteria; D_1__Firmicutes; D_2__Clostridia; D_3__Clostridiales; D_4__Ruminococcaceae; D_5__Ruminococcaceae UCG-014; D_6__uncultured bacterium
OTU_5041	1	0	0	2	1	0	2	5	4	1	1	6	1	0	1	1	1	2	5	9	2	3	1	1	1	2	2	0	0	1	8	0	0	0	0	0	D_0__Bacteria; D_1__Firmicutes; D_2__Clostridia; D_3__Clostridiales; D_4__Lachnospiraceae; D_5__Lachnospiraceae NK4A136 group; D_6__uncultured bacterium
OTU_1154	3	0	4	4	3	0	1	7	2	1	0	4	6	0	0	1	3	5	1	0	1	1	0	0	1	4	0	1	0	0	4	0	0	0	0	0	D_0__Bacteria; D_1__Bacteroidetes; D_2__Bacteroidia; D_3__Bacteroidales; D_4__Bacteroidales S24-7 group; D_5__uncultured bacterium; D_6__uncultured bacterium
OTU_3909	1	0	5	1	1	0	1	2	3	4	0	2	0	0	1	1	0	4	2	1	2	2	0	1	3	0	0	0	0	2	0	2	1	3	11	20	D_0__Bacteria; D_1__Proteobacteria; D_2__Gammaproteobacteria; D_3__Xanthomonadales; D_4__Xanthomonadaceae; D_5__Luteibacter; D_6__uncultured bacterium
OTU_2647	3	0	0	3	1	1	20	3	0	0	0	1	1	0	0	0	0	1	2	0	3	2	0	1	1	0	0	0	0	1	1	0	0	0	0	0	D_0__Bacteria; D_1__Firmicutes; D_2__Clostridia; D_3__Clostridiales; D_4__Christensenellaceae; D_5__uncultured; D_6__uncultured bacterium
OTU_577	6	0	5	7	4	1	14	4	6	11	1	5	4	1	178	3	2	5	8	0	3	2	2	2	8	6	4	7	1	6	3	0	0	0	0	0	D_0__Bacteria; D_1__Acidobacteria; D_2__Acidobacteria; D_3__Subgroup 6; D_4__uncultured Acidobacteria bacterium; D_5__uncultured Acidobacteria bacterium; D_6__uncultured Acidobacteria bacterium
OTU_5104	2	0	1	2	0	0	8	0	0	0	0	1	0	0	0	0	0	0	0	0	0	0	0	0	0	0	0	0	0	0	0	0	0	0	0	0	D_0__Bacteria; D_1__Firmicutes; D_2__Clostridia; D_3__Clostridiales; D_4__Ruminococcaceae; D_5__Ruminiclostridium 5; D_6__uncultured organism
OTU_1334	4	2	2	6	2	0	5	2	4	1	0	4	6	1	0	1	1	0	3	4	3	3	2	0	1	3	2	4	1	0	3	0	0	0	0	0	D_0__Bacteria; D_1__Firmicutes; D_2__Clostridia; D_3__Thermoanaerobacterales; D_4__SRB2
OTU_6877	4	1	0	3	2	0	3	1	0	0	0	1	0	0	0	0	1	2	0	0	1	3	2	0	1	0	3	0	1	0	3	0	0	0	0	0	D_0__Bacteria; D_1__Bacteroidetes; D_2__Bacteroidia; D_3__Bacteroidales; D_4__Bacteroidales S24-7 group; D_5__uncultured bacterium; D_6__uncultured bacterium
OTU_810	18	8	58	15	16	2	28	19	3	9	4	30	16	5	1	4	6	219	8	7	33	4	1	32	42	31	54	17	4	3	424	0	0	0	0	0	D_0__Bacteria; D_1__Bacteroidetes; D_2__Bacteroidia; D_3__Bacteroidales; D_4__Bacteroidales S24-7 group; D_5__uncultured bacterium; D_6__uncultured bacterium
OTU_694	5	3	6	18	9	25	8	13	15	2	5	20	3	0	1	1	2	6	21	36	30	15	7	5	10	7	6	3	4	3	14	0	0	0	0	0	D_0__Bacteria; D_1__Firmicutes; D_2__Clostridia; D_3__Clostridiales; D_4__Lachnospiraceae; D_5__Lachnoclostridium 10; D_6__uncultured bacterium
OTU_201	20	5	14	94	11	4	56	18	328	131	0	15	1	1	2	5	7	22	22	27	26	20	3	4	14	15	9	7	3	1	34	0	0	0	0	0	D_0__Bacteria; D_1__Firmicutes; D_2__Clostridia; D_3__Clostridiales; D_4__Ruminococcaceae; D_5__uncultured; D_6__uncultured bacterium
OTU_4078	2	2	0	2	0	0	0	1	0	0	0	2	0	0	0	0	0	0	0	1	5	0	1	1	0	0	1	0	0	0	0	0	0	0	0	0	D_0__Bacteria; D_1__Firmicutes; D_2__Clostridia; D_3__Clostridiales; D_4__Ruminococcaceae; D_5__Papillibacter; D_6__uncultured bacterium
OTU_5159	2	0	0	1	0	0	0	0	0	0	0	0	0	0	0	0	0	0	0	0	0	0	0	0	0	0	0	0	0	0	0	0	0	0	0	0	D_0__Bacteria; D_1__Firmicutes; D_2__Clostridia; D_3__Clostridiales; D_4__Ruminococcaceae; D_5__Papillibacter; D_6__uncultured bacterium
OTU_1675	1	0	1	2	1	1	0	0	1	0	0	1	0	0	0	0	0	7	2	4	2	3	1	3	0	2	3	0	0	0	9	0	0	0	0	0	D_0__Bacteria; D_1__Firmicutes; D_2__Clostridia; D_3__Clostridiales; D_4__Lachnospiraceae; D_5__Roseburia; D_6__uncultured Clostridiales bacterium
OTU_339	35	2	16	1	158	2	19	74	122	19	115	398	10	4	2	8	105	8	8	3	22	4	1	2	7	11	15	1	1	12	18	0	0	0	0	0	D_0__Bacteria; D_1__Bacteroidetes; D_2__Bacteroidia; D_3__Bacteroidales; D_4__Bacteroidaceae; D_5__Bacteroides; D_6__uncultured bacterium
OTU_6800	3	5	2	4	5	0	6	2	4	0	0	1	1	0	0	0	1	3	5	13	11	15	1	7	11	2	2	2	3	2	4	0	0	0	0	0	D_0__Bacteria; D_1__Firmicutes; D_2__Clostridia; D_3__Clostridiales; D_4__Clostridiales vadinBB60 group; D_5__uncultured bacterium; D_6__uncultured bacterium
OTU_1430	5	0	4	11	5	2	9	5	6	4	0	5	4	0	3	3	1	3	6	4	2	4	0	0	6	4	2	4	5	6	4	0	0	0	0	0	D_0__Bacteria; D_1__Hydrogenedentes
OTU_1696	9	3	6	13	7	1	10	19	14	6	1	12	4	0	2	3	3	10	16	16	20	17	6	1	5	12	8	3	3	5	20	0	0	0	0	0	D_0__Bacteria; D_1__Firmicutes; D_2__Clostridia; D_3__Clostridiales; D_4__Lachnospiraceae; D_5__Lachnospiraceae NK4A136 group; D_6__uncultured bacterium
OTU_1224	9	2	12	8	4	1	16	10	11	6	0	12	4	2	5	17	2	24	5	7	10	4	2	2	9	6	8	3	3	9	8	0	0	0	0	0	D_0__Bacteria; D_1__Proteobacteria; D_2__Alphaproteobacteria; D_3__Rhodobacterales; D_4__Rhodobacteraceae; D_5__uncultured; D_6__uncultured bacterium
OTU_1577	1	0	0	4	2	0	2	2	0	1	0	3	1	0	0	0	0	3	1	1	1	3	0	0	1	1	1	0	0	2	3	0	0	0	0	0	D_0__Bacteria; D_1__Planctomycetes; D_2__Planctomycetacia; D_3__Planctomycetales; D_4__Planctomycetaceae; D_5__Planctomyces; D_6__uncultured bacterium
OTU_53	53	29	37	112	36	4	64	116	140	20	12	68	33	10	11	11	17	50	99	177	2411	103	30	24	94	94	49	18	30	29	81	0	0	0	0	0	D_0__Bacteria; D_1__Firmicutes; D_2__Clostridia; D_3__Clostridiales; D_4__Lachnospiraceae; D_5__Coprococcus 2; D_6__uncultured bacterium
OTU_6640	3	0	1	8	2	1	3	2	3	1	0	4	10	1	1	0	0	0	7	4	4	4	1	0	2	1	7	0	1	5	0	0	1	0	0	0	D_0__Bacteria; D_1__Bacteroidetes; D_2__Bacteroidia; D_3__Bacteroidales; D_4__Bacteroidales UCG-001
OTU_4250	2	0	1	0	2	0	1	2	1	1	0	1	1	1	0	0	0	5	0	0	0	1	0	1	3	0	4	2	0	0	7	0	0	0	0	0	D_0__Bacteria; D_1__Bacteroidetes; D_2__Bacteroidia; D_3__Bacteroidales; D_4__Bacteroidales S24-7 group; D_5__uncultured bacterium; D_6__uncultured bacterium
OTU_7527	2	0	0	1	0	0	3	0	0	0	0	1	0	0	0	0	0	1	0	4	0	2	0	1	2	0	0	1	0	0	1	0	0	0	0	0	Unassigned
OTU_403	12	18	18	29	12	2	20	30	48	5	2	18	12	5	2	1	8	24	62	67	406	116	40	7	20	21	15	15	2	12	23	0	0	0	0	0	D_0__Bacteria; D_1__Firmicutes; D_2__Clostridia; D_3__Clostridiales; D_4__Lachnospiraceae; D_5__Lachnospiraceae NK4A136 group; D_6__uncultured bacterium
OTU_3660	3	0	1	3	0	0	3	1	0	1	1	2	0	0	2	0	0	3	1	1	3	1	0	1	2	1	1	1	3	0	0	0	0	0	0	0	D_0__Bacteria; D_1__Actinobacteria; D_2__Actinobacteria; D_3__Propionibacteriales; D_4__Nocardioidaceae; D_5__Nocardioides
OTU_5059	1	0	0	1	0	0	0	0	0	0	0	0	0	0	0	0	0	1	2	1	1	0	0	0	1	0	0	1	0	0	0	0	0	0	0	0	D_0__Bacteria; D_1__Firmicutes; D_2__Clostridia; D_3__Clostridiales; D_4__Peptococcaceae; D_5__uncultured; D_6__uncultured bacterium
OTU_1879	3	0	2	4	0	1	2	1	0	0	0	0	2	1	0	2	0	0	0	2	0	4	2	1	3	14	1	8	14	4	2	0	0	0	0	0	Unassigned
OTU_1364	5	0	17	2	8	1	4	12	2	1	1	12	4	0	2	3	2	65	3	1	4	0	3	12	17	12	6	3	2	3	146	0	0	0	0	0	D_0__Bacteria; D_1__Bacteroidetes; D_2__Bacteroidia; D_3__Bacteroidales; D_4__Bacteroidales S24-7 group; D_5__uncultured bacterium; D_6__uncultured bacterium
OTU_4009	2	0	14	7	0	0	4	1	0	3	0	0	0	0	0	0	0	0	5	0	0	5	1	0	0	0	1	0	0	0	0	0	0	0	0	0	Unassigned
OTU_183	15	26	148	58	40	8	75	90	121	14	14	72	27	40	6	16	39	495	109	155	155	123	29	117	178	134	173	41	23	23	925	0	0	0	0	0	D_0__Bacteria; D_1__Firmicutes; D_2__Clostridia; D_3__Clostridiales; D_4__Lachnospiraceae; D_5__Lachnospiraceae NK4A136 group; D_6__uncultured bacterium
OTU_2726	1	0	1	1	0	0	4	1	1	1	0	1	0	0	1	0	0	0	2	0	0	1	0	1	0	2	1	0	3	1	3	0	0	0	0	0	D_0__Bacteria; D_1__Chloroflexi; D_2__Thermomicrobia; D_3__AKYG1722; D_4__uncultured bacterium; D_5__uncultured bacterium; D_6__uncultured bacterium
OTU_4663	1	0	0	0	0	0	0	0	0	0	0	0	0	0	0	0	2	0	0	0	0	0	0	0	0	0	0	0	0	0	0	0	0	0	0	0	Unassigned
OTU_407	8	3	13	15	4	0	41	8	6	1	2	5	43	12	15	79	5	13	4	15	9	5	2	12	9	48	18	18	9	17	4	0	0	0	0	0	D_0__Bacteria; D_1__Firmicutes; D_2__Negativicutes; D_3__Selenomonadales; D_4__Veillonellaceae; D_5__Veillonella; D_6__uncultured bacterium
OTU_2676	3	0	1	1	3	0	0	0	1	0	0	0	0	1	1	0	0	1	0	3	0	0	0	0	5	1	2	1	3	1	0	0	0	0	0	0	Unassigned
OTU_5127	1	0	0	0	0	0	0	0	0	0	0	0	0	0	0	0	0	0	1	0	1	0	0	0	0	0	0	0	0	0	0	0	0	0	0	0	D_0__Bacteria; D_1__Firmicutes; D_2__Clostridia; D_3__Clostridiales; D_4__Ruminococcaceae; D_5__Ruminiclostridium 5; D_6__uncultured bacterium
OTU_1295	7	0	1	10	7	0	10	0	2	2	1	5	24	3	0	0	3	5	4	3	7	4	1	3	3	4	11	1	0	2	3	0	0	0	0	0	D_0__Bacteria; D_1__Firmicutes; D_2__Clostridia; D_3__Clostridiales; D_4__Ruminococcaceae; D_5__Acetivibrio; D_6__uncultured bacterium
OTU_6450	1	2	1	1	1	0	3	7	3	0	1	4	0	0	0	0	3	1	0	1	0	1	0	0	4	0	2	0	0	0	7	0	0	0	0	0	D_0__Bacteria; D_1__Bacteroidetes; D_2__Bacteroidia; D_3__Bacteroidales; D_4__ratAN060301C; D_5__uncultured bacterium; D_6__uncultured bacterium
OTU_7314	2	0	1	2	0	0	5	3	1	0	0	0	3	1	0	0	1	5	1	1	3	1	1	1	1	2	2	2	0	1	1	0	0	0	0	0	D_0__Bacteria; D_1__Chloroflexi; D_2__Thermomicrobia; D_3__JG30-KF-CM45; D_4__uncultured bacterium; D_5__uncultured bacterium; D_6__uncultured bacterium
OTU_5181	1	6	1	4	2	2	4	6	4	0	0	4	1	2	0	1	0	5	58	18	12	30	6	6	1	2	1	3	0	0	4	0	0	0	0	0	D_0__Bacteria; D_1__Firmicutes; D_2__Clostridia; D_3__Clostridiales; D_4__Ruminococcaceae; D_5__Ruminococcus 1; D_6__uncultured bacterium
OTU_3620	1	0	0	3	1	0	3	0	1	0	0	4	0	0	0	1	2	1	1	4	3	3	0	0	2	0	1	2	1	2	1	0	0	0	0	0	D_0__Archaea; D_1__Thaumarchaeota; D_2__Soil Crenarchaeotic Group(SCG); D_3__uncultured archaeon; D_4__uncultured archaeon; D_5__uncultured archaeon; D_6__uncultured archaeon
OTU_2393	4	1	0	9	5	2	6	0	4	0	0	0	1	1	0	0	0	4	43	12	9	21	3	0	5	2	1	3	0	0	1	0	0	0	0	0	D_0__Bacteria; D_1__Firmicutes; D_2__Clostridia; D_3__Clostridiales; D_4__Ruminococcaceae; D_5__Ruminococcus 1; D_6__uncultured bacterium
OTU_395	9	10	13	19	9	1	23	34	339	6	4	236	2	4	1	3	13	15	30	42	41	47	7	7	11	18	5	1	7	8	19	0	0	0	0	0	D_0__Bacteria; D_1__Firmicutes; D_2__Clostridia; D_3__Clostridiales; D_4__Lachnospiraceae; D_5__Lachnoclostridium; D_6__uncultured bacterium
OTU_5186	1	0	1	0	0	0	0	2	0	0	0	0	0	0	0	0	0	0	2	1	1	0	0	0	0	0	0	1	0	0	0	0	0	0	0	0	D_0__Bacteria; D_1__Firmicutes; D_2__Clostridia; D_3__Clostridiales; D_4__Ruminococcaceae; D_5__Anaerotruncus; D_6__uncultured bacterium
OTU_6956	1	0	8	1	0	4	0	1	1	0	1	0	1	0	0	0	2	0	0	0	0	0	1	1	1	1	0	4	4	0	1	0	0	0	0	0	Unassigned
OTU_5818	3	0	0	1	1	0	0	1	1	0	0	1	0	0	0	0	0	0	1	8	1	5	1	2	0	2	0	0	0	0	0	0	0	0	0	0	D_0__Bacteria; D_1__Firmicutes; D_2__Clostridia; D_3__Clostridiales; D_4__Ruminococcaceae; D_5__Ruminococcaceae UCG-014; D_6__uncultured bacterium
OTU_592	7	8	9	15	11	1	15	11	27	4	7	19	7	4	0	5	7	43	24	30	26	20	8	4	12	17	10	11	6	8	48	0	0	0	0	0	D_0__Bacteria; D_1__Firmicutes; D_2__Clostridia; D_3__Clostridiales; D_4__Lachnospiraceae; D_5__Lachnospiraceae NK4A136 group; D_6__uncultured bacterium
OTU_496	3	3	4	5	8	0	8	10	5	88	3	14	4	0	1	1	6	6	3	55	6	3	0	11	20	31	6	1	1	2	7	0	0	0	0	0	D_0__Bacteria; D_1__Bacteroidetes; D_2__Bacteroidia; D_3__Bacteroidales; D_4__Rikenellaceae; D_5__Rikenella; D_6__uncultured bacterium
OTU_1741	1	1	3	2	1	0	1	2	1	1	0	4	1	0	2	2	2	5	2	0	3	1	1	0	1	2	3	1	2	0	2	0	0	0	0	0	D_0__Bacteria; D_1__Gemmatimonadetes; D_2__Gemmatimonadetes; D_3__Gemmatimonadales; D_4__Gemmatimonadaceae; D_5__uncultured; D_6__uncultured Gemmatimonadetes bacterium
OTU_1386	1	0	2	4	4	0	4	3	0	0	0	1	0	0	0	0	0	3	12	6	11	14	1	1	0	2	3	0	2	1	0	0	0	0	0	0	D_0__Bacteria; D_1__Firmicutes; D_2__Clostridia; D_3__Clostridiales; D_4__Ruminococcaceae; D_5__Ruminococcaceae UCG-005; D_6__uncultured bacterium
OTU_670	2	1	0	3	2	0	5	0	1	1	0	1	5	3	2	3	0	1	2	3	1	1	1	8	33	36	3	25	53	18	4	0	0	0	0	0	Unassigned
OTU_1494	8	1	2	0	7	2	5	17	3	5	9	42	6	0	0	2	2	6	4	2	6	3	1	3	5	3	3	1	2	4	8	0	0	0	0	0	D_0__Bacteria; D_1__Bacteroidetes; D_2__Bacteroidia; D_3__Bacteroidales; D_4__Prevotellaceae; D_5__Paraprevotella; D_6__uncultured bacterium
OTU_5044	6	1	1	1	1	0	0	0	0	0	0	1	0	0	0	0	0	0	2	2	1	0	1	0	2	1	0	0	1	1	1	0	0	0	0	0	Unassigned
OTU_6699	3	0	1	23	3	2	1	2	2	0	0	2	1	1	0	0	1	2	15	9	4	5	2	0	0	1	1	2	0	0	1	0	0	0	0	0	D_0__Bacteria; D_1__Firmicutes; D_2__Clostridia; D_3__Clostridiales; D_4__Lachnospiraceae
OTU_2433	3	0	0	2	1	0	1	2	0	2	0	0	0	0	1	0	3	1	0	1	0	3	0	1	3	2	1	1	0	2	3	0	0	0	0	0	D_0__Bacteria; D_1__Firmicutes; D_2__Negativicutes; D_3__Selenomonadales; D_4__uncultured; D_5__uncultured bacterium; D_6__uncultured bacterium
OTU_7779	3	0	0	1	0	0	0	2	2	1	0	4	0	0	0	1	1	3	1	1	2	0	0	0	3	0	0	2	0	1	0	0	0	0	0	0	D_0__Bacteria; D_1__Firmicutes; D_2__Clostridia; D_3__Clostridiales; D_4__Family XIII
OTU_712	4	2	1	2	1	1	1	1	8	0	1	2	6	1	0	23	0	3	3	1	0	1	1	6	7	14	6	6	3	4	6	0	0	0	0	0	D_0__Bacteria; D_1__Firmicutes; D_2__Clostridia; D_3__Clostridiales; D_4__Ruminococcaceae; D_5__Subdoligranulum; D_6__uncultured bacterium
OTU_2355	11	4	14	12	8	0	12	7	4	2	1	20	5	2	3	1	3	38	0	2	8	5	0	8	8	9	9	6	0	3	66	0	0	0	0	0	D_0__Bacteria; D_1__Bacteroidetes; D_2__Bacteroidia; D_3__Bacteroidales; D_4__Bacteroidales S24-7 group; D_5__uncultured bacterium; D_6__uncultured bacterium
OTU_1028	16	1	5	2	33	0	12	52	33	9	15	232	11	1	0	3	19	11	2	4	6	1	1	4	3	4	2	4	1	8	12	0	0	0	0	0	D_0__Bacteria; D_1__Firmicutes; D_2__Clostridia; D_3__Clostridiales; D_4__Lachnospiraceae; D_5__Lachnospiraceae UCG-004; D_6__uncultured bacterium
OTU_2051	24	178	7	46	30	6	15	18	19	2	3	17	8	3	1	8	7	11	19	137	98	42	9	10	48	32	24	0	3	5	24	0	0	0	0	0	D_0__Bacteria; D_1__Firmicutes; D_2__Clostridia; D_3__Clostridiales; D_4__Ruminococcaceae; D_5__Ruminococcaceae UCG-014; D_6__uncultured bacterium
OTU_2441	16	0	6	1	16	2	26	44	67	15	16	466	4	2	1	3	13	11	3	0	5	1	1	0	2	6	2	0	0	10	9	0	0	0	0	0	D_0__Bacteria; D_1__Bacteroidetes; D_2__Bacteroidia; D_3__Bacteroidales; D_4__Bacteroidaceae; D_5__Bacteroides; D_6__uncultured organism
OTU_898	7	3	2	6	5	1	8	14	14	1	3	13	3	2	0	6	4	14	12	14	13	26	5	5	8	10	7	3	6	2	16	0	0	0	0	0	D_0__Bacteria; D_1__Firmicutes; D_2__Clostridia; D_3__Clostridiales; D_4__Lachnospiraceae; D_5__Lachnospiraceae NK4A136 group; D_6__uncultured bacterium
OTU_831	16	3	9	20	8	3	266	15	19	24	4	28	48	13	21	13	8	14	8	18	15	9	4	1	13	13	38	13	10	16	13	0	0	0	0	0	D_0__Bacteria; D_1__Firmicutes; D_2__Bacilli; D_3__Bacillales; D_4__Planococcaceae; D_5__uncultured; D_6__uncultured bacterium
OTU_8011	7	1	14	4	5	0	2	0	1	1	1	5	6	2	0	0	1	54	1	2	3	1	0	9	6	6	5	2	0	0	72	0	0	0	0	0	D_0__Bacteria; D_1__Bacteroidetes; D_2__Bacteroidia; D_3__Bacteroidales; D_4__Bacteroidales S24-7 group; D_5__uncultured bacterium; D_6__uncultured bacterium
OTU_7766	5	3	10	11	16	0	20	45	3	6	4	5	3	1	0	0	4	9	2	0	4	0	0	4	9	2	3	4	1	1	18	0	0	0	0	0	D_0__Bacteria; D_1__Bacteroidetes; D_2__Bacteroidia; D_3__Bacteroidales; D_4__Bacteroidales S24-7 group; D_5__uncultured bacterium; D_6__uncultured bacterium
OTU_1513	7	1	12	2	8	0	8	11	2	2	2	10	9	3	1	2	5	68	1	2	9	3	2	11	16	10	23	4	2	1	107	0	0	0	0	0	D_0__Bacteria; D_1__Bacteroidetes; D_2__Bacteroidia; D_3__Bacteroidales; D_4__Bacteroidales S24-7 group; D_5__uncultured bacterium; D_6__uncultured bacterium
OTU_4909	3	1	0	8	0	2	1	3	1	0	1	2	0	1	0	0	0	2	11	9	7	1	1	1	1	2	0	2	1	1	1	0	0	0	0	0	D_0__Bacteria; D_1__Firmicutes; D_2__Clostridia; D_3__Clostridiales; D_4__Lachnospiraceae
OTU_2589	3	0	1	2	0	0	0	3	0	3	1	3	1	0	0	0	0	2	1	0	0	0	1	0	2	0	1	0	0	0	3	0	0	0	0	0	D_0__Bacteria; D_1__Bacteroidetes; D_2__Bacteroidia; D_3__Bacteroidales; D_4__Bacteroidales S24-7 group; D_5__uncultured bacterium; D_6__uncultured bacterium
OTU_6839	3	0	3	0	1	0	0	3	0	0	0	2	0	1	0	0	0	8	0	0	2	0	1	1	0	1	1	0	0	0	13	0	0	0	0	0	D_0__Bacteria; D_1__Bacteroidetes; D_2__Bacteroidia; D_3__Bacteroidales; D_4__Bacteroidales S24-7 group; D_5__uncultured bacterium; D_6__uncultured bacterium
OTU_3684	2	0	1	0	0	0	3	2	1	1	0	3	1	0	1	2	1	2	0	1	0	1	0	0	2	0	1	0	1	0	0	0	0	0	0	0	D_0__Bacteria; D_1__Proteobacteria; D_2__Alphaproteobacteria; D_3__Rhodospirillales; D_4__Rhodospirillaceae; D_5__Magnetospirillum; D_6__uncultured bacterium
OTU_266	31	5	51	20	14	2	23	20	11	8	3	38	10	10	1	7	9	206	6	5	33	3	6	43	46	36	52	23	11	5	322	0	0	0	0	0	D_0__Bacteria; D_1__Bacteroidetes; D_2__Bacteroidia; D_3__Bacteroidales; D_4__Bacteroidales S24-7 group; D_5__uncultured bacterium; D_6__uncultured bacterium
OTU_3649	33	3	7	2	32	0	13	93	63	12	30	1088	1	2	0	7	28	11	2	2	4	1	0	4	3	4	1	3	2	14	5	0	0	0	0	0	D_0__Bacteria; D_1__Bacteroidetes; D_2__Bacteroidia; D_3__Bacteroidales; D_4__Bacteroidaceae; D_5__Bacteroides; D_6__uncultured bacterium
OTU_560	8	11	9	16	10	0	14	31	36	2	4	22	6	2	0	7	8	17	20	154	69	213	8	7	19	20	11	3	4	10	18	0	0	0	0	0	D_0__Bacteria; D_1__Firmicutes; D_2__Clostridia; D_3__Clostridiales; D_4__Lachnospiraceae
OTU_248	10	8	20	12	9	1	106	176	145	8	34	44	11	2	6	6	34	10	12	27	16	18	3	7	11	10	37	7	32	17	17	0	0	0	0	0	D_0__Bacteria; D_1__Firmicutes; D_2__Erysipelotrichia; D_3__Erysipelotrichales; D_4__Erysipelotrichaceae; D_5__Erysipelatoclostridium; D_6__uncultured bacterium
OTU_1109	10	4	10	9	13	1	11	17	2	1	3	17	7	1	3	2	9	33	6	5	70	5	0	5	28	11	9	5	3	2	38	0	0	0	0	0	D_0__Bacteria; D_1__Bacteroidetes; D_2__Bacteroidia; D_3__Bacteroidales; D_4__Bacteroidales S24-7 group; D_5__uncultured bacterium; D_6__uncultured bacterium
OTU_787	4	51	2	13	38	3	4	9	6	2	1	7	2	1	0	1	2	4	7	27	14	16	3	1	2	5	6	2	3	1	8	0	0	0	0	0	D_0__Bacteria; D_1__Firmicutes; D_2__Clostridia; D_3__Clostridiales; D_4__Ruminococcaceae; D_5__Ruminococcaceae UCG-014; D_6__uncultured bacterium
OTU_1551	1	4	0	2	0	1	0	1	0	0	0	2	1	0	1	0	0	1	2	8	1	3	2	0	3	1	1	0	0	0	1	0	0	0	0	0	D_0__Bacteria; D_1__Firmicutes; D_2__Clostridia; D_3__Clostridiales; D_4__Ruminococcaceae; D_5__Ruminiclostridium 5; D_6__uncultured bacterium
OTU_2662	4	1	3	9	12	10	4	2	4	0	0	0	2	0	0	0	1	2	10	4	7	4	2	0	2	1	4	1	1	0	5	0	0	0	0	0	D_0__Bacteria; D_1__Firmicutes; D_2__Clostridia; D_3__Clostridiales; D_4__Ruminococcaceae
OTU_660	9	5	4	1	30	22	5	9	6	3	2	14	21	1	0	5	7	7	1	5	8	3	2	1	5	3	5	1	2	1	7	0	0	0	0	0	D_0__Bacteria; D_1__Bacteroidetes; D_2__Bacteroidia; D_3__Bacteroidales; D_4__Rikenellaceae; D_5__Alistipes
OTU_1201	7	3	4	1	7	3	6	3	9	0	0	8	2	1	1	1	0	3	26	13	27	9	2	6	10	3	4	6	1	5	1	0	0	0	0	0	D_0__Bacteria; D_1__Firmicutes; D_2__Clostridia; D_3__Clostridiales; D_4__Lachnospiraceae; D_5__Blautia; D_6__uncultured bacterium
OTU_5583	5	1	3	2	2	1	1	2	0	0	0	0	1	0	0	0	0	1	2	1	15	4	0	0	0	0	2	1	1	1	0	0	0	0	0	0	D_0__Bacteria; D_1__Firmicutes; D_2__Clostridia; D_3__Clostridiales; D_4__Ruminococcaceae; D_5__Ruminiclostridium 5; D_6__uncultured bacterium
OTU_6743	10	0	10	2	2	1	5	5	4	1	1	11	2	5	1	3	2	35	4	5	9	2	0	6	14	6	4	4	4	1	61	0	0	0	0	0	D_0__Bacteria; D_1__Bacteroidetes; D_2__Bacteroidia; D_3__Bacteroidales; D_4__Bacteroidales S24-7 group; D_5__uncultured bacterium; D_6__uncultured bacterium
OTU_1528	4	1	0	2	2	0	1	1	4	1	1	3	0	0	0	2	0	2	0	3	2	0	1	2	2	0	0	0	1	2	3	0	0	0	0	0	D_0__Bacteria; D_1__Chloroflexi; D_2__Anaerolineae; D_3__Anaerolineales; D_4__Anaerolineaceae; D_5__uncultured; D_6__uncultured bacterium
OTU_6802	4	2	6	1	8	0	3	5	1	9	2	6	1	0	0	1	6	6	1	7	3	3	0	2	7	7	9	0	9	2	19	0	0	0	0	0	Unassigned
OTU_411	8	7	5	17	22	2	22	20	45	7	3	24	1	6	1	3	7	14	225	45	106	45	27	8	11	15	16	9	6	3	25	2	0	0	0	0	D_0__Bacteria; D_1__Firmicutes; D_2__Clostridia; D_3__Clostridiales; D_4__Lachnospiraceae; D_5__Lachnospiraceae NK4A136 group; D_6__uncultured bacterium
OTU_7030	5	0	0	2	0	0	3	1	0	1	0	0	0	0	0	0	0	0	0	2	1	1	0	0	1	1	1	0	0	0	1	0	0	0	0	0	Unassigned
OTU_770	12	3	10	7	10	0	9	20	12	4	7	31	6	2	1	4	13	36	2	4	28	7	2	8	12	9	14	3	1	5	53	0	0	0	0	0	D_0__Bacteria; D_1__Bacteroidetes; D_2__Bacteroidia; D_3__Bacteroidales; D_4__Bacteroidales S24-7 group; D_5__uncultured bacterium; D_6__uncultured bacterium
OTU_466	1	0	0	3	0	0	1	4	1	0	1	0	1	0	0	2	1	1	1	0	2	0	0	1	44	20	5	99	79	23	17	0	0	0	0	0	D_0__Bacteria; D_1__Firmicutes; D_2__Clostridia; D_3__Clostridiales; D_4__Eubacteriaceae; D_5__uncultured; D_6__uncultured bacterium
OTU_2456	4	1	4	3	2	0	3	3	14	4	0	5	7	2	29	77	0	7	2	1	1	1	0	4	4	23	5	3	2	12	1	0	0	1	0	0	D_0__Bacteria; D_1__Proteobacteria; D_2__Betaproteobacteria; D_3__Burkholderiales; D_4__Oxalobacteraceae; D_5__Massilia; D_6__uncultured bacterium
OTU_422	9	9	7	45	7	0	15	62	107	68	1	22	0	1	0	2	3	4	12	21	11	15	2	2	6	2	6	2	5	5	6	0	0	0	0	0	D_0__Bacteria; D_1__Firmicutes; D_2__Clostridia; D_3__Clostridiales; D_4__Ruminococcaceae; D_5__uncultured; D_6__uncultured bacterium
OTU_6189	2	2	0	11	0	2	1	1	1	1	0	0	0	0	0	0	0	2	0	7	3	1	1	1	6	0	2	0	1	0	0	0	0	0	0	0	D_0__Bacteria; D_1__Firmicutes; D_2__Clostridia; D_3__Clostridiales; D_4__Ruminococcaceae; D_5__Ruminococcaceae UCG-014; D_6__uncultured bacterium
OTU_1914	2	0	0	5	3	0	4	4	7	2	1	2	0	0	0	2	0	0	3	6	6	3	2	2	5	4	3	2	2	4	2	0	0	0	0	0	D_0__Bacteria; D_1__Firmicutes; D_2__Clostridia; D_3__Clostridiales; D_4__Lachnospiraceae; D_5__Incertae Sedis; D_6__uncultured bacterium
OTU_6477	4	3	0	0	0	0	1	1	1	0	0	1	1	0	0	0	0	1	0	0	0	1	0	0	0	1	5	1	3	2	0	0	0	0	0	0	D_0__Bacteria; D_1__Actinobacteria; D_2__Acidimicrobiia; D_3__Acidimicrobiales; D_4__OM1 clade; D_5__uncultured compost bacterium; D_6__uncultured compost bacterium
OTU_615	16	2	18	15	8	1	28	23	50	12	3	32	25	2	22	45	6	17	7	5	7	10	2	3	4	21	11	6	5	10	9	10	12	1	5	8	D_0__Bacteria; D_1__Proteobacteria; D_2__Gammaproteobacteria; D_3__Pseudomonadales; D_4__Pseudomonadaceae; D_5__Pseudomonas
OTU_3710	2	0	0	2	3	0	0	0	0	1	0	3	1	0	0	0	0	0	1	1	1	0	1	2	0	0	1	0	0	0	1	0	0	0	0	0	D_0__Bacteria; D_1__Chloroflexi; D_2__Anaerolineae; D_3__Anaerolineales; D_4__Anaerolineaceae; D_5__uncultured; D_6__uncultured bacterium
OTU_3707	2	2	1	0	3	0	1	1	2	0	0	2	0	0	0	0	0	2	9	11	44	6	3	0	2	2	4	1	0	3	2	0	0	0	0	0	D_0__Bacteria; D_1__Firmicutes; D_2__Clostridia; D_3__Clostridiales; D_4__Lachnospiraceae; D_5__Lachnospiraceae NK4A136 group; D_6__uncultured bacterium
OTU_4402	2	0	1	1	1	0	1	2	1	0	0	2	1	0	2	1	0	2	0	0	1	1	0	0	0	1	0	0	1	1	0	0	0	0	0	0	D_0__Bacteria; D_1__Proteobacteria; D_2__Alphaproteobacteria; D_3__Rhizobiales; D_4__Methylocystaceae; D_5__Pleomorphomonas; D_6__uncultured bacterium
OTU_2865	6	4	15	20	12	1	31	81	5	11	12	8	5	1	0	3	25	27	1	3	12	1	1	6	8	10	7	1	3	2	42	0	0	0	0	0	D_0__Bacteria; D_1__Bacteroidetes; D_2__Bacteroidia; D_3__Bacteroidales; D_4__Bacteroidales S24-7 group; D_5__uncultured bacterium; D_6__uncultured bacterium
OTU_4626	2	0	4	5	5	4	5	2	11	2	0	4	0	0	1	3	1	6	8	18	7	5	1	2	2	4	3	2	0	2	16	0	0	0	0	0	D_0__Bacteria; D_1__Firmicutes; D_2__Clostridia; D_3__Clostridiales; D_4__Lachnospiraceae; D_5__uncultured; D_6__uncultured bacterium
OTU_457	9	2	6	18	28	3	27	30	14	51	19	3	1	0	0	1	16	7	18	14	9	8	6	2	2	4	1	4	1	0	10	0	0	0	0	0	D_0__Bacteria; D_1__Firmicutes; D_2__Clostridia; D_3__Clostridiales; D_4__Ruminococcaceae; D_5__Hydrogenoanaerobacterium; D_6__uncultured organism
OTU_4946	3	0	2	4	2	0	0	1	0	1	0	12	1	1	0	0	0	12	0	3	4	1	0	3	7	3	2	4	2	0	14	0	0	0	0	0	D_0__Bacteria; D_1__Bacteroidetes; D_2__Bacteroidia; D_3__Bacteroidales; D_4__Bacteroidales S24-7 group; D_5__uncultured bacterium; D_6__uncultured bacterium
OTU_2487	6	5	2	6	3	1	12	2	3	3	0	2	2	0	1	4	1	1	8	5	4	7	2	3	1	4	3	0	2	2	8	0	0	0	0	0	D_0__Bacteria; D_1__Acidobacteria; D_2__Holophagae; D_3__Subgroup 7; D_4__uncultured bacterium; D_5__uncultured bacterium; D_6__uncultured bacterium
OTU_4046	1	0	0	0	0	0	0	0	0	0	1	3	0	0	0	0	0	0	0	0	0	0	0	0	0	0	0	0	0	0	1	0	0	0	0	0	Unassigned
OTU_3290	1	5	2	4	4	1	4	5	6	1	2	6	3	0	0	0	2	0	6	85	19	7	4	12	18	21	7	2	4	0	4	0	0	0	0	0	D_0__Bacteria; D_1__Firmicutes; D_2__Clostridia; D_3__Clostridiales; D_4__Lachnospiraceae; D_5__Lachnospiraceae NK4A136 group; D_6__uncultured bacterium
OTU_1885	3	2	4	1	4	0	7	2	12	0	2	2	2	0	0	0	3	19	4	5	4	2	1	3	1	7	4	0	0	0	24	0	0	0	0	0	D_0__Bacteria; D_1__Firmicutes; D_2__Clostridia; D_3__Clostridiales; D_4__Lachnospiraceae; D_5__uncultured; D_6__uncultured bacterium
OTU_1173	7	0	3	6	13	0	7	3	16	6	0	15	2	0	3	14	1	6	9	5	6	10	4	1	4	7	3	2	8	2	1	0	0	0	0	0	D_0__Bacteria; D_1__Acidobacteria; D_2__Acidobacteria; D_3__Subgroup 6; D_4__uncultured bacterium; D_5__uncultured bacterium; D_6__uncultured bacterium
OTU_3118	16	4	1	56	12	3	5	8	6	0	2	5	3	1	0	1	1	1	16	17	21	13	2	2	3	9	4	4	5	1	7	0	0	0	0	0	D_0__Bacteria; D_1__Firmicutes; D_2__Clostridia; D_3__Clostridiales; D_4__Ruminococcaceae; D_5__Ruminococcaceae NK4A214 group
OTU_6796	1	1	0	1	1	0	0	0	1	0	0	0	0	0	0	0	0	0	1	1	4	0	1	0	5	2	3	1	0	0	3	0	0	0	0	0	D_0__Bacteria; D_1__Firmicutes; D_2__Clostridia; D_3__Clostridiales; D_4__Clostridiales vadinBB60 group; D_5__uncultured bacterium; D_6__uncultured bacterium
OTU_2298	3	0	6	2	0	1	4	1	8	1	0	6	2	0	4	4	1	3	2	1	2	0	1	0	6	7	1	1	3	0	2	0	0	0	0	0	D_0__Bacteria; D_1__Proteobacteria; D_2__Betaproteobacteria; D_3__Burkholderiales; D_4__Burkholderiaceae; D_5__Burkholderia
OTU_1358	13	62	2	16	21	1	8	9	13	4	2	10	2	1	1	2	2	10	11	84	28	78	3	4	13	22	6	2	7	4	7	0	0	0	0	0	D_0__Bacteria; D_1__Firmicutes; D_2__Clostridia; D_3__Clostridiales; D_4__Ruminococcaceae; D_5__Ruminococcaceae UCG-014; D_6__uncultured bacterium
OTU_4708	1	0	1	0	0	0	0	0	0	0	0	0	0	0	1	2	0	3	0	0	2	0	0	0	0	0	0	0	0	1	2	0	0	0	0	0	D_0__Bacteria; D_1__Proteobacteria; D_2__Alphaproteobacteria; D_3__Sphingomonadales; D_4__Sphingomonadaceae; D_5__Sphingomonas; D_6__uncultured bacterium
OTU_3829	2	2	0	1	1	0	1	1	1	0	0	0	2	0	0	1	0	1	5	2	1	1	0	3	1	0	0	0	0	0	1	0	0	0	0	0	Unassigned
OTU_6385	1	0	1	0	0	0	0	0	0	0	0	0	0	0	0	0	0	0	0	0	0	0	0	0	0	0	3	0	0	0	0	0	0	0	0	0	Unassigned
OTU_4362	1	0	0	5	1	3	4	1	3	1	0	0	3	1	1	1	1	0	2	4	3	3	0	0	0	1	2	1	3	1	6	0	0	0	0	0	D_0__Bacteria; D_1__Firmicutes; D_2__Clostridia; D_3__Clostridiales; D_4__Clostridiales vadinBB60 group; D_5__uncultured bacterium; D_6__uncultured bacterium
OTU_5945	5	2	5	6	2	0	2	5	3	0	1	3	0	0	0	1	1	1	8	7	7	6	3	2	10	6	5	6	1	0	4	0	0	0	0	0	D_0__Bacteria; D_1__Firmicutes; D_2__Clostridia; D_3__Clostridiales; D_4__Lachnospiraceae; D_5__Blautia; D_6__uncultured bacterium
OTU_7133	1	0	1	2	9	2	0	0	0	0	0	0	0	0	0	0	0	2	0	2	1	4	1	0	0	1	0	0	0	1	0	0	0	0	0	0	D_0__Bacteria; D_1__Firmicutes; D_2__Clostridia; D_3__Clostridiales; D_4__Ruminococcaceae
OTU_2501	1	0	0	5	0	0	1	1	1	4	0	1	0	0	0	0	0	1	0	1	0	0	0	1	0	0	0	0	0	0	6	0	0	0	0	0	D_0__Bacteria; D_1__Bacteroidetes; D_2__Bacteroidia; D_3__Bacteroidales; D_4__Bacteroidales S24-7 group; D_5__uncultured bacterium; D_6__uncultured bacterium
OTU_121	48	11	33	51	152	14	58	29	51	8	3	21	18	19	2	8	9	59	653	123	64	32	11	48	47	30	35	54	15	11	101	0	0	0	0	0	D_0__Bacteria; D_1__Firmicutes; D_2__Clostridia; D_3__Clostridiales; D_4__Ruminococcaceae; D_5__Ruminiclostridium 5; D_6__uncultured bacterium
OTU_3253	20	5	5	30	21	1	18	24	48	133	40	14	17	5	5	6	23	8	22	28	22	25	5	5	16	7	9	8	6	6	10	0	0	0	0	0	D_0__Bacteria; D_1__Firmicutes; D_2__Clostridia; D_3__Clostridiales; D_4__Family XI; D_5__Sedimentibacter; D_6__Sedimentibacter hongkongensis
OTU_4490	4	1	28	1	1	0	2	1	4	1	1	5	8	2	8	23	0	26	0	3	0	5	0	0	2	2	1	1	3	5	1	0	0	0	0	0	D_0__Bacteria; D_1__Verrucomicrobia; D_2__Verrucomicrobiae; D_3__Verrucomicrobiales; D_4__Verrucomicrobiaceae; D_5__Akkermansia; D_6__uncultured bacterium
OTU_874	4	1	4	2	2	1	8	6	6	4	1	7	17	1	24	70	0	925	7	2	2	0	2	1	11	6	7	3	4	11	2	0	0	0	0	0	D_0__Bacteria; D_1__Proteobacteria; D_2__Alphaproteobacteria; D_3__Sphingomonadales; D_4__Sphingomonadaceae; D_5__Sphingomonas; D_6__uncultured bacterium
OTU_3483	2	0	0	3	0	0	2	2	3	1	0	4	0	0	0	1	1	0	4	3	3	1	0	0	1	0	0	1	1	16	3	0	0	0	0	0	D_0__Bacteria; D_1__Firmicutes; D_2__Clostridia; D_3__Clostridiales; D_4__Lachnospiraceae; D_5__Blautia; D_6__uncultured bacterium
OTU_594	4	0	1	7	1	0	6	4	4	3	1	4	11	4	40	100	1	22	5	3	6	3	3	0	4	5	1	1	2	17	2	0	0	0	0	0	D_0__Bacteria; D_1__Proteobacteria; D_2__Alphaproteobacteria; D_3__Rhizobiales; D_4__Phyllobacteriaceae; D_5__Phyllobacterium
OTU_1579	5	1	1	36	11	2	1	7	10	0	1	3	1	1	0	0	1	3	11	31	26	25	4	2	2	5	2	1	0	3	4	0	0	0	0	0	D_0__Bacteria; D_1__Firmicutes; D_2__Clostridia; D_3__Clostridiales; D_4__Lachnospiraceae; D_5__Fusicatenibacter; D_6__uncultured bacterium
OTU_7172	5	2	4	5	9	1	8	10	9	3	2	63	3	2	2	2	3	8	1	1	4	4	0	3	5	4	4	3	4	7	13	0	0	0	0	0	D_0__Bacteria; D_1__Bacteroidetes; D_2__Bacteroidia; D_3__Bacteroidales; D_4__Bacteroidaceae; D_5__Bacteroides; D_6__uncultured bacterium
OTU_7477	6	3	4	14	19	9	6	5	5	0	0	3	2	0	1	3	0	1	14	11	11	13	2	1	3	2	1	2	2	3	9	0	0	0	0	0	D_0__Bacteria; D_1__Firmicutes; D_2__Clostridia; D_3__Clostridiales; D_4__Ruminococcaceae; D_5__Ruminococcaceae NK4A214 group; D_6__uncultured bacterium
OTU_4583	1	0	3	0	2	0	3	1	5	2	0	3	1	0	0	3	0	5	3	2	0	2	1	2	4	8	1	2	1	5	0	0	1	1	2	10	D_0__Bacteria; D_1__Proteobacteria; D_2__Betaproteobacteria; D_3__Burkholderiales; D_4__Comamonadaceae
OTU_4039	2	0	1	3	1	0	0	1	0	0	0	1	0	0	0	2	0	0	0	2	0	0	0	0	1	2	1	0	0	1	0	0	0	0	0	0	D_0__Bacteria; D_1__Acidobacteria; D_2__Acidobacteria; D_3__Subgroup 4; D_4__Unknown Family; D_5__Blastocatella; D_6__uncultured bacterium
OTU_5892	2	3	0	22	0	0	0	1	0	0	0	2	0	0	0	0	0	0	1	5	4	4	0	0	0	0	1	0	0	0	0	0	0	0	0	0	D_0__Bacteria; D_1__Firmicutes; D_2__Clostridia; D_3__Clostridiales; D_4__Ruminococcaceae; D_5__Ruminococcaceae NK4A214 group
OTU_813	8	1	1	21	6	3	12	4	1	5	1	5	0	1	0	16	5	0	12	10	8	3	3	2	0	0	4	2	1	1	1	0	0	0	0	0	D_0__Bacteria; D_1__Firmicutes; D_2__Clostridia; D_3__Clostridiales; D_4__Ruminococcaceae; D_5__uncultured; D_6__uncultured bacterium
OTU_711	18	5	53	7	15	0	17	18	8	9	7	22	12	5	0	3	7	153	4	5	20	3	5	35	22	18	39	7	6	4	337	0	0	0	0	0	D_0__Bacteria; D_1__Bacteroidetes; D_2__Bacteroidia; D_3__Bacteroidales; D_4__Bacteroidales S24-7 group; D_5__uncultured bacterium; D_6__uncultured bacterium
OTU_990	11	4	5	12	4	3	6	15	16	3	0	5	6	6	3	4	9	8	220	30	34	29	17	0	8	7	5	5	1	5	10	0	0	0	0	0	D_0__Bacteria; D_1__Firmicutes; D_2__Clostridia; D_3__Clostridiales; D_4__Ruminococcaceae; D_5__Ruminococcus 1; D_6__uncultured bacterium
OTU_7819	6	11	0	20	9	2	5	6	12	1	0	2	2	0	1	2	3	3	22	30	18	13	7	3	7	5	3	4	3	3	6	0	0	0	0	0	D_0__Bacteria; D_1__Firmicutes; D_2__Clostridia; D_3__Clostridiales; D_4__Ruminococcaceae; D_5__Ruminococcaceae NK4A214 group; D_6__uncultured bacterium
OTU_1046	9	16	4	45	8	2	7	4	7	2	1	5	1	0	1	0	0	1	6	21	15	12	6	0	1	15	2	1	3	1	2	0	0	0	0	0	D_0__Bacteria; D_1__Firmicutes; D_2__Clostridia; D_3__Clostridiales; D_4__Ruminococcaceae; D_5__uncultured
OTU_2777	4	2	1	8	3	0	4	4	2	0	0	2	0	0	0	1	2	4	7	4	7	6	3	2	4	3	3	0	0	0	3	0	0	0	0	0	D_0__Bacteria; D_1__Firmicutes; D_2__Clostridia; D_3__Clostridiales; D_4__Lachnospiraceae; D_5__Blautia; D_6__uncultured bacterium
OTU_6079	2	4	2	1	1	1	0	0	0	0	0	0	1	1	0	0	0	0	0	2	7	1	0	0	1	2	3	0	1	0	1	0	0	0	0	0	D_0__Bacteria; D_1__Firmicutes; D_2__Clostridia; D_3__Clostridiales; D_4__Lachnospiraceae; D_5__Blautia; D_6__uncultured bacterium
OTU_6159	1	0	0	1	0	0	3	2	0	0	0	0	0	0	0	0	0	0	1	0	1	0	0	0	2	1	3	0	1	0	0	0	0	0	0	0	D_0__Bacteria; D_1__Firmicutes; D_2__Clostridia; D_3__Clostridiales; D_4__Clostridiaceae 2; D_5__Natronincola
OTU_2264	2	0	1	1	0	0	2	2	1	0	1	2	0	0	7	10	0	11	1	0	2	1	0	0	1	2	1	1	1	3	2	0	0	0	1	0	D_0__Bacteria; D_1__Proteobacteria; D_2__Alphaproteobacteria; D_3__Sphingomonadales; D_4__Sphingomonadaceae; D_5__Sphingopyxis; D_6__uncultured bacterium
OTU_982	7	4	7	13	7	0	8	7	9	3	2	4	2	1	1	4	1	4	6	10	8	5	0	2	5	1	5	0	6	1	3	0	0	0	0	0	D_0__Bacteria; D_1__Chloroflexi; D_2__Anaerolineae; D_3__Anaerolineales; D_4__Anaerolineaceae; D_5__uncultured; D_6__uncultured Chloroflexi bacterium
OTU_7496	1	0	0	0	0	0	1	2	0	0	0	0	1	0	0	0	0	0	0	2	2	0	0	0	0	0	0	1	0	0	0	0	0	0	0	0	D_0__Bacteria; D_1__Proteobacteria; D_2__Alphaproteobacteria; D_3__Rhizobiales; D_4__Methylobacteriaceae; D_5__Methylobacterium; D_6__uncultured bacterium
OTU_7936	8	0	10	0	0	0	11	0	28	2	0	8	1	0	1	4	1	0	1	1	2	0	1	1	3	9	0	2	2	2	3	0	0	0	0	0	D_0__Bacteria; D_1__Proteobacteria; D_2__Gammaproteobacteria; D_3__Enterobacteriales; D_4__Enterobacteriaceae; D_5__Escherichia-Shigella; D_6__uncultured bacterium
OTU_1106	7	2	7	14	12	1	12	10	6	4	3	12	5	0	1	2	0	26	2	3	110	1	2	12	23	10	5	3	3	2	23	0	0	0	0	0	Unassigned
OTU_112	38	14	36	86	147	106	87	50	85	23	12	53	20	7	3	9	15	33	116	106	147	101	16	20	33	38	30	18	19	21	78	0	0	0	0	0	D_0__Bacteria; D_1__Firmicutes; D_2__Clostridia; D_3__Clostridiales; D_4__Ruminococcaceae; D_5__Anaerotruncus; D_6__uncultured bacterium
OTU_1203	2	2	0	7	3	1	4	0	8	2	0	5	4	1	0	10	2	5	5	3	9	3	1	0	4	2	5	1	0	1	5	0	0	0	0	0	D_0__Bacteria; D_1__Firmicutes; D_2__Clostridia; D_3__Clostridiales; D_4__Lachnospiraceae; D_5__Roseburia; D_6__uncultured bacterium
OTU_796	7	0	6	9	4	1	17	12	7	5	0	20	2	3	1	4	5	28	1	5	5	4	4	7	8	6	11	2	5	3	49	0	0	0	0	0	D_0__Bacteria; D_1__Bacteroidetes; D_2__Bacteroidia; D_3__Bacteroidales; D_4__Bacteroidales S24-7 group; D_5__uncultured bacterium; D_6__uncultured bacterium
OTU_2670	4	1	0	4	3	0	5	29	2	17	3	4	0	0	0	4	7	3	0	2	2	0	0	0	1	3	1	0	2	1	7	0	0	0	0	0	Unassigned
OTU_1737	1	0	3	0	3	0	1	0	6	0	1	0	0	1	0	0	0	11	3	4	3	7	1	4	16	3	4	0	1	1	18	0	0	0	0	0	D_0__Bacteria; D_1__Firmicutes; D_2__Clostridia; D_3__Clostridiales; D_4__Lachnospiraceae; D_5__uncultured; D_6__uncultured bacterium
OTU_4921	3	1	1	2	0	0	1	0	0	2	0	1	2	1	0	0	2	2	0	2	5	2	3	1	2	3	0	2	0	2	7	0	0	0	0	0	D_0__Bacteria; D_1__Bacteroidetes; D_2__Bacteroidia; D_3__Bacteroidales; D_4__Bacteroidales S24-7 group; D_5__uncultured bacterium; D_6__uncultured bacterium
OTU_7431	2	0	0	1	2	2	2	0	0	0	1	1	0	0	0	0	0	3	12	1	5	2	0	2	5	1	2	1	0	0	1	0	0	0	0	0	D_0__Bacteria; D_1__Firmicutes; D_2__Clostridia; D_3__Clostridiales; D_4__Ruminococcaceae; D_5__Ruminococcaceae V9D2013 group; D_6__uncultured bacterium
OTU_7219	2	1	0	0	3	0	11	0	0	0	0	0	0	0	0	1	0	2	0	0	0	1	0	0	1	0	0	0	0	1	0	0	0	0	0	0	D_0__Bacteria; D_1__Firmicutes; D_2__Clostridia; D_3__Clostridiales; D_4__Christensenellaceae; D_5__Christensenellaceae R-7 group; D_6__uncultured rumen bacterium
OTU_4725	2	5	4	6	5	1	10	103	20	2	4	15	0	0	0	0	2	4	5	4	11	16	0	1	6	5	1	1	0	4	3	0	0	0	0	0	D_0__Bacteria; D_1__Firmicutes; D_2__Clostridia; D_3__Clostridiales; D_4__Lachnospiraceae; D_5__Anaerosporobacter; D_6__uncultured bacterium
OTU_2826	5	1	1	20	2	0	3	3	4	0	0	1	0	1	0	1	0	2	4	13	51	7	2	1	4	4	1	0	1	1	3	0	0	0	0	0	D_0__Bacteria; D_1__Firmicutes; D_2__Clostridia; D_3__Clostridiales; D_4__Lachnospiraceae
OTU_705	5	4	5	3	9	1	13	11	9	3	4	16	7	1	1	4	7	8	4	6	7	7	2	1	5	12	4	4	8	7	10	0	0	0	0	0	D_0__Bacteria; D_1__Chloroflexi; D_2__Anaerolineae; D_3__Anaerolineales; D_4__Anaerolineaceae; D_5__uncultured; D_6__uncultured Chloroflexi bacterium
OTU_316	11	0	4	6	26	0	14	16	6	3	6	38	266	11	7	1	15	27	3	2	5	2	1	4	10	9	65	12	1	38	22	0	0	0	0	0	D_0__Bacteria; D_1__Bacteroidetes; D_2__Bacteroidia; D_3__Bacteroidales; D_4__Rikenellaceae; D_5__vadinBC27 wastewater-sludge group; D_6__uncultured bacterium
OTU_6424	3	0	2	2	4	0	6	7	1	1	0	1	3	2	3	6	1	7	1	3	2	3	2	0	5	6	3	3	2	1	4	0	0	0	0	0	D_0__Bacteria; D_1__Proteobacteria; D_2__Alphaproteobacteria; D_3__Rhizobiales; D_4__DUNssu044; D_5__uncultured bacterium; D_6__uncultured bacterium
OTU_3819	2	5	2	10	7	1	3	0	2	0	0	1	0	0	0	0	2	3	4	4	1	6	0	2	2	1	5	0	2	1	2	0	0	0	0	0	D_0__Bacteria; D_1__Firmicutes; D_2__Clostridia; D_3__Clostridiales; D_4__Christensenellaceae; D_5__Christensenellaceae R-7 group; D_6__uncultured bacterium
OTU_569	2	0	1	0	1	0	1	0	1	2	0	2	5	0	1	0	1	4	0	2	0	1	0	1	4	4	480	13	5	0	2	0	0	0	0	0	D_0__Bacteria; D_1__Actinobacteria; D_2__Actinobacteria; D_3__Micrococcales; D_4__Dermabacteraceae; D_5__Brachybacterium; D_6__uncultured bacterium
OTU_6212	1	0	0	0	1	0	1	1	1	1	0	0	0	0	0	1	1	0	0	1	0	2	0	0	1	1	1	0	0	0	0	0	0	0	0	0	D_0__Bacteria; D_1__Proteobacteria; D_2__MACA-EFT26; D_3__uncultured bacterium; D_4__uncultured bacterium; D_5__uncultured bacterium; D_6__uncultured bacterium
OTU_341	12	1	50	13	9	0	18	15	4	6	3	15	9	4	0	3	2	44	62	75	66	11	3	33	44	50	14	10	13	1	58	0	0	0	0	0	D_0__Bacteria; D_1__Bacteroidetes; D_2__Bacteroidia; D_3__Bacteroidales; D_4__Bacteroidales S24-7 group; D_5__uncultured bacterium; D_6__uncultured bacterium
OTU_5848	1	0	0	2	0	0	0	0	0	1	0	0	0	0	0	0	0	0	1	1	0	4	0	0	0	0	0	0	0	0	0	0	0	0	0	0	Unassigned
OTU_1361	2	2	3	31	2	0	3	1	2	0	0	1	11	0	1	0	4	4	4	5	5	6	4	1	2	3	3	4	2	1	8	0	0	0	0	0	D_0__Bacteria; D_1__Firmicutes; D_2__Clostridia; D_3__Clostridiales; D_4__Lachnospiraceae; D_5__Lachnospiraceae NK4A136 group; D_6__uncultured bacterium
OTU_1323	7	5	6	8	5	0	6	12	8	4	2	21	2	0	0	2	1	14	4	2	7	1	1	4	7	9	6	2	0	0	37	0	0	0	0	0	D_0__Bacteria; D_1__Bacteroidetes; D_2__Bacteroidia; D_3__Bacteroidales; D_4__Bacteroidales S24-7 group; D_5__uncultured bacterium; D_6__uncultured bacterium
OTU_2604	5	1	14	4	6	1	18	1	9	0	0	4	6	0	1	1	1	50	6	9	6	6	1	15	8	3	9	6	1	2	109	0	0	0	0	0	D_0__Bacteria; D_1__Firmicutes; D_2__Clostridia; D_3__Clostridiales; D_4__Ruminococcaceae; D_5__Ruminiclostridium 5; D_6__uncultured bacterium
OTU_1749	1	3	0	12	21	0	2	0	1	0	0	0	0	2	0	0	2	2	5	6	5	7	0	0	3	0	2	0	0	1	3	0	0	0	0	0	D_0__Bacteria; D_1__Firmicutes; D_2__Clostridia; D_3__Clostridiales; D_4__Ruminococcaceae; D_5__Ruminococcaceae UCG-013; D_6__uncultured bacterium
OTU_7832	12	4	25	16	7	0	38	19	47	18	2	38	14	1	13	40	6	12	11	17	13	14	5	4	17	50	18	18	10	21	15	6	13	34	15	28	D_0__Bacteria; D_1__Proteobacteria; D_2__Betaproteobacteria; D_3__Burkholderiales; D_4__Oxalobacteraceae; D_5__Undibacterium; D_6__uncultured bacterium
OTU_2236	2	1	1	3	1	1	1	1	3	0	0	0	2	0	0	0	0	0	2	12	28	2	1	1	2	0	0	0	0	2	1	0	0	0	0	0	D_0__Bacteria; D_1__Firmicutes; D_2__Clostridia; D_3__Clostridiales; D_4__Ruminococcaceae; D_5__Ruminococcaceae UCG-005; D_6__uncultured bacterium
OTU_1512	2	0	1	1	0	0	1	1	7	0	0	0	1	0	1	3	0	2	0	0	1	0	0	0	2	2	0	0	1	4	3	0	0	0	1	1	D_0__Bacteria; D_1__Proteobacteria; D_2__Betaproteobacteria; D_3__Burkholderiales; D_4__Alcaligenaceae; D_5__uncultured; D_6__uncultured bacterium
OTU_967	9	0	96	0	1	1	17	1	19	6	0	4	2	0	2	4	0	1	5	0	1	4	1	1	5	1	1	3	1	2	4	0	0	0	0	0	Unassigned
OTU_5668	2	0	2	2	3	0	1	3	1	2	0	6	2	0	0	0	0	9	1	0	24	0	0	1	4	3	2	0	1	1	7	0	0	0	0	0	D_0__Bacteria; D_1__Bacteroidetes; D_2__Bacteroidia; D_3__Bacteroidales; D_4__Bacteroidales S24-7 group; D_5__uncultured bacterium; D_6__uncultured bacterium
OTU_6259	2	0	0	0	0	0	0	0	0	0	0	0	0	0	0	0	0	0	0	1	0	1	0	0	0	0	0	0	0	0	0	0	0	0	0	0	D_0__Bacteria; D_1__Cyanobacteria; D_2__Melainabacteria; D_3__Gastranaerophilales; D_4__uncultured bacterium; D_5__uncultured bacterium; D_6__uncultured bacterium
OTU_1202	5	0	4	5	2	2	5	2	10	2	2	6	2	0	1	7	2	9	5	2	3	2	2	1	1	1	2	1	4	1	3	0	0	0	0	0	D_0__Bacteria; D_1__Proteobacteria; D_2__Gammaproteobacteria; D_3__Oceanospirillales; D_4__Alcanivoracaceae; D_5__Alcanivorax; D_6__uncultured bacterium
OTU_5786	2	0	0	2	3	2	2	0	0	0	0	0	0	2	0	0	1	0	1	5	3	3	0	0	4	0	1	0	0	1	0	0	0	0	0	0	D_0__Bacteria; D_1__Firmicutes; D_2__Clostridia; D_3__Clostridiales; D_4__Ruminococcaceae; D_5__Ruminococcaceae UCG-013; D_6__uncultured bacterium
OTU_4568	4	1	4	5	1	0	8	5	8	2	1	5	3	2	11	25	4	15	12	3	6	2	3	0	1	4	2	2	3	10	2	0	0	0	0	0	D_0__Bacteria; D_1__Proteobacteria; D_2__Alphaproteobacteria; D_3__Caulobacterales; D_4__Caulobacteraceae; D_5__Caulobacter
OTU_6701	1	0	0	0	0	0	0	0	0	1	0	0	0	0	0	0	0	0	0	0	0	0	0	0	0	0	0	1	0	0	2	0	0	0	0	0	D_0__Bacteria; D_1__Bacteroidetes; D_2__Bacteroidia; D_3__Bacteroidales; D_4__Bacteroidales S24-7 group; D_5__uncultured bacterium; D_6__uncultured bacterium
OTU_262	15	8	14	37	26	4	18	19	66	9	3	41	8	6	4	3	11	22	48	127	66	700	28	14	27	28	23	12	18	8	46	0	0	0	0	0	D_0__Bacteria; D_1__Firmicutes; D_2__Clostridia; D_3__Clostridiales; D_4__Lachnospiraceae; D_5__Lachnospiraceae NK4A136 group; D_6__uncultured bacterium
OTU_7748	3	1	1	1	0	0	0	3	0	1	1	2	2	0	1	0	0	3	0	0	8	3	1	1	0	1	0	0	0	0	4	0	0	0	0	0	Unassigned
OTU_5800	3	4	3	4	3	0	4	6	3	1	1	5	2	0	0	0	2	3	12	21	98	45	6	1	5	4	2	1	1	1	4	0	0	0	0	0	D_0__Bacteria; D_1__Firmicutes; D_2__Clostridia; D_3__Clostridiales; D_4__Lachnospiraceae; D_5__Lachnospiraceae NK4A136 group; D_6__uncultured bacterium
OTU_3659	2	1	0	2	0	0	1	0	0	0	0	0	0	0	0	0	0	1	0	0	0	0	0	0	1	1	1	0	3	1	1	0	0	0	0	0	Unassigned
OTU_1704	4	0	1	3	7	0	2	1	0	0	3	3	0	0	0	0	4	1	2	9	11	7	1	1	7	1	2	0	0	1	4	0	0	0	0	0	D_0__Bacteria; D_1__Bacteroidetes; D_2__Bacteroidia; D_3__Bacteroidales; D_4__Porphyromonadaceae; D_5__uncultured; D_6__uncultured bacterium
OTU_3161	4	1	1	0	2	0	2	3	5	0	0	4	0	0	1	2	0	4	10	7	4	4	0	4	0	1	2	3	2	1	7	0	0	0	0	0	D_0__Bacteria; D_1__Firmicutes; D_2__Clostridia; D_3__Clostridiales; D_4__Lachnospiraceae; D_5__uncultured; D_6__uncultured bacterium
OTU_1499	4	1	2	1	3	1	7	4	2	2	0	3	1	1	0	3	2	3	5	6	3	4	1	1	1	7	4	0	0	1	3	0	0	0	0	0	D_0__Bacteria; D_1__Chloroflexi; D_2__Thermomicrobia; D_3__JG30-KF-CM45; D_4__uncultured Chloroflexi bacterium; D_5__uncultured Chloroflexi bacterium; D_6__uncultured Chloroflexi bacterium
OTU_5595	5	1	2	3	3	1	1	1	0	1	0	3	0	0	0	0	1	3	0	0	4	0	1	0	3	2	1	0	0	0	5	0	0	0	0	0	D_0__Bacteria; D_1__Bacteroidetes; D_2__Bacteroidia; D_3__Bacteroidales; D_4__Bacteroidales S24-7 group; D_5__uncultured bacterium; D_6__uncultured bacterium
OTU_1886	3	0	0	1	0	0	3	0	1	1	0	0	0	0	1	0	0	0	0	1	0	1	0	0	1	0	3	4	10	1	0	0	0	0	0	0	Unassigned
OTU_130	38	25	12	68	38	11	106	86	145	22	7	545	51	18	4	16	507	24	33	79	98	71	15	9	27	37	37	10	16	127	46	0	0	0	0	0	D_0__Bacteria; D_1__Firmicutes; D_2__Clostridia; D_3__Clostridiales; D_4__Clostridiaceae 1; D_5__Clostridium sensu stricto 1; D_6__uncultured bacterium
OTU_5036	1	0	0	3	2	0	0	0	1	0	0	1	0	0	0	0	1	1	9	12	2	3	1	1	3	0	0	0	0	0	0	0	0	0	0	0	D_0__Bacteria; D_1__Firmicutes; D_2__Clostridia; D_3__Clostridiales; D_4__Lachnospiraceae
OTU_2515	3	0	0	3	1	0	6	3	2	1	0	2	1	0	0	3	2	4	5	4	3	5	0	3	0	2	1	1	2	3	1	0	0	0	0	0	D_0__Bacteria; D_1__Firmicutes; D_2__Clostridia; D_3__Clostridiales; D_4__Clostridiaceae 4; D_5__uncultured
OTU_7029	1	0	0	0	2	0	0	0	0	0	1	4	0	0	0	0	1	0	0	0	0	0	0	0	0	0	0	0	0	0	1	0	0	0	0	0	Unassigned
OTU_635	4	2	4	6	10	0	7	5	4	0	1	16	2	3	1	5	4	4	5	11	8	6	2	0	2	8	25	6	4	9	5	0	0	0	0	0	D_0__Bacteria; D_1__Actinobacteria; D_2__Actinobacteria; D_3__Frankiales; D_4__Geodermatophilaceae; D_5__Blastococcus; D_6__uncultured bacterium
OTU_1288	3	0	12	3	1	0	6	1	10	3	2	7	2	1	4	5	0	8	2	1	4	3	1	2	3	6	6	4	0	3	6	0	0	0	0	0	D_0__Bacteria; D_1__Proteobacteria; D_2__Gammaproteobacteria; D_3__Chromatiales; D_4__Ectothiorhodospiraceae; D_5__Spiribacter; D_6__uncultured bacterium
OTU_725	6	1	9	6	2	0	6	7	23	6	2	10	6	2	11	15	1	3	1	2	4	2	3	2	4	46	3	13	1	9	3	0	0	0	0	0	D_0__Bacteria; D_1__Proteobacteria; D_2__Betaproteobacteria; D_3__Burkholderiales; D_4__Alcaligenaceae; D_5__Sutterella; D_6__uncultured bacterium
OTU_2419	2	2	2	1	0	0	5	3	8	1	0	4	1	1	1	6	1	3	2	3	4	3	0	0	0	5	0	1	0	4	4	0	0	0	0	0	D_0__Bacteria; D_1__Proteobacteria; D_2__Gammaproteobacteria; D_3__WN-HWB-116; D_4__uncultured Ectothiorhodospiraceae bacterium; D_5__uncultured Ectothiorhodospiraceae bacterium; D_6__uncultured Ectothiorhodospiraceae bacterium
OTU_2180	5	3	2	10	4	0	4	3	4	1	1	5	2	0	0	0	1	4	47	17	16	27	4	0	1	6	2	1	1	1	5	0	0	0	0	0	D_0__Bacteria; D_1__Firmicutes; D_2__Clostridia; D_3__Clostridiales; D_4__Ruminococcaceae; D_5__uncultured; D_6__uncultured bacterium
OTU_1671	5	1	0	15	7	1	4	4	9	0	0	2	2	1	0	0	4	2	11	7	6	8	1	0	4	5	3	0	2	2	2	0	0	0	0	0	D_0__Bacteria; D_1__Firmicutes; D_2__Clostridia; D_3__Clostridiales; D_4__Ruminococcaceae
OTU_3745	3	9	3	9	4	7	8	4	4	1	0	2	2	0	0	0	2	1	5	4	21	5	0	0	6	2	3	2	3	5	4	0	0	0	0	0	D_0__Bacteria; D_1__Firmicutes; D_2__Clostridia; D_3__Clostridiales; D_4__Clostridiales vadinBB60 group; D_5__uncultured bacterium; D_6__uncultured bacterium
OTU_4062	1	0	2	1	0	0	1	0	0	0	0	3	0	0	0	2	0	3	0	1	0	0	0	0	1	0	0	1	1	0	0	0	0	0	0	0	D_0__Bacteria; D_1__Proteobacteria; D_2__Alphaproteobacteria; D_3__Rhodospirillales; D_4__Rhodospirillaceae; D_5__Azospirillum
OTU_3689	12	9	6	34	13	5	51	99	634	21	8	41	7	2	6	7	13	11	18	32	34	38	5	5	9	10	17	3	7	30	15	0	0	0	0	0	D_0__Bacteria; D_1__Firmicutes; D_2__Clostridia; D_3__Clostridiales; D_4__Clostridiaceae 1; D_5__Clostridium sensu stricto 13
OTU_1012	4	1	4	8	6	0	1	3	6	1	0	5	0	5	0	0	2	3	4	49	8	7	11	2	7	3	7	4	5	3	4	0	0	0	0	0	D_0__Bacteria; D_1__Firmicutes; D_2__Clostridia; D_3__Clostridiales; D_4__Lachnospiraceae; D_5__uncultured; D_6__uncultured bacterium
OTU_5238	19	9	8	46	26	8	7	17	10	5	1	16	7	1	2	5	6	9	47	309	62	21	64	11	42	43	19	7	5	1	11	0	0	0	0	0	D_0__Bacteria; D_1__Firmicutes; D_2__Clostridia; D_3__Clostridiales; D_4__Ruminococcaceae; D_5__Ruminococcaceae V9D2013 group; D_6__uncultured bacterium
OTU_6182	2	0	0	0	0	0	1	1	0	1	0	2	0	0	0	1	0	2	0	1	1	0	0	0	2	1	0	0	0	0	4	0	0	0	0	0	D_0__Bacteria; D_1__Bacteroidetes; D_2__Bacteroidia; D_3__Bacteroidales; D_4__Bacteroidales S24-7 group; D_5__uncultured bacterium; D_6__uncultured bacterium
OTU_5496	3	0	1	5	9	0	2	1	0	0	0	4	1	0	0	0	0	2	4	22	6	2	6	2	7	2	0	0	2	0	0	0	0	0	0	0	D_0__Bacteria; D_1__Firmicutes; D_2__Clostridia; D_3__Clostridiales; D_4__Ruminococcaceae; D_5__Ruminococcaceae NK4A214 group; D_6__uncultured rumen bacterium
OTU_2683	5	1	4	3	7	1	10	3	9	3	6	35	2	0	1	3	10	8	2	1	7	1	0	3	7	5	1	0	0	0	18	0	0	0	0	0	D_0__Bacteria; D_1__Bacteroidetes; D_2__Bacteroidia; D_3__Bacteroidales; D_4__Porphyromonadaceae; D_5__Parabacteroides; D_6__uncultured bacterium
OTU_4964	1	0	1	0	1	0	1	0	1	0	0	2	0	0	0	0	0	1	1	0	0	0	1	0	0	1	1	0	1	0	0	0	0	0	0	0	D_0__Bacteria; D_1__Chloroflexi; D_2__Caldilineae; D_3__Caldilineales; D_4__Caldilineaceae; D_5__uncultured; D_6__uncultured bacterium
OTU_1451	2	1	1	1	3	0	3	2	1	0	0	3	0	2	1	1	1	0	11	4	3	1	11	2	0	2	0	1	0	0	2	0	0	0	0	0	D_0__Bacteria; D_1__Firmicutes; D_2__Clostridia; D_3__Clostridiales; D_4__Ruminococcaceae; D_5__[Eubacterium] coprostanoligenes group; D_6__uncultured bacterium
OTU_4595	1	1	0	2	0	0	2	1	4	1	0	1	1	0	0	2	1	3	0	1	3	1	0	1	2	5	0	0	1	0	2	0	0	0	0	0	D_0__Bacteria; D_1__Proteobacteria; D_2__Betaproteobacteria; D_3__Nitrosomonadales; D_4__Gallionellaceae
OTU_580	1	2	3	5	1	0	26	2	14	1	0	2	33	7	13	12	4	27	5	1	3	3	0	9	4	7	17	0	4	6	41	0	0	0	0	0	D_0__Bacteria; D_1__Firmicutes; D_2__Bacilli; D_3__Lactobacillales; D_4__Lactobacillaceae; D_5__Lactobacillus; D_6__uncultured bacterium
OTU_1560	4	3	0	3	7	0	2	0	1	1	1	0	4	1	1	0	0	0	1	4	4	2	1	0	1	3	6	0	2	3	3	0	0	0	0	0	D_0__Bacteria; D_1__Firmicutes; D_2__Clostridia; D_3__Clostridiales; D_4__Christensenellaceae; D_5__Christensenellaceae R-7 group; D_6__uncultured bacterium
OTU_1521	7	2	20	10	3	3	10	11	15	2	0	11	6	4	0	0	3	40	16	15	21	15	3	19	25	8	18	7	1	2	95	0	0	0	0	0	D_0__Bacteria; D_1__Firmicutes; D_2__Clostridia; D_3__Clostridiales; D_4__Lachnospiraceae; D_5__uncultured; D_6__uncultured bacterium
OTU_3252	4	0	2	6	1	0	2	11	6	12	3	15	2	0	1	0	2	1	3	6	4	2	0	0	4	4	4	4	0	1	5	0	0	0	0	0	D_0__Bacteria; D_1__Bacteroidetes; D_2__Bacteroidia; D_3__Bacteroidales; D_4__Bacteroidaceae; D_5__Bacteroides
OTU_7978	1	0	1	0	0	0	2	1	5	0	0	0	0	0	0	0	0	0	1	0	0	2	1	0	1	0	1	0	0	0	0	0	0	0	0	0	D_0__Bacteria; D_1__Firmicutes; D_2__Clostridia; D_3__Clostridiales; D_4__Ruminococcaceae; D_5__uncultured
OTU_189	18	11	10	40	53	3	19	25	29	14	6	13	478	42	12	27	12	49	28	44	44	30	7	7	16	31	142	34	9	131	32	0	0	0	0	0	D_0__Bacteria; D_1__Firmicutes; D_2__Clostridia; D_3__Clostridiales; D_4__Family XI; D_5__Sedimentibacter; D_6__uncultured bacterium
OTU_4516	4	2	1	6	1	0	6	3	10	1	0	10	9	3	9	45	3	10	2	2	5	3	2	1	4	2	6	3	3	4	3	0	0	0	0	0	D_0__Bacteria; D_1__Proteobacteria; D_2__Alphaproteobacteria; D_3__Rhizobiales; D_4__Rhizobiaceae; D_5__Rhizobium; D_6__uncultured bacterium
OTU_178	2	2	2	2	0	0	2	0	3	2	1	2	7	2	1	4	2	6	0	2	2	4	0	1	3	10	8	12	0	0	1	2399	414	98	449	579	D_0__Bacteria; D_1__Actinobacteria; D_2__Actinobacteria; D_3__Bifidobacteriales; D_4__Bifidobacteriaceae; D_5__Bifidobacterium
OTU_5205	3	1	9	9	0	0	12	1	1	6	1	3	0	1	1	2	5	0	1	1	5	0	0	0	0	0	0	1	1	0	0	0	0	0	0	0	D_0__Bacteria; D_1__Firmicutes; D_2__Bacilli; D_3__Bacillales; D_4__Bacillaceae; D_5__Bacillus
OTU_3742	1	2	1	17	1	0	23	5	4	19	1	3	2	1	0	0	1	2	3	5	8	2	0	0	0	1	0	1	1	0	3	0	0	0	0	0	D_0__Bacteria; D_1__Firmicutes; D_2__Clostridia; D_3__Clostridiales; D_4__Lachnospiraceae; D_5__Lachnospiraceae NK4A136 group; D_6__uncultured bacterium
OTU_5536	7	2	15	7	2	0	8	10	8	3	2	27	4	2	2	0	11	31	3	5	15	3	3	10	5	12	11	0	3	2	50	0	0	0	0	0	D_0__Bacteria; D_1__Bacteroidetes; D_2__Bacteroidia; D_3__Bacteroidales; D_4__Bacteroidales S24-7 group; D_5__uncultured bacterium; D_6__uncultured bacterium
OTU_7760	1	0	0	0	0	0	0	1	0	0	1	1	0	0	2	0	1	0	1	0	0	0	0	0	1	0	0	0	1	0	1	0	0	0	0	0	D_0__Bacteria; D_1__Chloroflexi; D_2__Thermomicrobia; D_3__AKYG1722; D_4__uncultured Sphaerobacter sp.; D_5__uncultured Sphaerobacter sp.; D_6__uncultured Sphaerobacter sp.
OTU_6560	2	0	0	1	0	0	3	0	2	0	0	1	0	0	0	0	0	0	0	1	2	1	0	3	15	2	2	9	33	3	2	0	0	0	0	0	D_0__Bacteria; D_1__Firmicutes; D_2__Clostridia; D_3__Clostridiales; D_4__Eubacteriaceae; D_5__uncultured; D_6__uncultured bacterium
OTU_630	6	4	11	6	8	0	11	6	10	10	0	8	7	1	11	21	3	29	7	7	9	5	2	3	6	5	7	3	2	3	6	0	0	0	0	0	D_0__Bacteria; D_1__Proteobacteria; D_2__Alphaproteobacteria; D_3__Rhizobiales; D_4__Rhizobiaceae; D_5__Rhizobium
OTU_3965	2	0	14	10	0	0	2	3	0	5	0	0	1	0	0	1	0	1	5	0	2	17	0	0	0	0	1	0	0	0	0	0	0	0	0	0	Unassigned
OTU_4314	2	1	1	1	0	0	2	1	2	0	0	0	1	1	3	1	0	2	1	2	1	2	1	0	2	1	0	1	0	2	1	0	0	0	0	0	D_0__Bacteria; D_1__Firmicutes; D_2__Clostridia; D_3__Clostridiales; D_4__Ruminococcaceae; D_5__Ruminococcaceae NK4A214 group; D_6__uncultured bacterium
OTU_7660	1	0	0	1	2	1	1	1	0	0	0	0	0	0	0	0	0	0	3	0	1	5	0	0	0	0	0	0	0	0	2	0	0	0	0	0	D_0__Bacteria; D_1__Firmicutes; D_2__Clostridia; D_3__Clostridiales; D_4__Ruminococcaceae; D_5__Ruminococcaceae NK4A214 group; D_6__uncultured bacterium
OTU_3683	2	0	1	3	2	0	6	2	2	0	1	6	0	0	0	1	2	5	5	7	6	3	1	1	2	0	0	1	0	0	3	0	0	0	0	0	D_0__Bacteria; D_1__Firmicutes; D_2__Clostridia; D_3__Clostridiales; D_4__Lachnospiraceae; D_5__Lachnospiraceae NK4A136 group; D_6__uncultured bacterium
OTU_3625	4	0	4	7	3	1	6	4	5	4	1	7	4	1	8	7	1	11	0	1	7	0	0	0	3	0	2	1	3	4	2	0	2	0	1	0	D_0__Bacteria; D_1__Proteobacteria; D_2__Alphaproteobacteria; D_3__Rhizobiales; D_4__Hyphomicrobiaceae; D_5__Devosia
OTU_2142	1	1	4	7	0	0	1	2	5	0	1	3	2	0	0	0	0	11	4	7	2	1	0	1	6	6	4	1	2	0	24	0	0	0	0	0	D_0__Bacteria; D_1__Firmicutes; D_2__Clostridia; D_3__Clostridiales; D_4__Lachnospiraceae; D_5__uncultured; D_6__uncultured bacterium
OTU_894	5	0	6	7	4	1	25	4	1	2	3	0	6	2	6	0	0	30	2	8	9	4	2	5	8	4	10	2	6	1	26	0	0	0	0	0	D_0__Bacteria; D_1__Firmicutes; D_2__Clostridia; D_3__Clostridiales; D_4__Christensenellaceae; D_5__Christensenellaceae R-7 group; D_6__uncultured bacterium
OTU_1132	3	2	5	5	2	0	7	5	1	1	0	3	1	3	1	0	0	16	1	2	2	4	1	2	7	8	3	3	2	1	31	0	0	0	0	0	D_0__Bacteria; D_1__Firmicutes; D_2__Clostridia; D_3__Clostridiales; D_4__Ruminococcaceae; D_5__Ruminiclostridium 5; D_6__uncultured bacterium
OTU_1038	7	4	5	8	8	1	12	8	8	5	1	19	10	1	9	16	9	23	10	11	14	10	4	1	7	5	5	4	3	7	7	0	0	0	0	0	D_0__Bacteria; D_1__Proteobacteria; D_2__Alphaproteobacteria; D_3__Caulobacterales; D_4__Caulobacteraceae; D_5__Brevundimonas
OTU_662	10	3	27	8	15	1	16	15	9	3	2	26	4	1	1	3	8	109	1	7	10	7	3	19	11	16	21	9	1	4	161	0	0	0	0	0	D_0__Bacteria; D_1__Bacteroidetes; D_2__Bacteroidia; D_3__Bacteroidales; D_4__Bacteroidales S24-7 group; D_5__uncultured bacterium; D_6__uncultured bacterium
OTU_1293	5	0	5	2	1	1	6	4	6	0	2	8	1	0	0	1	2	1	3	2	3	0	1	1	3	3	1	1	1	0	10	0	0	0	0	0	D_0__Bacteria; D_1__Bacteroidetes; D_2__Cytophagia; D_3__Cytophagales; D_4__Flammeovirgaceae; D_5__Reichenbachiella; D_6__uncultured bacterium
OTU_1137	6	1	2	16	7	2	6	10	13	0	1	7	2	0	0	1	2	12	37	32	137	37	12	3	7	7	4	5	3	5	7	0	0	0	0	0	D_0__Bacteria; D_1__Firmicutes; D_2__Clostridia; D_3__Clostridiales; D_4__Lachnospiraceae; D_5__Lachnospiraceae NK4A136 group; D_6__uncultured bacterium
OTU_6810	2	0	2	3	2	1	0	0	1	0	0	1	0	0	0	0	1	0	0	1	4	0	0	0	1	0	0	1	0	1	1	0	0	0	0	0	D_0__Bacteria; D_1__Firmicutes; D_2__Clostridia; D_3__Clostridiales; D_4__Clostridiales vadinBB60 group; D_5__uncultured bacterium; D_6__uncultured bacterium
OTU_1994	2	0	1	1	1	0	0	1	5	0	0	2	1	0	1	2	0	4	1	0	1	1	0	2	2	0	0	2	0	2	1	0	0	0	0	0	D_0__Bacteria; D_1__Proteobacteria; D_2__Betaproteobacteria; D_3__Neisseriales; D_4__Neisseriaceae; D_5__Alysiella; D_6__uncultured bacterium
OTU_6417	3	1	5	1	3	0	3	3	7	3	1	6	0	1	1	1	3	3	3	4	5	3	1	2	2	3	3	4	5	5	4	0	0	0	0	0	D_0__Bacteria; D_1__Chloroflexi; D_2__Anaerolineae; D_3__Anaerolineales; D_4__Anaerolineaceae; D_5__uncultured; D_6__uncultured Chloroflexi bacterium
OTU_405	9	6	21	9	7	0	16	20	32	6	2	14	10	2	1	1	4	92	23	29	25	16	6	21	26	34	20	7	6	3	144	0	0	0	0	0	D_0__Bacteria; D_1__Firmicutes; D_2__Clostridia; D_3__Clostridiales; D_4__Lachnospiraceae; D_5__uncultured; D_6__uncultured bacterium
OTU_3412	2	0	1	1	3	0	2	1	5	3	1	5	1	0	2	4	0	1	2	0	0	1	0	0	0	2	2	0	0	0	3	0	0	0	0	0	D_0__Bacteria; D_1__Proteobacteria; D_2__Gammaproteobacteria; D_3__PYR10d3
OTU_6652	5	0	1	11	0	0	1	0	1	0	1	1	1	0	0	0	0	0	2	1	1	1	1	0	0	0	1	2	0	0	1	0	0	0	0	0	D_0__Bacteria; D_1__Firmicutes; D_2__Clostridia; D_3__Clostridiales; D_4__Christensenellaceae; D_5__Christensenellaceae R-7 group; D_6__uncultured bacterium
OTU_3286	5	0	0	1	0	0	0	1	0	0	0	1	2	0	0	2	0	0	1	1	0	0	1	0	1	0	0	2	0	2	0	0	0	0	0	0	Unassigned
OTU_2050	1	11	0	4	5	2	3	2	1	3	0	2	1	0	0	1	1	1	12	5	5	8	2	1	2	1	1	0	1	0	3	0	0	0	0	0	D_0__Bacteria; D_1__Firmicutes; D_2__Clostridia; D_3__Clostridiales; D_4__Ruminococcaceae; D_5__[Eubacterium] coprostanoligenes group; D_6__uncultured bacterium
OTU_3311	2	1	2	6	5	1	7	11	1	20	1	0	0	0	0	0	2	2	1	2	4	1	0	0	2	3	1	0	0	0	8	0	0	0	0	0	D_0__Bacteria; D_1__Bacteroidetes; D_2__Bacteroidia; D_3__Bacteroidales; D_4__Bacteroidales S24-7 group
OTU_4344	2	0	0	0	0	0	0	0	0	0	0	0	0	1	0	0	0	0	1	0	2	0	0	0	0	0	0	0	0	0	0	0	0	0	0	0	D_0__Bacteria; D_1__Firmicutes; D_2__Clostridia; D_3__Clostridiales; D_4__Ruminococcaceae; D_5__Oscillibacter; D_6__uncultured bacterium
OTU_1325	3	1	2	1	3	0	3	2	0	2	0	2	0	0	0	1	2	22	0	1	2	0	1	8	7	0	5	2	0	0	32	0	0	0	0	0	D_0__Bacteria; D_1__Bacteroidetes; D_2__Bacteroidia; D_3__Bacteroidales; D_4__Bacteroidales S24-7 group; D_5__uncultured bacterium; D_6__uncultured bacterium
OTU_2414	4	1	1	2	3	1	2	2	8	1	0	2	2	0	0	1	0	5	4	6	5	8	0	0	2	0	4	1	1	0	3	0	0	0	0	0	D_0__Bacteria; D_1__Firmicutes; D_2__Clostridia; D_3__Clostridiales; D_4__Lachnospiraceae; D_5__uncultured; D_6__uncultured bacterium
OTU_7292	1	0	0	0	0	0	8	1	2	0	0	0	0	0	0	0	0	0	0	0	1	0	0	0	0	0	0	0	2	0	0	0	0	0	0	0	D_0__Bacteria; D_1__Firmicutes; D_2__Clostridia; D_3__Clostridiales; D_4__Eubacteriaceae; D_5__Anaerofustis; D_6__uncultured bacterium
OTU_6336	1	0	2	3	2	1	1	0	0	0	0	0	0	1	0	0	1	0	3	3	3	2	2	1	0	3	0	0	0	0	0	0	0	0	0	0	D_0__Bacteria; D_1__Firmicutes; D_2__Clostridia; D_3__Clostridiales; D_4__Ruminococcaceae; D_5__Ruminococcaceae UCG-005; D_6__uncultured bacterium
OTU_359	8	0	6	7	8	1	5	4	3	3	2	0	85	3	15	24	2	16	3	12	5	4	1	2	3	9	24	8	5	17	11	0	0	0	0	0	D_0__Bacteria; D_1__Firmicutes; D_2__OPB54
OTU_5188	9	3	10	11	18	3	3	15	30	8	2	15	7	5	0	0	5	12	53	92	67	119	21	8	19	16	6	4	11	3	20	0	0	0	0	0	D_0__Bacteria; D_1__Firmicutes; D_2__Clostridia; D_3__Clostridiales; D_4__Lachnospiraceae; D_5__Lachnospiraceae NK4A136 group; D_6__uncultured bacterium
OTU_763	8	1	10	4	2	0	15	3	17	3	1	11	13	1	4	21	2	5	5	6	10	3	0	1	7	12	6	5	3	11	5	0	0	0	0	0	D_0__Bacteria; D_1__Proteobacteria; D_2__Gammaproteobacteria; D_3__Xanthomonadales; D_4__Xanthomonadaceae; D_5__Stenotrophomonas
OTU_7147	2	0	1	0	2	0	0	0	0	4	0	1	0	0	0	0	0	2	0	0	0	2	0	1	0	0	0	0	0	0	0	0	0	0	0	0	D_0__Bacteria; D_1__Bacteroidetes; D_2__Bacteroidia; D_3__Bacteroidales; D_4__Rikenellaceae; D_5__Alistipes; D_6__uncultured bacterium
OTU_805	4	1	3	65	10	1	59	3	5	1	0	3	0	0	0	0	0	2	5	7	5	3	0	1	0	2	0	3	0	0	5	0	0	0	0	0	D_0__Bacteria; D_1__Firmicutes; D_2__Clostridia; D_3__Clostridiales; D_4__Ruminococcaceae; D_5__Ruminococcus 1; D_6__uncultured bacterium
OTU_4313	2	0	0	0	0	0	0	0	0	0	0	1	6	0	6	10	0	3	0	0	1	0	0	0	1	0	0	0	0	2	0	0	0	0	0	0	D_0__Bacteria; D_1__Proteobacteria; D_2__Alphaproteobacteria; D_3__Rhizobiales; D_4__Methylobacteriaceae; D_5__Methylobacterium; D_6__uncultured bacterium
OTU_676	25	9	158	312	22	5	147	57	3	131	14	13	4	2	0	3	46	3	146	46	56	1149	97	5	28	27	18	11	1	2	3	0	0	0	0	0	D_0__Bacteria; D_1__Verrucomicrobia; D_2__Verrucomicrobiae; D_3__Verrucomicrobiales; D_4__Verrucomicrobiaceae; D_5__Akkermansia; D_6__uncultured bacterium
OTU_2634	1	0	3	5	7	0	3	4	3	2	0	8	0	1	1	1	4	28	2	4	4	0	0	4	6	5	5	3	1	0	44	0	0	0	0	0	D_0__Bacteria; D_1__Bacteroidetes; D_2__Bacteroidia; D_3__Bacteroidales; D_4__Bacteroidales S24-7 group; D_5__uncultured bacterium; D_6__uncultured bacterium
OTU_4535	6	2	7	5	6	0	12	7	7	3	2	7	6	2	5	16	6	8	3	3	7	4	1	0	9	5	37	12	2	3	4	0	0	0	0	0	D_0__Bacteria; D_1__Actinobacteria; D_2__Actinobacteria; D_3__Micrococcales; D_4__Microbacteriaceae; D_5__Curtobacterium
OTU_374	7	5	10	17	8	2	19	7	33	8	3	11	12	4	17	32	7	34	11	16	14	11	4	3	16	13	8	8	7	16	23	0	0	0	0	0	D_0__Bacteria; D_1__Proteobacteria; D_2__Alphaproteobacteria; D_3__Caulobacterales; D_4__Caulobacteraceae; D_5__Brevundimonas; D_6__uncultured bacterium
OTU_7241	3	1	1	0	1	1	1	2	2	1	0	1	0	0	0	0	0	5	0	0	3	0	0	0	0	0	1	0	0	0	8	0	0	0	0	0	D_0__Bacteria; D_1__Bacteroidetes; D_2__Bacteroidia; D_3__Bacteroidales; D_4__Bacteroidales S24-7 group; D_5__uncultured bacterium; D_6__uncultured bacterium
OTU_7650	7	2	4	8	2	0	13	3	7	0	0	8	5	0	0	4	1	4	4	2	7	5	2	1	6	7	6	4	5	2	3	0	0	0	0	0	D_0__Bacteria; D_1__Actinobacteria; D_2__Actinobacteria; D_3__Propionibacteriales; D_4__Nocardioidaceae; D_5__Marmoricola
OTU_1938	1	0	0	3	1	0	6	5	11	3	1	5	0	1	1	0	8	0	2	1	0	3	0	1	0	2	2	1	0	0	2	0	0	0	0	0	D_0__Bacteria; D_1__Firmicutes; D_2__Clostridia; D_3__Clostridiales; D_4__Lachnospiraceae; D_5__Blautia
OTU_5139	7	0	3	4	0	1	3	1	1	0	0	0	0	0	0	0	0	0	1	0	1	0	0	1	0	0	0	0	0	1	3	0	0	0	0	0	D_0__Bacteria; D_1__Firmicutes; D_2__Clostridia; D_3__Clostridiales; D_4__Family XIII; D_5__[Eubacterium] nodatum group; D_6__uncultured bacterium
OTU_6726	2	0	1	1	0	0	1	1	0	1	0	2	0	0	0	0	0	3	0	1	2	0	0	3	1	0	2	1	0	0	11	0	0	0	0	0	D_0__Bacteria; D_1__Bacteroidetes; D_2__Bacteroidia; D_3__Bacteroidales; D_4__Bacteroidales S24-7 group; D_5__uncultured bacterium; D_6__uncultured bacterium
OTU_1861	1	0	0	1	0	0	7	0	0	0	0	0	0	0	0	0	0	1	0	3	0	0	0	0	1	1	0	2	2	0	0	0	0	0	0	0	D_0__Bacteria; D_1__Actinobacteria; D_2__Coriobacteriia; D_3__Coriobacteriales; D_4__Coriobacteriaceae
OTU_1474	9	0	0	1	2	0	9	3	1	3	1	2	1	1	0	0	1	5	3	5	6	3	0	0	3	3	3	1	1	1	3	0	0	0	0	0	D_0__Bacteria; D_1__Firmicutes; D_2__Clostridia; D_3__Clostridiales; D_4__Gracilibacteraceae; D_5__Lutispora; D_6__uncultured bacterium
OTU_3956	6	0	5	0	5	0	15	15	18	5	9	311	0	0	0	1	8	4	1	1	5	2	1	0	2	3	2	2	0	7	7	0	0	0	0	0	D_0__Bacteria; D_1__Bacteroidetes; D_2__Bacteroidia; D_3__Bacteroidales; D_4__Bacteroidaceae; D_5__Bacteroides; D_6__uncultured organism
OTU_1314	2	0	0	0	2	0	0	5	5	0	0	6	0	0	0	35	1	0	0	0	0	0	1	0	0	0	1	0	0	0	0	0	0	0	0	0	D_0__Bacteria; D_1__Bacteroidetes; D_2__Bacteroidia; D_3__Bacteroidales; D_4__Bacteroidaceae; D_5__Bacteroides; D_6__uncultured bacterium
OTU_1010	1	1	1	17	3	1	2	4	6	1	0	2	1	0	1	2	0	1	5	46	17	29	1	2	5	12	4	0	3	1	3	0	0	0	0	0	D_0__Bacteria; D_1__Firmicutes; D_2__Clostridia; D_3__Clostridiales; D_4__Lachnospiraceae; D_5__uncultured; D_6__uncultured bacterium
OTU_3786	1	1	0	2	2	0	3	0	0	0	0	0	0	0	0	0	0	1	2	1	3	4	0	0	2	2	1	0	0	0	0	0	0	0	0	0	D_0__Bacteria; D_1__Firmicutes; D_2__Clostridia; D_3__Clostridiales; D_4__Ruminococcaceae
OTU_2537	2	0	1	2	0	0	1	0	3	0	0	0	0	0	1	2	0	1	0	1	1	1	0	2	3	31	1	3	0	5	0	0	0	0	0	0	D_0__Bacteria; D_1__Proteobacteria; D_2__Betaproteobacteria; D_3__Rhodocyclales; D_4__Rhodocyclaceae; D_5__Methyloversatilis
OTU_3211	5	1	1	0	0	0	3	1	1	1	1	0	0	0	1	1	1	0	2	5	5	1	1	2	2	3	1	2	2	3	1	0	0	0	0	0	D_0__Bacteria; D_1__Chloroflexi; D_2__Gitt-GS-136
OTU_2944	1	0	0	2	0	0	1	0	1	1	0	1	1	0	0	0	0	0	1	2	2	0	1	0	0	0	1	2	0	0	0	0	0	0	0	0	D_0__Bacteria; D_1__Actinobacteria; D_2__Actinobacteria; D_3__Propionibacteriales; D_4__Nocardioidaceae; D_5__Marmoricola; D_6__uncultured bacterium
OTU_1434	2	0	0	2	1	0	33	0	1	0	0	0	1	0	0	0	0	1	1	2	2	2	0	0	1	0	0	0	0	0	0	0	0	0	0	0	Unassigned
OTU_2137	5	0	1	4	2	1	4	13	3	5	2	11	1	2	0	1	3	15	4	4	7	4	2	1	5	5	2	2	0	0	25	0	0	0	0	0	D_0__Bacteria; D_1__Bacteroidetes; D_2__Bacteroidia; D_3__Bacteroidales; D_4__Bacteroidales S24-7 group
OTU_2660	2	0	0	1	1	0	0	0	2	0	0	0	0	0	0	0	0	0	2	2	1	0	0	0	0	2	0	0	0	0	1	0	0	0	0	0	D_0__Bacteria; D_1__Firmicutes; D_2__Clostridia; D_3__Clostridiales; D_4__Ruminococcaceae; D_5__uncultured
OTU_2287	2	0	1	2	1	0	1	0	2	0	0	3	3	0	7	14	0	4	0	0	0	0	0	0	2	1	0	0	0	3	3	0	0	0	0	0	D_0__Bacteria; D_1__Proteobacteria; D_2__Alphaproteobacteria; D_3__Rhizobiales; D_4__Methylobacteriaceae; D_5__Methylobacterium; D_6__uncultured bacterium
OTU_1489	3	1	2	6	0	0	7	3	11	6	0	4	3	1	3	5	1	7	6	3	3	3	3	1	2	2	3	0	4	3	4	0	0	0	0	0	D_0__Bacteria; D_1__Gemmatimonadetes; D_2__Gemmatimonadetes; D_3__S0134 terrestrial group; D_4__uncultured bacterium; D_5__uncultured bacterium; D_6__uncultured bacterium
OTU_985	3	0	9	6	5	1	7	5	16	5	1	9	9	2	11	12	2	22	4	9	14	4	2	1	7	6	3	4	3	5	7	0	0	0	0	0	D_0__Bacteria; D_1__Proteobacteria; D_2__Alphaproteobacteria; D_3__Rhodobacterales; D_4__Rhodobacteraceae; D_5__Gemmobacter; D_6__uncultured bacterium
OTU_438	3	0	2	3	1	1	6	1	4	1	1	1	2	0	2	3	2	4	4	5	6	2	0	1	38	13	6	58	68	12	22	0	0	0	0	0	Unassigned
OTU_235	6	1	13	6	6	0	10	15	34	19	2	11	13	3	22	38	1	6	9	7	5	5	1	16	88	774	5	95	11	98	10	0	0	0	0	0	D_0__Bacteria; D_1__Proteobacteria; D_2__Betaproteobacteria; D_3__Rhodocyclales; D_4__Rhodocyclaceae; D_5__Azospira; D_6__uncultured bacterium
OTU_1211	2	0	1	3	2	0	2	6	2	0	0	2	4	1	5	6	1	1	3	1	1	1	1	0	0	5	3	1	2	0	1	0	0	0	0	0	D_0__Bacteria; D_1__Proteobacteria; D_2__Alphaproteobacteria; D_3__Rhodospirillales; D_4__Acetobacteraceae; D_5__Acetobacter
OTU_5437	2	0	0	2	1	0	0	0	1	0	0	0	0	0	0	0	0	0	2	1	0	2	0	1	0	0	0	0	0	0	1	0	0	0	0	0	D_0__Bacteria; D_1__Firmicutes; D_2__Clostridia; D_3__Clostridiales; D_4__Lachnospiraceae; D_5__Hungatella; D_6__uncultured bacterium
OTU_2700	3	0	2	1	2	0	1	3	0	0	0	5	2	1	0	0	0	4	0	1	3	0	1	1	1	1	4	0	0	0	10	0	0	0	0	0	Unassigned
OTU_2388	5	4	6	9	12	1	24	57	2	10	6	6	6	1	1	0	19	15	3	2	12	1	1	3	6	1	7	2	0	0	25	0	0	0	0	0	D_0__Bacteria; D_1__Bacteroidetes; D_2__Bacteroidia; D_3__Bacteroidales; D_4__Bacteroidales S24-7 group; D_5__uncultured bacterium; D_6__uncultured bacterium
OTU_5147	1	0	1	0	1	0	4	2	8	2	0	0	2	0	0	2	1	1	3	1	1	0	0	0	0	3	0	1	0	0	0	0	0	0	0	0	D_0__Bacteria; D_1__Proteobacteria; D_2__Gammaproteobacteria; D_3__PYR10d3; D_4__uncultured bacterium; D_5__uncultured bacterium; D_6__uncultured bacterium
OTU_6791	2	0	0	0	0	0	0	0	0	0	0	0	0	0	0	0	0	0	0	0	0	0	0	0	0	0	0	0	0	0	0	0	0	0	0	0	Unassigned
OTU_687	8	3	6	29	7	2	3	10	21	1	1	7	4	3	1	2	1	7	8	38	42	55	12	5	8	10	6	1	1	2	7	0	0	0	0	0	D_0__Bacteria; D_1__Firmicutes; D_2__Clostridia; D_3__Clostridiales; D_4__Lachnospiraceae; D_5__uncultured; D_6__uncultured bacterium
OTU_828	6	0	8	13	3	0	16	11	11	8	5	11	4	2	5	11	3	13	3	4	3	9	4	0	4	7	4	6	7	2	2	0	0	0	0	0	D_0__Bacteria; D_1__Gemmatimonadetes; D_2__Gemmatimonadetes; D_3__S0134 terrestrial group; D_4__uncultured Gemmatimonadetes bacterium; D_5__uncultured Gemmatimonadetes bacterium; D_6__uncultured Gemmatimonadetes bacterium
OTU_5148	5	0	2	2	2	0	3	3	3	3	0	6	2	0	0	0	3	4	2	7	6	7	0	1	3	0	3	0	0	3	6	0	0	0	0	0	D_0__Bacteria; D_1__Firmicutes; D_2__Clostridia; D_3__Clostridiales; D_4__Lachnospiraceae; D_5__uncultured; D_6__uncultured bacterium
OTU_6798	1	0	0	0	0	0	1	0	0	0	0	0	0	0	0	0	0	0	0	3	1	0	0	0	0	2	1	0	0	0	0	0	0	0	0	0	Unassigned
OTU_6801	1	1	1	0	3	0	0	0	1	0	0	0	0	0	0	0	0	1	1	1	1	0	0	1	0	0	1	0	1	0	4	0	0	0	0	0	D_0__Bacteria; D_1__Firmicutes; D_2__Clostridia; D_3__Clostridiales; D_4__Ruminococcaceae; D_5__Ruminiclostridium 5; D_6__uncultured bacterium
OTU_4851	1	0	1	0	1	0	2	0	2	0	1	2	1	0	0	0	0	3	1	0	1	0	0	0	1	1	1	0	1	1	4	0	0	0	0	0	D_0__Bacteria; D_1__Bacteroidetes; D_2__Bacteroidia; D_3__Bacteroidales; D_4__Bacteroidales S24-7 group; D_5__uncultured bacterium; D_6__uncultured bacterium
OTU_503	4	37	3	20	8	3	9	11	11	5	1	17	7	7	1	2	1	6	20	95	17	9	13	6	22	18	4	2	10	6	13	0	0	0	0	0	D_0__Bacteria; D_1__Firmicutes; D_2__Clostridia; D_3__Clostridiales; D_4__Lachnospiraceae; D_5__[Eubacterium] ruminantium group; D_6__uncultured bacterium
OTU_715	2	5	1	9	3	4	3	2	2	1	1	2	2	1	2	0	1	3	12	20	3	16	11	5	2	9	7	5	2	1	7	0	0	0	0	0	D_0__Bacteria; D_1__Firmicutes; D_2__Clostridia; D_3__Clostridiales; D_4__Ruminococcaceae; D_5__Ruminococcus 2; D_6__uncultured bacterium
OTU_1184	8	3	5	14	5	3	13	3	12	2	0	4	16	3	2	13	1	6	6	6	8	3	3	12	11	34	18	12	0	7	9	0	0	0	0	0	D_0__Bacteria; D_1__Firmicutes; D_2__Clostridia; D_3__Clostridiales; D_4__Ruminococcaceae; D_5__Faecalibacterium; D_6__uncultured bacterium
OTU_4934	3	13	2	3	4	0	6	1	2	0	0	1	2	0	0	2	1	2	2	21	34	8	2	1	2	3	6	2	2	3	1	0	0	0	0	0	D_0__Bacteria; D_1__Firmicutes; D_2__Clostridia; D_3__Clostridiales; D_4__Lachnospiraceae; D_5__Lachnospiraceae UCG-008; D_6__uncultured bacterium
OTU_7460	3	1	1	5	4	0	2	2	1	0	0	2	2	0	0	0	0	5	2	0	6	1	0	2	2	1	1	0	0	0	6	0	0	0	0	0	D_0__Bacteria; D_1__Bacteroidetes; D_2__Bacteroidia; D_3__Bacteroidales; D_4__Bacteroidales S24-7 group; D_5__uncultured bacterium; D_6__uncultured bacterium
OTU_5381	1	0	0	0	0	0	0	0	0	0	0	0	0	0	0	0	0	0	0	2	0	0	0	0	0	0	0	1	0	0	1	0	0	0	0	0	D_0__Bacteria; D_1__Bacteroidetes; D_2__Bacteroidia; D_3__Bacteroidales; D_4__Rikenellaceae; D_5__Rikenella; D_6__uncultured bacterium
OTU_2424	3	1	0	1	1	0	1	0	1	0	0	0	1	0	0	0	0	1	0	7	4	5	0	0	4	1	2	1	1	1	2	0	0	0	0	0	D_0__Bacteria; D_1__Tenericutes; D_2__Mollicutes; D_3__Mollicutes RF9; D_4__uncultured bacterium; D_5__uncultured bacterium; D_6__uncultured bacterium
OTU_753	7	1	1	1	59	0	8	64	34	3	26	61	2	2	0	1	53	3	2	0	2	0	1	1	3	3	3	1	0	2	7	0	0	0	0	0	Unassigned
OTU_4807	1	0	11	0	0	0	0	0	0	0	0	0	0	0	0	1	1	0	0	2	0	1	1	0	0	0	1	0	0	0	0	0	0	0	0	0	Unassigned
OTU_1992	2	2	3	2	3	1	2	3	11	0	1	5	1	1	0	0	1	0	2	5	10	7	1	2	0	2	4	1	2	1	1	0	0	0	0	0	D_0__Bacteria; D_1__Firmicutes; D_2__Clostridia; D_3__Clostridiales; D_4__Lachnospiraceae; D_5__Lachnoclostridium; D_6__uncultured bacterium
OTU_5116	1	0	1	2	0	0	0	0	1	0	1	0	0	0	0	0	0	1	3	1	2	0	0	0	0	1	2	0	0	1	1	0	0	0	0	0	D_0__Bacteria; D_1__Firmicutes; D_2__Clostridia; D_3__Clostridiales; D_4__Ruminococcaceae; D_5__Ruminiclostridium 6; D_6__uncultured bacterium
OTU_7420	1	0	2	2	2	0	7	2	0	2	0	0	0	0	0	0	2	0	1	0	0	1	0	0	0	0	0	0	0	0	0	0	0	0	0	0	D_0__Bacteria; D_1__Verrucomicrobia; D_2__Verrucomicrobiae; D_3__Verrucomicrobiales; D_4__Verrucomicrobiaceae; D_5__Akkermansia; D_6__uncultured bacterium
OTU_2555	3	0	0	23	1	1	0	2	0	0	1	1	1	0	0	0	1	0	2	5	4	3	0	1	6	0	5	1	1	0	0	0	0	0	0	0	D_0__Bacteria; D_1__Firmicutes; D_2__Clostridia; D_3__Clostridiales; D_4__Clostridiales vadinBB60 group; D_5__uncultured bacterium; D_6__uncultured bacterium
OTU_1083	5	1	8	7	11	1	9	5	4	3	0	14	3	0	2	6	8	6	6	4	9	9	2	1	3	7	6	1	3	6	6	0	0	0	0	0	D_0__Bacteria; D_1__Planctomycetes; D_2__Phycisphaerae; D_3__WD2101 soil group; D_4__uncultured bacterium; D_5__uncultured bacterium; D_6__uncultured bacterium
OTU_4615	1	0	3	0	0	0	2	3	1	2	0	1	2	0	1	3	1	4	0	1	0	2	0	0	2	2	0	1	0	0	1	0	0	0	0	0	D_0__Bacteria; D_1__Proteobacteria; D_2__Gammaproteobacteria; D_3__Acidithiobacillales; D_4__KCM-B-112; D_5__uncultured gamma proteobacterium; D_6__uncultured gamma proteobacterium
OTU_3010	2	0	0	0	1	0	1	1	4	0	1	0	1	0	0	0	0	0	3	23	3	3	1	0	2	2	0	0	0	2	1	0	0	0	0	0	D_0__Bacteria; D_1__Firmicutes; D_2__Clostridia; D_3__Clostridiales; D_4__Ruminococcaceae; D_5__Ruminococcaceae NK4A214 group; D_6__uncultured bacterium
OTU_1744	3	0	2	2	0	1	2	2	2	0	0	0	1	0	0	1	0	1	2	1	1	0	1	0	2	0	1	1	1	0	0	0	0	0	0	0	D_0__Bacteria; D_1__Actinobacteria; D_2__Coriobacteriia; D_3__Coriobacteriales; D_4__Coriobacteriaceae; D_5__uncultured; D_6__uncultured soil bacterium
OTU_732	10	2	23	14	6	2	22	26	36	22	2	23	5	2	11	25	9	17	9	12	13	5	1	4	9	17	3	8	4	8	10	0	0	0	0	0	D_0__Bacteria; D_1__Proteobacteria; D_2__Gammaproteobacteria; D_3__Xanthomonadales; D_4__Xanthomonadaceae; D_5__Luteibacter; D_6__uncultured bacterium
OTU_1145	5	2	2	4	4	0	2	5	2	1	1	6	15	0	0	0	1	9	0	16	3	0	0	3	19	5	8	3	14	0	15	0	0	0	0	0	D_0__Bacteria; D_1__Bacteroidetes; D_2__Bacteroidia; D_3__Bacteroidales; D_4__Bacteroidales S24-7 group; D_5__uncultured bacterium; D_6__uncultured bacterium
OTU_168	28	38	7	83	38	10	43	21	54	7	2	17	17	8	3	7	10	14	40	62	233	237	48	8	20	25	22	11	8	15	25	0	0	0	0	0	D_0__Bacteria; D_1__Firmicutes; D_2__Clostridia; D_3__Clostridiales; D_4__Ruminococcaceae; D_5__Ruminococcaceae UCG-013; D_6__uncultured bacterium
OTU_77	39	24	38	78	43	12	63	116	124	27	19	77	22	12	3	21	30	43	120	1379	247	332	58	39	179	94	57	16	35	23	60	0	0	0	0	0	D_0__Bacteria; D_1__Firmicutes; D_2__Clostridia; D_3__Clostridiales; D_4__Lachnospiraceae; D_5__Lachnoclostridium
OTU_6015	3	4	7	16	0	0	0	1	0	2	0	2	2	1	0	0	0	2	1	3	1	6	0	0	2	0	1	1	0	0	2	0	0	0	0	0	D_0__Bacteria; D_1__Firmicutes; D_2__Clostridia; D_3__Clostridiales; D_4__Ruminococcaceae; D_5__Ruminococcaceae UCG-014; D_6__uncultured bacterium
OTU_1039	3	0	3	3	2	0	4	8	4	1	1	7	4	2	1	2	4	5	4	2	1	6	2	1	5	6	1	4	1	4	4	0	0	0	0	0	D_0__Bacteria; D_1__Chloroflexi; D_2__Anaerolineae; D_3__Anaerolineales; D_4__Anaerolineaceae; D_5__uncultured; D_6__uncultured bacterium
OTU_515	4	0	7	3	2	0	2	10	137	1	2	5	0	0	0	1	2	2	2	11	9	5	2	2	3	2	3	1	0	1	7	0	0	0	0	0	D_0__Bacteria; D_1__Firmicutes; D_2__Clostridia; D_3__Clostridiales; D_4__Lachnospiraceae
OTU_2868	2	0	1	2	0	0	11	4	4	2	1	2	1	0	0	0	3	1	0	1	0	0	0	0	0	2	4	1	1	1	3	0	0	0	0	0	D_0__Bacteria; D_1__Firmicutes; D_2__Bacilli; D_3__Bacillales; D_4__Bacillaceae; D_5__Bacillus
OTU_2703	1	3	0	8	1	2	0	0	2	1	0	2	2	0	0	0	0	1	2	3	2	1	1	0	1	3	0	0	1	0	1	0	0	0	0	0	D_0__Bacteria; D_1__Firmicutes; D_2__Clostridia; D_3__Clostridiales; D_4__Ruminococcaceae; D_5__Ruminiclostridium 9; D_6__uncultured bacterium
OTU_4966	1	0	3	4	3	1	2	1	1	0	0	5	1	0	0	1	0	5	0	1	3	0	0	3	1	0	2	1	0	3	5	0	0	0	0	0	D_0__Bacteria; D_1__Bacteroidetes; D_2__Bacteroidia; D_3__Bacteroidales; D_4__Bacteroidales S24-7 group; D_5__uncultured bacterium; D_6__uncultured bacterium
OTU_4007	6	0	0	1	2	1	7	2	5	1	2	90	0	0	0	0	6	3	1	1	3	0	0	0	1	1	0	0	0	10	5	0	0	0	0	0	D_0__Bacteria; D_1__Bacteroidetes; D_2__Bacteroidia; D_3__Bacteroidales; D_4__Bacteroidaceae; D_5__Bacteroides; D_6__uncultured organism
OTU_3596	1	0	0	0	0	0	0	0	0	0	1	1	0	0	0	1	1	0	0	0	0	0	0	2	5	2	1	0	0	0	0	0	0	0	0	0	D_0__Bacteria; D_1__Bacteroidetes; D_2__Bacteroidia; D_3__Bacteroidales; D_4__Bacteroidales S24-7 group; D_5__uncultured bacterium; D_6__uncultured bacterium
OTU_4498	6	3	10	4	2	0	8	6	12	5	0	6	21	6	33	68	1	5	3	0	3	3	0	1	9	38	4	9	1	13	2	0	0	0	0	0	D_0__Bacteria; D_1__Proteobacteria; D_2__Betaproteobacteria; D_3__Burkholderiales; D_4__Oxalobacteraceae; D_5__Massilia; D_6__uncultured bacterium
OTU_1918	6	1	4	7	1	1	10	8	7	4	1	7	8	0	5	13	4	9	6	5	2	3	3	1	6	9	3	5	3	9	3	0	0	0	0	0	D_0__Bacteria; D_1__Proteobacteria; D_2__Alphaproteobacteria; D_3__Rhizobiales; D_4__Brucellaceae
OTU_1108	4	1	4	3	5	0	11	5	4	3	1	4	8	2	8	19	2	10	3	11	4	3	1	1	5	3	2	5	1	4	3	4	0	0	3	7	D_0__Bacteria; D_1__Proteobacteria; D_2__Alphaproteobacteria; D_3__Rhizobiales; D_4__Phyllobacteriaceae; D_5__Phyllobacterium
OTU_703	3	22	12	17	40	8	19	19	21	4	3	7	4	4	2	6	2	6	50	69	89	33	12	17	47	34	19	24	18	10	21	0	0	0	0	0	D_0__Bacteria; D_1__Firmicutes; D_2__Clostridia; D_3__Clostridiales
OTU_4645	1	0	0	0	0	0	0	0	0	0	0	0	0	0	0	0	2	1	0	0	0	0	0	0	0	0	1	0	0	0	1	0	0	0	0	0	D_0__Bacteria; D_1__Actinobacteria; D_2__Acidimicrobiia; D_3__Acidimicrobiales; D_4__Iamiaceae; D_5__Iamia; D_6__uncultured Acidimicrobidae bacterium
OTU_2578	2	0	0	2	0	0	8	0	0	0	0	3	0	0	0	0	1	0	0	1	0	0	0	0	0	0	0	0	0	0	0	0	0	0	0	0	D_0__Bacteria; D_1__Firmicutes; D_2__Clostridia; D_3__Clostridiales
OTU_2345	1	2	4	1	3	0	2	4	2	2	1	1	4	0	3	8	2	13	4	2	3	5	0	0	0	6	1	1	2	3	2	0	0	0	0	1	D_0__Bacteria; D_1__Proteobacteria; D_2__Alphaproteobacteria; D_3__Rhizobiales; D_4__Hyphomicrobiaceae; D_5__Devosia; D_6__Devosia riboflavina
OTU_2931	1	0	1	0	1	0	0	1	4	0	0	0	0	1	0	0	0	0	1	0	0	0	0	0	0	0	0	0	0	1	1	0	0	0	0	0	D_0__Bacteria; D_1__Firmicutes; D_2__Clostridia; D_3__Clostridiales; D_4__Ruminococcaceae
OTU_2156	1	1	0	5	6	0	6	5	3	2	1	2	1	0	1	0	0	2	2	5	5	3	0	0	8	3	0	2	3	3	0	0	0	0	0	0	D_0__Bacteria; D_1__Chloroflexi; D_2__Anaerolineae; D_3__Anaerolineales; D_4__Anaerolineaceae; D_5__Anaerolinea; D_6__uncultured Chloroflexi bacterium
OTU_4462	2	1	5	5	3	1	1	0	0	2	0	1	0	1	0	0	0	0	1	3	1	0	0	0	1	0	0	1	0	1	0	0	0	0	0	0	D_0__Bacteria; D_1__Firmicutes; D_2__Clostridia; D_3__Clostridiales; D_4__Ruminococcaceae; D_5__Ruminococcaceae UCG-013; D_6__uncultured bacterium
OTU_993	5	2	4	5	7	0	18	9	4	8	2	6	4	1	2	7	2	5	3	4	11	5	1	2	3	7	4	3	4	2	3	27	4	0	4	5	D_0__Bacteria; D_1__Firmicutes; D_2__Negativicutes; D_3__Selenomonadales; D_4__Veillonellaceae; D_5__Veillonella; D_6__uncultured bacterium
OTU_6728	5	0	2	1	2	0	0	2	0	0	1	4	0	0	0	0	1	8	0	0	3	2	0	2	2	5	1	0	0	1	15	0	0	0	0	0	D_0__Bacteria; D_1__Bacteroidetes; D_2__Bacteroidia; D_3__Bacteroidales; D_4__Bacteroidales S24-7 group; D_5__uncultured bacterium; D_6__uncultured bacterium
OTU_5515	2	3	0	10	5	3	6	0	1	2	0	2	1	1	0	0	1	3	4	7	5	10	1	0	1	1	0	1	1	0	2	0	0	0	0	0	D_0__Bacteria; D_1__Firmicutes; D_2__Clostridia; D_3__Clostridiales; D_4__Ruminococcaceae; D_5__Ruminococcaceae UCG-013; D_6__uncultured bacterium
OTU_3410	5	1	15	3	6	0	6	8	4	2	0	7	0	2	0	6	5	38	1	2	5	2	2	7	7	12	8	2	2	1	85	0	0	0	0	0	D_0__Bacteria; D_1__Bacteroidetes; D_2__Bacteroidia; D_3__Bacteroidales; D_4__Bacteroidales S24-7 group; D_5__uncultured bacterium; D_6__uncultured bacterium
OTU_3011	2	0	1	2	3	0	2	3	4	0	0	13	1	0	0	0	0	2	3	1	4	1	0	0	1	1	2	1	0	1	6	56	8	1	10	13	D_0__Bacteria; D_1__Bacteroidetes; D_2__Bacteroidia; D_3__Bacteroidales; D_4__Prevotellaceae; D_5__Prevotella 9; D_6__uncultured bacterium
OTU_5217	11	7	4	31	4	1	2	3	7	3	0	5	2	0	0	0	1	2	14	55	19	17	12	1	2	4	4	2	6	1	6	0	0	0	0	0	D_0__Bacteria; D_1__Firmicutes; D_2__Clostridia; D_3__Clostridiales; D_4__Ruminococcaceae; D_5__uncultured
OTU_1832	7	2	0	3	2	1	6	3	0	1	1	4	2	0	0	1	1	7	2	2	5	2	0	2	7	3	2	0	0	0	20	0	0	0	0	0	Unassigned
OTU_1561	3	0	1	0	2	0	1	2	1	0	0	64	2	0	0	0	0	0	0	0	0	0	0	0	0	0	0	0	0	0	0	0	0	0	0	0	Unassigned
OTU_798	6	3	6	25	13	1	18	5	3	2	3	0	1	0	0	2	5	1	7	13	13	10	1	0	4	2	3	1	1	1	3	0	0	0	0	0	D_0__Bacteria; D_1__Firmicutes; D_2__Clostridia; D_3__Clostridiales; D_4__Ruminococcaceae; D_5__Oscillibacter
OTU_2444	1	1	0	2	2	0	0	0	3	1	0	0	0	0	0	0	0	0	3	4	6	0	1	2	2	7	5	0	3	1	3	0	0	0	0	0	D_0__Bacteria; D_1__Firmicutes; D_2__Clostridia; D_3__Clostridiales; D_4__Clostridiales vadinBB60 group; D_5__uncultured bacterium; D_6__uncultured bacterium
OTU_1094	11	1	4	6	16	1	9	8	5	2	0	9	8	2	1	2	0	8	10	14	10	41	4	5	10	12	5	6	5	3	26	0	0	0	0	0	D_0__Bacteria; D_1__Firmicutes; D_2__Clostridia; D_3__Clostridiales; D_4__Ruminococcaceae; D_5__Ruminococcus 2; D_6__uncultured rumen bacterium
OTU_3886	1	2	4	8	6	1	8	2	7	1	3	5	2	0	0	1	2	12	5	14	10	13	1	5	3	5	5	3	0	1	10	0	0	0	0	0	D_0__Bacteria; D_1__Firmicutes; D_2__Clostridia; D_3__Clostridiales; D_4__Lachnospiraceae; D_5__Lachnospiraceae NK4A136 group; D_6__uncultured bacterium
OTU_935	7	3	3	12	9	1	21	4	15	10	3	15	2	2	5	9	5	22	12	10	12	15	3	4	6	13	11	5	9	10	12	0	0	0	0	0	D_0__Bacteria; D_1__Acidobacteria; D_2__Holophagae; D_3__Subgroup 7; D_4__uncultured Acidobacterium sp.; D_5__uncultured Acidobacterium sp.; D_6__uncultured Acidobacterium sp.
OTU_1786	2	2	2	4	4	1	1	0	1	0	0	2	2	1	0	1	0	0	3	11	7	13	0	0	3	3	2	2	2	1	1	0	0	0	0	0	D_0__Bacteria; D_1__Tenericutes; D_2__Mollicutes; D_3__Mollicutes RF9; D_4__uncultured bacterium; D_5__uncultured bacterium; D_6__uncultured bacterium
OTU_5842	1	0	0	2	0	0	0	1	0	0	0	0	0	0	0	0	0	0	0	1	0	2	0	0	0	0	0	0	0	0	0	0	0	0	0	0	D_0__Bacteria; D_1__Firmicutes; D_2__Clostridia; D_3__Clostridiales; D_4__Ruminococcaceae; D_5__Ruminococcaceae NK4A214 group; D_6__uncultured bacterium
OTU_379	8	10	5	31	17	4	10	17	30	3	2	10	4	3	1	0	3	8	20	53	218	43	9	4	12	10	10	0	1	3	14	0	0	0	0	0	D_0__Bacteria; D_1__Firmicutes; D_2__Clostridia; D_3__Clostridiales; D_4__Lachnospiraceae; D_5__Lachnospiraceae NK4A136 group; D_6__uncultured bacterium
OTU_6620	14	2	9	13	10	1	18	9	13	2	1	5	7	1	2	5	2	7	3	16	7	10	2	12	293	67	26	393	501	78	74	0	0	0	0	0	Unassigned
OTU_1522	3	3	0	4	7	2	2	7	11	0	2	3	2	0	1	2	1	2	5	92	15	18	0	1	8	5	0	0	0	2	2	0	0	0	0	0	D_0__Bacteria; D_1__Firmicutes; D_2__Clostridia; D_3__Clostridiales; D_4__Lachnospiraceae
OTU_7056	3	3	0	2	68	2	1	3	0	0	0	3	1	1	0	2	0	2	3	2	5	6	0	3	2	4	3	1	0	0	7	0	0	0	0	0	D_0__Bacteria; D_1__Firmicutes; D_2__Clostridia; D_3__Clostridiales; D_4__Lachnospiraceae; D_5__Lachnospiraceae NC2004 group; D_6__uncultured bacterium
OTU_3394	2	0	1	1	0	0	1	1	2	1	0	0	3	0	0	1	1	1	2	0	1	1	0	1	0	2	1	0	0	2	0	0	0	0	0	0	D_0__Bacteria; D_1__Chloroflexi; D_2__Thermomicrobia; D_3__JG30-KF-CM45; D_4__uncultured bacterium; D_5__uncultured bacterium; D_6__uncultured bacterium
OTU_5156	4	0	2	0	2	0	0	10	5	1	2	29	0	0	1	0	0	3	2	0	1	0	0	0	0	0	1	0	1	0	0	0	0	0	0	0	D_0__Bacteria; D_1__Bacteroidetes; D_2__Bacteroidia; D_3__Bacteroidales; D_4__Bacteroidaceae; D_5__Bacteroides; D_6__uncultured bacterium
OTU_3436	1	0	0	0	1	0	1	1	0	2	0	0	0	0	1	4	0	3	0	0	1	1	0	0	0	2	0	1	1	1	0	0	0	0	0	0	D_0__Bacteria; D_1__Proteobacteria; D_2__Alphaproteobacteria; D_3__Sphingomonadales; D_4__Sphingomonadaceae; D_5__Sphingosinicella
OTU_1466	10	0	1	8	5	0	12	29	14	3	0	3	0	1	0	2	3	3	2	6	7	2	1	0	2	1	1	0	0	1	2	0	0	0	0	0	D_0__Bacteria; D_1__Firmicutes; D_2__Clostridia; D_3__Clostridiales; D_4__Lachnospiraceae; D_5__Coprococcus 1
OTU_4969	2	0	0	7	1	0	1	1	1	0	0	0	0	0	0	0	0	1	3	1	5	4	0	0	7	3	0	0	1	0	0	0	0	0	0	0	D_0__Bacteria; D_1__Firmicutes; D_2__Clostridia; D_3__Clostridiales; D_4__Lachnospiraceae
OTU_5318	1	1	1	10	2	0	5	4	3	0	1	3	1	0	0	1	0	2	3	34	13	3	0	6	18	15	6	3	5	3	3	0	0	0	0	0	D_0__Bacteria; D_1__Firmicutes; D_2__Clostridia; D_3__Clostridiales; D_4__Christensenellaceae; D_5__Christensenellaceae R-7 group; D_6__uncultured bacterium
OTU_5763	2	6	0	3	1	0	0	1	3	0	0	1	1	0	0	0	1	0	3	5	4	9	1	1	1	1	4	0	2	1	0	0	0	0	0	0	D_0__Bacteria; D_1__Firmicutes; D_2__Clostridia; D_3__Clostridiales; D_4__Ruminococcaceae
OTU_772	5	2	14	8	5	2	13	7	18	5	0	11	15	0	6	16	0	10	7	6	5	3	0	2	12	29	3	7	6	7	5	0	0	0	0	0	D_0__Bacteria; D_1__Proteobacteria; D_2__Betaproteobacteria; D_3__Nitrosomonadales; D_4__Gallionellaceae
OTU_6495	4	0	11	2	1	0	4	0	13	4	0	3	2	0	1	2	0	1	0	0	0	0	0	0	1	6	0	4	0	1	0	0	0	0	0	0	D_0__Bacteria; D_1__Proteobacteria; D_2__Gammaproteobacteria; D_3__Enterobacteriales; D_4__Enterobacteriaceae; D_5__Enterobacter; D_6__uncultured bacterium
OTU_5346	17	5	3	32	14	2	15	11	20	4	4	9	13	2	1	2	2	7	21	106	145	55	16	9	19	15	8	4	5	6	4	0	0	0	0	0	D_0__Bacteria; D_1__Firmicutes; D_2__Clostridia; D_3__Clostridiales; D_4__Ruminococcaceae; D_5__Ruminiclostridium 9; D_6__uncultured bacterium
[truncated: 4,437 more rows]
