# Supplementary material for: The underlying microbial mechanism of epizootic rabbit enteropathy triggered by a low fiber diet
Source: Sci Rep. 2018 Aug 21;8:12489. doi: 10.1038/s41598-018-30178-2 (PMC6104036; doi:10.1038/s41598-018-30178-2)
Supplement: Supplementary file 15 — taxa summary original data [file 41598_2018_30178_MOESM15_ESM.xlsx]

## Sheet: Taxa_summary_Phylum
	NS1	NS2	NS3	NS4	NS5	NS6	Ave	NC1	NC2	NC3	NC4	NC5	NC6	AVE	NI1	NI2	NI3	NI4	NI5	NI6	Ave	ES1	ES2	ES3	ES4	ES5	ES6	Ave	EC1	EC2	EC3	EC4	EC5	EC6	AVE	EI1	EI2	EI3	EI4	EI5	EI6	AVE
k__Bacteria | p__Firmicutes	0.426174	0.488816	0.517843	0.471055	0.365474	0.406863	0.446038	0.738961	0.77985	0.672166	0.705578	0.733615	0.696766	0.721156	0.424444	0.466344	0.470115	0.366149	0.399036	0.375251	0.41689	0.263835	0.242884	0.267349	0.288009	0.237771	0.244069	0.257319	0.498446	0.503933	0.429504	0.462935	0.469589	0.498844	0.477209	0.337273	0.322274	0.268896	0.313576	0.317141	0.343233	0.317065
p__Firmicutes | c__Clostridia	0.320291	0.346188	0.331427	0.31464	0.299768	0.367795	0.330018	0.688609	0.702717	0.608138	0.666831	0.641128	0.63485	0.657046	0.390462	0.429029	0.42678	0.337497	0.357972	0.314776	0.376086	0.162988	0.173855	0.171075	0.206236	0.149786	0.182107	0.174341	0.406644	0.455772	0.354583	0.40051	0.379579	0.389823	0.397818	0.242481	0.235669	0.207114	0.230258	0.236075	0.226951	0.229758
c__Clostridia | o__Clostridiales	0.31972	0.345831	0.320891	0.314462	0.299589	0.367585	0.328013	0.688252	0.702517	0.607781	0.666652	0.64095	0.633315	0.656578	0.389832	0.428829	0.426601	0.336783	0.357793	0.314597	0.375739	0.162809	0.173755	0.170896	0.206026	0.149786	0.181907	0.174197	0.409946	0.455543	0.354405	0.40051	0.379222	0.383644	0.397212	0.242124	0.235669	0.206936	0.23008	0.239005	0.226951	0.230127
o__Clostridiales | f__Ruminococcaceae	0.169079	0.186051	0.15125	0.161428	0.130518	0.212289	0.168436	0.348895	0.350643	0.269242	0.369422	0.296202	0.331964	0.327728	0.286607	0.275137	0.237465	0.244428	0.223968	0.215335	0.247157	0.0863699	0.0669255	0.0685663	0.0576718	0.0369577	0.0847315	0.0668705	0.141926	0.206147	0.121771	0.164661	0.101568	0.0857122	0.136964	0.0936963	0.0774915	0.0694465	0.112065	0.109457	0.0919604	0.0923528
f__Ruminococcaceae | g__Ruminococcaceae NK4A214 group	0.03547	0.026547	0.019743	0.042149	0.02456	0.037451	0.0309867	0.077463	0.071756	0.069874	0.08741	0.057469	0.072473	0.0727408	0.032746	0.029743	0.031569	0.028746	0.035479	0.030246	0.0314215	0.015786	0.024676	0.021647	0.01579	0.0098744	0.041469	0.0215404	0.0502149	0.062573	0.0317921	0.029746	0.047169	0.051473	0.0454947	0.00178182	0.00928406	0.00678272	0.0058918	0.00517765	0.00285663	0.00529578
f__Ruminococcaceae | g__Ruminococcaceae V9D2013 group	0.012784	0.0087423	0.0201439	0.0317221	0.0087592	0.0092143	0.0152276	0.051476	0.045479	0.030147	0.07743	0.049579	0.057964	0.0520125	0.047516	0.05469	0.0394754	0.046547	0.04216	0.04645	0.0461397	0.0096723	0.0124546	0.0211454	0.007145	0.0057634	0.009214	0.0108991	0.012798	0.0144717	0.033214	0.02479	0.019214	0.00957	0.0190096	0.00517765	0.00446349	0.00571327	0.00214248	0.00321371	0.00124978	0.00366006
f__Ruminococcaceae | g__Ruminococcaceae UCG-014 group	0.0008745	0.000244	0.00021469	0.000456	0.0002466	0.00097	0.000500965	0.019775	0.02479	0.030179	0.017456	0.02873	0.021457	0.0237312	0.021467	0.0287	0.020146	0.033249	0.028746	0.0198743	0.0253637	0.00339225	0.00124978	0.00232101	0.000892698	0.00124978	0.000357079	0.0015771	0.024564	0.040124	0.010245	0.02143	0.009874	0.02143	0.0212778	0.00428495	0.00696304	0.00999821	0.00232101	0.00482057	0.00303517	0.00523716
f__Ruminococcaceae | g__Ruminococcaceae UCG-013 group	0.00267809	0.00196393	0	0	0.00285663	0.00178539	0.00154734	0.008713	0.008021	0.014573	0.0097133	0.01453	0.004753	0.0100506	0.0009445	0.0071456	0.001476	0.0008743	0.002487	0.00149	0.0024029	0.00482057	0.00553473	0.00107124	0.00017854	0.00107124	0.000892698	0.0022615	0.00957	0.008597	0.012311	0.00871	0.0011436	0.00921	0.00825693	0.00339225	0.000892698	0.00285663	0.000714158	0.000535619	0.000535619	0.00148783
f__Ruminococcaceae | g__Ruminococcaceae UCG-005 group	0	0	0	0	0	0	0	0.000475	0.000874	0.0001476	0.00873	0.00214	0.000789	0.0021926	0.00017854	0.00339225	0.00410641	0.000535619	0.00482057	0.00160686	0.00244004	0	0	0	0	0	0	0	0.000475	0.000579	0.0001783	0.002579	0.002479	0.000159	0.00107488	0.000714158	0.000714158	0.000714158	0.00017854	0.00017854	0.000535619	0.000505862
f__Ruminococcaceae | g__Ruminococcus	0.0119479	0.0165953	0.02298	0.0190357	0.0189198	0.0212426	0.0184535	0.0379825	0.0425217	0.0199714	0.0453364	0.0413944	0.038974	0.0376967	0.023789	0.0173005	0.0169434	0.020796	0.0237315	0.0190966	0.0202762	0.00924085	0.0107297	0.00617033	0.0089002	0.00724576	0.0117809	0.00901129	0.00925995	0.0149179	0.0114239	0.00746206	0.006777	0.00334672	0.00886458	0.00702803	0.00142385	0.00467095	0.0105329	0.00285395	0.00692698	0.00557278
f__Ruminococcaceae | g__Subdoligranulum	0.00142832	0.0114283	0.014573	0.012489	0.0116069	0.0114283	0.0104923	0.0205356	0.0319639	0.0237493	0.022321	0.0362489	0.01	0.0241365	0.01754	0.0124996	0.00785395	0.008746	0.00960686	0.0114283	0.0112791	0.0103571	0.00257079	0.014746	0.00017854	0.00017854	0.0107142	0.00645752	0.0208927	0.0135708	0.0108927	0.0226781	0.0210712	0.0221425	0.0185413	0.00771416	0.000892698	0.00178539	0.0105356	0.0205356	0.0173571	0.00980343
f__Ruminococcaceae | g__Acetivibrio	0	0	0	0	0	0	0	0.01476	0.009745	0.00817854	0.0141249	0.00017854	0.000743	0.007955	0	0.00017854	0	0	0.00017854	0		0.000714158	0.00017854	0	0	0	0		0	0	0	0	0	0		0	0	0	0	0.00017854	0
f__Ruminococcaceae | g__Ruminiclostridium	0.0271362	0.0466024	0.0403571	0.0305356	0.0240814	0.0555151	0.0373713	0.0133851	0.0139207	0.0166006	0.0191019	0.0142814	0.00940893	0.0144498	0.0380712	0.0856999	0.0419568	0.0303571	0.0457079	0.0421002	0.0473155	0.0104924	0.0106331	0.0168909	0.0176763	0.0124635	0.0180966	0.0143755	0.0132805	0.0156701	0.018386	0.0116367	0.0107088	0.00751705	0.0128665	0.0146385	0.00999821	0.00892519	0.00589181	0.00517765	0.00571327	0.00839076
f__Ruminococcaceae | g__Anaerotruncus	0.00267809	0.00196394	0.001257	0.001876	0.00160686	0.00410641	0.00224805	0.00699911	0.00717765	0.00539225	0.00467809	0.00485663	0.008763	0.00631112	0.004768	0.00410641	0.00285663	0.005479	0.00321371	0.00303517	0.00390982	0.00107124	0.00267809	0.00017854	0.00171416	0.000714158	0.0017854	0.00135693	0.00464203	0.00267809	0.0017854	0.00267809	0.00446349	0.00217818	0.00307088	0.00232101	0.0108927	0.0017854	0.000535619	0.00124978	0.000714158	0.00291644
f__Ruminococcaceae | g__Faecalibacterium	0.0200357	0.00702453	0.00817854	0.001568	0.00142832	0.00735708	0.0075987	0.0187142	0.0112498	0.0116069	0.0165356	0.0176069	0.0195356	0.0158748	0.005143	0.00142832	0.000714158	0.00717854	0.00124978	0.00371416	0.00323799	0.00142832	0.00142832	0.00017854	0.000714158	0.000357079	0.000357079	0.000743915	0.000357079	0.00124978	0.000357079	0.00160686	0.000892698	0.00410641	0.00142832	0.000535619	0	0.000892698	0	0.000357079	0	0.000297566
f__Ruminococcaceae | g__Flavonifractor	0.00735708	0.00953562	0	0	0.00605356	0.00953562	0.00541365	0.00724978	0.0098927	0.00360686	0.0048927	0.00853562	0.007589	0.00696111	0.000789	0.00153562	0.000892698	0.000475	0.000935619	0.000714158	0.000890349	0.00017854	0.00017854	0	0	0.00196393	0.000357079	0.000446349	0.00232101	0.000892698	0.00017854	0.000892698	0.000892698	0.00232101	0.00124978	0.00017854	0.00142832	0.00124978	0.000357079	0.00374933	0.000535619	0.00124978
f__Ruminococcaceae | g__Papillibacter	0.001576	0.00476543	0.0145621	0.0014236	0.00853562	0.0054331	0.00604931	0.0183571	0.00407124	0.00953562	0.00753562	0.00653562	0.008536	0.0090952	0	0.000535619	0	0	0	0	8.92698e-05	0.000357079	0	0.00017854	0	0	0.00017854	0.000119027	0.000897	0.000357079	0.001783	0.000357079	0.002463	0.00173	0.00126453	0	0	0	0	0	0	0
o__Clostridiales | f__Lachnospiraceae	0.049268	0.0580218	0.05002	0.0581785	0.0623067	0.076522	0.0590528	0.242819	0.26709	0.280836	0.21861	0.231214	0.17927	0.23664	0.0753562	0.124435	0.104224	0.077854	0.0844421	0.0531994	0.0865851	0.0183824	0.0514051	0.0398179	0.0539243	0.0240868	0.0367702	0.0373978	0.0958829	0.102655	0.110166	0.106411	0.105519	0.149264	0.11165	0.050882	0.0955062	0.0712159	0.0273148	0.0667684	0.035349	0.0578394
f__Lachnospiraceae | g__Lachnospiraceae NK4A136 group	0.0193112	0.0138856	0.02387	0.0291785	0.0203842	0.0313058	0.0229892	0.07479	0.087423	0.09745	0.07679	0.091249	0.080143	0.0846408	0.0485356	0.0810912	0.0671273	0.0541785	0.0523085	0.0206701	0.0539852	0.0057088	0.0258072	0.0108909	0.0233905	0.0159145	0.0111335	0.0154742	0.035791	0.029713	0.03479	0.03547	0.030299	0.02974	0.0326338	0.0291002	0.0356322	0.0303365	0.0155312	0.0283824	0.0133517	0.025389
f__Lachnospiraceae | g__Lachnoclostridium	0.00931119	0.00808556	0.01387	0.00912854	0.000384217	0.0113058	0.00868089	0.0135458	0.0183592	0.0126081	0.0180129	0.0161553	0.0107142	0.0148992	0.00853562	0.0210912	0.0071273	0.0141785	0.0123085	0.0206701	0.0139852	0.000708802	0.0107177	0.0108909	0.0133905	0.00091448	0.00113355	0.00629266	0.0162092	0.0167017	0.00949241	0.00558829	0.011634	0.00605963	0.0109475	0.00910016	0.0152322	0.0103365	0.00553116	0.00838243	0.00335172	0.0086557
f__Lachnospiraceae | g__Sporobacter	0.00285663	0.00214248	0	0	0.00339225	0.00142832	0.00163661	0.0232137	0.0248206	0.0153562	0.0149991	0.0130352	0.01	0.0169041	0	0.00446349	0.00374933	0	0.00285663	0.00167809	0.00212459	0.00239225	0.00392787	0.000892698	0.00107124	0.00303517	0.00124978	0.00209483	0.0106781	0.0201064	0.0214283	0.0103923	0.0124996	0.0135708	0.0147792	0.00321371	0.0114572	0.00963935	0.000714158	0.00267809	0.00339225	0.00518247
f__Lachnospiraceae | g__Fusicatenibacter	0.00392787	0.00339225	0.002147	0.003978	0.00249955	0.00232101	0.00304428	0.0191055	0.028211	0.0289252	0.0216051	0.0237475	0.019573	0.0235279	0.000837	0.000517765	0.00553473	0.0073	0.00392787	0.00214247	0.00337664	0.00232101	0.00589181	0.00017854	0.000535619	0.00232101	0.00160686	0.00214247	0.00267809	0.00471327	0.0112498	0.00535619	0.00642742	0.00589181	0.00605276	0.00124978	0.00160686	0.00267809	0.000714158	0.00214247	0.000535619	0.00148783
f__Lachnospiraceae | g__Butyrivibrio	0.00410462	0.00267631	0.002727	0.0033	0.00406763	0.00399554	0.00347852	0.00785217	0.0069559	0.00781432	0.0081389	0.00817229	0.0073	0.0077056	0.0073	0.00749509	0.00674522	0.0037	0.00821103	0.00639047	0.0066403	0.000271327	0.000274665	0.000267809	0.000303517	0.000542653	0.000517586	0.000362926	0.00044626	0.00051398	0.00036215	0.000642564	0.00041148	0.000532048	0.000484747	0.000432012	0.000282717	0.000310587	0.000410641	0.000264114	0.00042787	0.000354657
f__Lachnospiraceae | g__Anaerosporobacter	0.00285663	0.00214247	0.002694	0.001975	0.00339225	0.00142832	0.00241478	0.00321371	0.00482057	0.00535619	0.00499911	0.00303517	0.003679	0.00418396	0.00273	0.00446349	0.00374933	0.00437	0.00285663	0.00267809	0.00347459	0.00239225	0.00392787	0.000892698	0.00107124	0.00303517	0.00124978	0.00209483	0.00267809	0.00410641	0.00142832	0.00339225	0.00249955	0.00357079	0.0029459	0.0132137	0.0124572	0.0196394	0.0107142	0.0226781	0.0133923	0.0153491
f__Lachnospiraceae | g__Tyzzerella	0.00464203	0.00517765	0.002167	0.00137	0.00196394	0.0113535	0.00444569	0.00142832	0.00321371	0.00249955	0.00214247	0.000714158	0.000879	0.00181287	0.000978	0.00339047	0.00642742	0.00737	0.00499911	0.00624888	0.00490231	0.00303517	0.00374933	0.00160686	0.000892698	0.000535619	0.0101768	0.00333274	0.00124978	0.00140686	0.00446349	0.00124978	0.00160686	0.00160686	0.0019306	0.00142832	0.0017854	0.00124978	0.000714158	0.00196394	0.000535619	0.00127953
f__Lachnospiraceae | g__Blautia	0.00196393	0.00107124	0	0	0.00107124	0.00196393	0.00101172	0.0241064	0.0119639	0.0242849	0.0317854	0.0228566	0.010987	0.0209974	0.0007543	0.00214248	0.00357079	0.000873	0.00160686	0.00160686	0.00175905	0.000535619	0.00160686	0.00017854	0.000357079	0.00124978	0.00017854	0.000684402	0.0203571	0.0110712	0.00017854	0.0214283	0.000892698	0.0126781	0.011101	0.000357079	0.00214248	0.00446349	0.000357079	0.00017854	0.000535619	0.00133905
o__Clostridiales | f__Eubacteriaceae	0.0596322	0.0542671	0.0696	0.03326	0.0433887	0.034642	0.0491317	0.0505356	0.0407142	0.0305356	0.0395356	0.068	0.049	0.0463868	0.009	0.00267809	0.0305303	0.00876	0.0105338	0.00896393	0.0117444	0.00178539	0.00160686	0.00271416	0.0323571	0.00117854	0.0007	0.00672367	0.0401785	0.0301785	0.0297142	0.0282	0.0270712	0.0307142	0.0310094	0.00953562	0.0007854	0.000892698	0.00097854	0.0012	0.0007854	0.00236294
f__Eubacteriaceae | g__Eubacterium	0.00963221	0.0142671	0.0196	0.01326	0.0133887	0.010042	0.013365	0.0305356	0.0187142	0.0100356	0.00853562	0.01124	0.005	0.0140102	0	0.00267809	0.0305303	0	0.0105338	0.00196394	0.00761769	0.0017854	0.00160686	0.00135708	0.0203571	0.00117854	0.0009	0.00453082	0.00801785	0.0129179	0.0107142	0.0182	0.00715071	0.00871416	0.0109525	0.00853562	0.00017854	0.000892698	0.00017854	0.0012	0.00067854	0.00194399
f__Eubacteriaceae | g__uncultured	0.0246322	0.0200247	0.0289435	0.019576	0.0195433	0.00450203	0.019537	0.000535619	0.00271416	0.000935619	0.00193562	0.0047982	0.001467	0.00206437	0	0	0	0	0	0.00696394	0.00116066	0.00178539	0.00160686	0.000357079	0.000357079	0.00017854	0	0.000714158	0.00017854	0.00017854	0.000714158	0	0.00107124	0.000714158	0.000476106	0.000535619	0.00017854	0.000892698	0.00017854	0	0.00017854	0.000327323
o__Clostridiales | f__Clostridiaceae	0.0109225	0.0171732	0.0232137	0.0237493	0.0299875	0.0183914	0.0205729	0.0419318	0.0314167	0.0265988	0.0311944	0.0458579	0.0581967	0.0391994	0.0133923	0.0269595	0.0444563	0.00303517	0.0305303	0.0291019	0.0245792	0.0392101	0.0423508	0.0458918	0.103201	0.022671	0.056606	0.0516552	0.111425	0.0912444	0.0787181	0.0835047	0.124668	0.0974915	0.0978419	0.0760632	0.0593148	0.0621318	0.0794519	0.0449955	0.0885574	0.0684191
f__Clostridiaceae | g__Clostridium	0.00678093	0.00642028	0.0132137	0.0074933	0.00749866	0.0121425	0.00892489	0.0121425	0.0148206	0.0144635	0.0133923	0.0133923	0.00819675	0.0127346	0.0133923	0.0137493	0.0121425	0.00303517	0.0112498	0.012321	0.0109817	0.0325639	0.0421425	0.0347142	0.0542832	0.0207142	0.0452498	0.0382779	0.0619639	0.0824996	0.067854	0.0535708	0.0724996	0.0533923	0.0652967	0.0342849	0.026963	0.0215979	0.0135708	0.0428566	0.048125	0.0312331
o__Clostridiales | f__Christensenellaceae	0.00642742	0	0.005	0.006	0.00410641	0.00267809	0.00403532	0.00196393	0.00892698	0.0076772	0.00660596	0.00642742	0.007	0.00643358	0.003258	0.00499911	0.00642742	0.00095	0.00499911	0.00392787	0.00409358	0.00446349	0.00428495	0.00303517	0.00285663	0.00124978	0.00124978	0.00285663	0.0158918	0.0198197	0.0107142	0.016606	0.0148206	0.0167845	0.0157728	0.00981967	0.00142832	0.00107124	0.00124978	0.00178539	0.00017854	0.00258882
f__Christensenellaceae | g__Christensenellaceae R-7 group	0.00642742	0.00660596	0	0	0.00410641	0.00267809	0.00330298	0.00196394	0.00892698	0.0076772	0.00642742	0.00642742	0.007	0.00640383	0.003258	0.00499911	0.00642742	0.00095	0.00464203	0.00374933	0.00400431	0.00428495	0.00428495	0.00303517	0.00285663	0.00124978	0.00107124	0.00279712	0.0158918	0.0196411	0.0105356	0.016606	0.0148206	0.0158918	0.0155645	0.00892698	0.00142832	0.00107124	0.00124978	0.0017854	0.00017854	0.00244004
o__Clostridiales | f__Family XI	0.00339225	0.00339225	0.00107124	0.000714158	0.00553473	0.000892698	0.00249955	0.00160686	0.00321371	0.00142832	0.000892698	0.00267809	0.00124978	0.00184491	0.000535619	0.00160686	0.00303517	0.00142832	0.00214248	0.00374933	0.00208296	0.0120325	0.0067845	0.00924978	0.00171416	0.00267809	0.00142832	0.00564789	0.00178539	0.00249955	0.00107124	0.00107124	0.00499911	0.00249955	0.00232101	0.00178539	0.00160686	0.00196393	0.0085699	0.0141046	0.00357079	0.00526692
f__Family XI | g__Sedimentibacter	0.00339225	0.00339225	0.00107124	0.000714158	0.00553473	0.000892698	0.00249955	0.00160686	0.00321371	0.00142832	0.000892698	0.00267809	0.00124978	0.00184491	0.000535619	0.00160686	0.00303517	0.00142832	0.00214247	0.00374933	0.00208296	0.0120325	0.0067845	0.00924978	0.00171416	0.00267809	0.00142832	0.00564789	0.0017854	0.00249955	0.00107124	0.00107124	0.00499911	0.00249955	0.00232101	0.0017854	0.00160686	0.00196394	0.0085699	0.0141046	0.00357079	0.00526692
c__Clostridia | o__Halanaerobiales	0.000357079	0.000357079	0.000535619	0.00017854	0.00017854	0.0002	0.000301143	0.000357079	0.0002	0.00017854	0.00017854	0.00017854	0.000535619	0.000271386	0.00017854	0.0002	0.00017854	0.000714158	0.00017854	0.00017854	0.000271386	0.0001	0.0001	0.00017854	0.0002	0	0.0002	0.000129757	0	0.00017854	0.00017854	0	0.00017854	0.006	0.00108927	0.000357079	0	0.00017854	0	0.0006	0.0008	0.000322603
o__Halanaerobiales | f__Halobacteroidaceae	0.000357079	0.000357079	0.000535619	0.00017854	0.00017854	0.0002	0.000301143	0.000357079	0.0002	0.00017854	0.00017854	0.00017854	0.000535619	0.000271386	0.00017854	0.0002	0.00017854	0.000714158	0.00017854	0.00017854	0.000271386	0.0001	0.0001	0.00017854	0.0002	0	0.0002	0.000129757	0	0.00017854	0.00017854	0	0.00017854	0.006	0.00108927	0.000357079	0	0.00017854	0	0.0006	0.0008	0.000322603
f__Halobacteroidaceae | g__uncultured	0.000357079	0.000357079	0.000535619	0.00017854	0.00017854	0.0002	0.000301143	0.000357079	0.0002	0.00017854	0.00017854	0.00017854	0.000535619	0.000271386	0.00017854	0.0002	0.00017854	0.000714158	0.00017854	0.00017854	0.000271386	0.0001	0.0001	0.00017854	0.0002	0	0.0002	0.000129757	0	0.00017854	0.00017854	0	0.00017854	0.006	0.00108927	0.000357079	0	0.00017854	0	0.0006	0.0008	0.000322603
p__Firmicutes | c__Bacilli	0.0285663	0.0516015	0.0642742	0.0548081	0.0246385	0.00860596	0.0387491	0.0244635	0.0303553	0.0270416	0.0273201	0.0287484	0.0458454	0.0306291	0.0298757	0.011248	0.0153544	0.0276665	0.020175	0.0312444	0.022594	0.0774951	0.0637475	0.06589	0.06589	0.0578557	0.0560703	0.0644915	0.0407124	0.0355347	0.0387484	0.0387284	0.0380343	0.0517818	0.04059	0.0637118	0.0801776	0.0517836	0.0766042	0.0562489	0.0932119	0.0702897
c__Bacilli | o__Bacillales	0.024817	0.0476736	0.020175	0.0237458	0.0208891	0.00682057	0.0240202	0.00373079	0.00964114	0.00579181	0.00624888	0.00821282	0.0232101	0.0094726	0.0227668	0.0085699	0.0123192	0.0187467	0.0148188	0.0276736	0.0174825	0.070175	0.0592841	0.0641046	0.0621407	0.0573201	0.054642	0.0612777	0.0398197	0.0351776	0.0380343	0.0374987	0.036963	0.0496394	0.0395221	0.060632	0.079642	0.0508909	0.0762471	0.0558918	0.0924978	0.0693003
o__Bacillales | f__Planococcaceae	0.00999821	0.0121407	0.00107124	0.00142832	0.0119621	0.00232101	0.00648694	0.00107124	0.00499911	0.00374933	0.00232101	0.00267809	0.00107124	0.00264834	0.000535619	0.00357079	0.00517765	0.000714158	0.00714158	0.0148188	0.00532643	0.0601768	0.0537493	0.0548206	0.054642	0.0526781	0.0519639	0.0546718	0.0335708	0.0321425	0.0335708	0.0341064	0.0332137	0.0394626	0.0343445	0.0503606	0.0756781	0.044642	0.0594265	0.0528566	0.0691055	0.0586782
f__Planococcaceae | g__Lysinibacillus	0.00535619	0.00446349	0.000892698	0.00124978	0.00482057	0.000357079	0.00285663	0	0.00232101	0.00214247	0.00124978	0.000357079	0.000535619	0.00110099	0.00017854	0.00160686	0.0017854	0.000535619	0.00249955	0.00428495	0.00181515	0.0333923	0.0312498	0.032321	0.0308927	0.0312498	0.0303571	0.0315771	0.0216069	0.0208927	0.0317854	0.0217854	0.0207142	0.0339279	0.0251187	0.014276	0.0237142	0.0121425	0.0267845	0.0140712	0.0212678	0.0187094
f__Planococcaceae | g__Solibacillus	0.00392787	0.00732012	0	0	0.00642742	0.00160686	0.00321371	0.000892698	0.00196394	0.00142832	0.00107124	0.00232101	0	0.00127953	0	0.00196394	0.00232101	0	0.00410641	0.00981968	0.00303517	0.00517765	0.0017854	0.00196394	0.00303517	0.00142832	0.00142832	0.0024698	0.0117854	0.0112498	0.0017854	0.0121425	0.012321	0.00499911	0.00904719	0.0116765	0.0217854	0.0224996	0.0244635	0.0266069	0.0262489	0.0222134
o__Bacillales | f__Bacillaceae	0.0128548	0.0151759	0.0116051	0.0157115	0.00785574	0.00232101	0.0109207	0.00196393	0.00464203	0.00196393	0.00374933	0.00553473	0.0141046	0.00532643	0.0149973	0.00446349	0.00553473	0.0103553	0.00660596	0.0119621	0.00898649	0.0085699	0.00482057	0.00660596	0.00624888	0.00464203	0.00232101	0.00553473	0.0058918	0.00303517	0.00446349	0.00321371	0.00303517	0.00874844	0.0047313	0.0102581	0.00196393	0.00553473	0.0148206	0.00303517	0.0132137	0.00813771
f__Bacillaceae | g__Bacillus	0.0128548	0.0151759	0.0116051	0.0157115	0.00785574	0.00232101	0.0109207	0.00196393	0.00464203	0.00196393	0.00374933	0.00553473	0.0141046	0.00532643	0.0149973	0.00446349	0.00553473	0.0103553	0.00660596	0.0119621	0.00898649	0.0085699	0.00482057	0.00660596	0.00624888	0.00464203	0.00232101	0.00553473	0.0058918	0.00303517	0.00446349	0.00321371	0.00303517	0.00874844	0.0047313	0.0102581	0.00196393	0.00553473	0.0148206	0.00303517	0.0132137	0.00196393
c__Bacilli | o__Lactobacillales	0.0124996	0.0333923	0.046065	0.0299929	0.0128566	0.0116069	0.0244022								0.0369541	0.0171425	0.00903517	0.0394572	0.00910641	0.00885663																0.00249955	0.000357079	0.000892698	0.000357079	0.000357079	0.000535619
o__Lactobacillales | f__Lactobacillaceae	0.0124996	0.0333923	0.046065	0.0299929	0.0128566	0.0116069	0.0244022	0.0207142	0.0203571	0.0212498	0.0208927	0.0205356	0.039193	0.0238237	0.0369541	0.0171425	0.00903517	0.0394572	0.00910641	0.00885663	0.020092	0.00517765	0.00267809	0.00124978	0.00232101	0.000357079	0.00124978	0.00217223	0.000535619	0.00017854	0.000357079	0.00107124	0.000535619	0.00196393	0.000773671	0.00249955	0.000357079	0.000892698	0.000357079	0.000357079	0.000535619	0.000833185
f__Lactobacillaceae | g__Lactobacillus	0.0124996	0.0303923	0.0415294	0.0252787	0.0128566	0.0116069	0.0223606	0.0107142	0.0103571	0.0112498	0.0108927	0.0105356	0.0110502	0.0107999	0.0360614	0.0121425	0.00903517	0.0394572	0.00910641	0.00785663	0.0189432	0.00117765	0.00107809	0.000724978	0.00132101	0.000357079	0.000977683	0.000939416	0.000535619	0.00017854	0.000357079	0.00107124	0.000535619	0.00196394	0.000773671	0.000249955	0.000357079	0.000892698	0.000357079	0.000357079	0.000535619	0.000458252
p__Firmicutes | c__Erysipelotrichia	0.0437768	0.0607006	0.109313	0.0887777	0.015148	0.017112	0.0558047	0.00142832	0.00464203	0.00321371	0.00160686	0.00232101	0.00285663	0.00267809	0.00232101	0.00785574	0.00535619	0.000535619	0.00285663	0.00806999	0.0044992	0.00303517	0.00303517	0.00107124	0.00160686	0.00232101	0.00124978	0.0020532	0.00196394	0.00321371	0.00160686	0.00267809	0.00124978	0.00428495	0.00249955	0.0133905	0.00374933	0.00446349	0.0027854	0.00535619	0.0087854	0.00642171
c__Erysipelotrichia | o__Erysipelotrichales	0.0437768	0.0607006	0.0293133	0.0887777	0.014848	0.016812	0.0423714	0.00142832	0.00464203	0.00321371	0.00160686	0.00232101	0.00285663	0.00267809	0.00232101	0.00785574	0.00535619	0.000535619	0.00285663	0.0806999	0.0166042	0.00303517	0.00303517	0.00107124	0.00160686	0.00232101	0.00124978	0.0020532	0.00196394	0.00321371	0.00160686	0.00267809	0.00124978	0.00428495	0.00249955	0.0133905	0.00374933	0.00446349	0.0017854	0.00535619	0.0017854	0.00508838
o__Erysipelotrichales | f__Erysipelotrichaceae	0.0437768	0.0607006	0.0293133	0.088778	0.014848	0.016812	0.0423715	0.00142832	0.00464203	0.00321371	0.00160686	0.00232101	0.00285663	0.00267809	0.00232101	0.00785574	0.00535619	0.000535619	0.00285663	0.0806999	0.0166042	0.00303517	0.00303517	0.00107124	0.00160686	0.00232101	0.00124978	0.0020532	0.00196393	0.00321371	0.00160686	0.00267809	0.00124978	0.00428495	0.00249955	0.0133905	0.00374933	0.00446349	0.00178539	0.00535619	0.00178539	0.00508838
f__Erysipelotrichaceae | g__Allobaculum	0.0128841	0.0530234	0.027885	0.017755	0.0110987	0.0150266	0.0229455	0.000535619	0.00267809	0.0017854	0.000535619	0.00124978	0	0.00113075	0	0.00607034	0.00303517	0	0.00196394	0.00981968	0.00348152	0.00160686	0.00160686	0.000535619	0.000714158	0.00124978	0.000892698	0.00110099	0.000892698	0.00124978	0.000714158	0.000892698	0.000714158	0.00232101	0.00113075	0.00124978	0.0018927	0.00196394	0.000892698	0.00271416	0.000357079	0.00151172
f__Erysipelotrichaceae | g__Turicibacter	0.0107142	0.00374933	0.00142832	0.0208927	0.00267809	0.00124978	0.0067854	0.000714158	0.000892698	0.000892698	0.000892698	0.000357079	0.00285663	0.00110099	0.00232101	0.000892698	0.00196394	0.000535619	0.000535619	0.0192733	0.0042537	0.000714158	0.00124978	0.000535619	0.000892698	0.00017854	0	0.000595132	0.000814158	0.00207124	0.000814158	0.00167124	0.0004123	0.00142832	0.0012019	0.0114265	0.001469	0.00171416	0.000535619	0.00124978	0.000714158	0.00285154
p__Firmicutes | c__Negativicutes	0.0319329	0.0297904	0.0122935	0.0122935	0.0246128	0.0176497	0.0214288	0.0241028	0.0415997	0.0324942	0.00428495	0.0612391	0.0132137	0.0294891	0.00107124	0.0132119	0.0208891	0.00017854	0.0176754	0.0239243	0.0128251	0.0299964	0.0198179	0.0291416	0.0198197	0.036809	0.0142849	0.0249782	0.0490877	0.0094626	0.0335654	0.0209982	0.0503482	0.051955	0.0359028	0.0224969	0.00767809	0.00999911	0.00839225	0.0244608	0.0191064	0.0153556
c__Negativicutes | o__Selenomonadales	0.0319329	0.0297904	0.0122935	0.0122935	0.0246128	0.0176497	0.0214288	0.0241028	0.0415997	0.0324942	0.00428495	0.0612391	0.00321371	0.0278224	0.00107124	0.0132119	0.0208891	0.00017854	0.0176754	0.0239243	0.0128251	0.0299964	0.0198179	0.0271416	0.0198197	0.036809	0.0142849	0.0246449	0.0409088	0.0094626	0.0335654	0.00999821	0.0503482	0.051955	0.0327064	0.0224969	0.00767809	0.00999911	0.00839225	0.0244608	0.00910641	0.0136889
o__Selenomonadales | f__Acidaminococcaceae	0.0246128	0.0240771	0.012115	0.0122935	0.0181853	0.0146146	0.0176497	0.0199964	0.0373148	0.0292805	0.00214248	0.0176683	0.00017854	0.0177635	0.000357079	0.0085699	0.0141046	0	0.0119621	0.0199964	0.00916503	0.0244617	0.0132119	0.0230352	0.0141064	0.0106313	0.0121425	0.0162648	0.0355169	0.00696304	0.0312444	0.00553473	0.0478486	0.0455276	0.0287725	0.0173192	0.00671416	0.00767809	0.00732101	0.0212471	0.00785663	0.011356
f__Acidaminococcaceae | g__Phascolarctobacterium	0.00461277	0.00407715	0.012115	0.0122935	0.00818534	0.0146146	0.00931639	0.00199964	0.00373148	0.00292805	0.00214247	0.00576683	0.00017854	0.00279117	0.000357079	0.00839136	0.0141046	0	0.0119621	0.0199964	0.00913527	0.0244617	0.0132119	0.0230352	0.0141064	0.0106313	0.0121425	0.0162648	0.00551687	0.00696304	0.0312444	0.00553473	0.0178486	0.0155276	0.0137725	0.0173192	0.00671416	0.00767809	0.00732101	0.0212471	0.00785663	0.011356
o__Selenomonadales | f__Veillonellaceae	0.00732012	0.00571327	0.00017854	0	0.00642742	0.00303517	0.00377909	0.00410641	0.00428495	0.00321371	0.00196393	0.00357079	0.00303517	0.00336249	0.000714158	0.00464203	0.00660596	0.00017854	0.00553473	0.00392787	0.00360055	0.00553473	0.00660596	0.00410641	0.00571327	0.00499911	0.00214248	0.00485032	0.00339225	0.00249955	0.00232101	0.00446349	0.00249955	0.00642742	0.00360055	0.00517765	0.000963935	0.00232101	0.00107124	0.00321371	0.00124978	0.00233289
f__Veillonellaceae | g__Megasphaera	0.00499911	0.00339225	0	0	0.00249955	0.000714158	0.00193418	0.00249955	0.00285663	0.0027854	0.00124978	0.0027854	0.00303517	0.00253532	0.000714158	0.00360686	0.00503517	0	0.00285663	0.00296394	0.00252946	0.00449955	0.00596394	0.00371416	0.00471416	0.0038927	0.00017854	0.00382717	0.00214247	0.0017854	0.00171416	0.00339225	0.00124978	0.00592787	0.00270199	0.00485663	0.000428316	0.0018927	0.000835619	0.00253562	0.00087854	0.00190457
	Enterobacter
k__Bacteria | p__Proteobacteria	0.232707	0.242112	0.228274	0.279527	0.355112	0.312136	0.274978	0.0391011	0.0532066	0.0615997	0.0392805	0.0496358	0.0625253	0.0508915	0.163127	0.154806	0.15859	0.203053	0.234228	0.182811	0.182769	0.488838	0.521919	0.551032	0.549182	0.475741	0.548318	0.522505	0.146082	0.105492	0.114452	0.145312	0.0766006	0.0633833	0.108554	0.149445	0.163733	0.167302	0.155931	0.180529	0.171597	0.164756
p__Proteobacteria | c__Gammaproteobacteria	0.112122	0.137981	0.108045	0.130923	0.172589	0.18004	0.140283	0.0218188	0.027854	0.0349964	0.0223192	0.027854	0.0326692	0.0279186	0.0916508	0.083028	0.0608856	0.112283	0.150374	0.128209	0.104405	0.219625	0.200161	0.270862	0.22854	0.193497	0.235351	0.224673	0.112695	0.0847496	0.105118	0.122638	0.0748042	0.0550243	0.0925048	0.134272	0.140166	0.1521	0.133617	0.159462	0.158742	0.146393
c__Gammaproteobacteria | o__Enterobacteriales	0.0268811	0.0479577	0.0171598	0.0369231	0.0500262	0.0411423	0.0366817	0.0126566	0.0133923	0.0180854	0.0119639	0.0130352	0.0113515	0.0134142	0.0248966	0.0273887	0.0191037	0.0384984	0.0591258	0.0411124	0.0350209	0.177568	0.16719	0.198304	0.165668	0.164999	0.184617	0.176391	0.091414	0.0735347	0.0681218	0.093569	0.0529279	0.0517182	0.0718809	0.11797	0.124548	0.134164	0.104622	0.150721	0.148744	0.130128
o__Enterobacteriales | f__Enterobacteriaceae	0.0268811	0.0479577	0.0171598	0.0369231	0.0500262	0.0411423	0.0366817	0.0126566	0.0133923	0.0180854	0.0119639	0.0130352	0.0113515	0.0134142	0.0248966	0.0273887	0.0191037	0.0384984	0.0591258	0.0411124	0.0350209	0.177568	0.16719	0.198304	0.165668	0.164999	0.184617	0.176391	0.091414	0.0735347	0.0681218	0.093569	0.0529279	0.0517182	0.0718809	0.11797	0.124548	0.134164	0.104622	0.150721	0.148744	0.130128
f__Enterobacteriaceae | g__Escherichia-Shigella	0.018561	0.0205303	0.00278272	0.0209955	0.025349	0.0228566	0.0185125	0.0212996	0.0322137	0.0326069	0.0204283	0.0302639	0.020616	0.0262381	0.0189225	0.0212462	0.01589	0.0299946	0.0408838	0.0398197	0.0277928	0.0199911	0.0105267	0.0221282	0.0130209	0.0242849	0.0137475	0.0172832	0.00659347	0.0122347	0.00349688	0.0126763	0.00174933	0.00094626	0.00628283	0.0146349	0.00816961	0.0107643	0.0101589	0.014642	0.0121371	0.0117511
f__Enterobacteriaceae | g__Escherichia	0.00374933	0.00499911	0.0116235	0.00873237	0.00749955	0.00801785	0.00743695	0.000357079	0.00116	0.003	0.000357079	0.00141416	0.000379218	0.00111126	0.00412248	0.00253562	0.00124978	0.00461882	0.00678093	0.000357079	0.00327745	0.0308927	0.0312498	0.0529639	0.032321	0.0301785	0.0503571	0.0379938	0.0821425	0.06122	0.0607493	0.0791416	0.0501785	0.0497571	0.0638648	0.0312498	0.0412498	0.0326781	0.0824996	0.0453	0.0305356	0.0439188
f__Enterobacteriaceae | g__Enterobacter	0.00374933	0.00499911	0.00262346	0.00687324	0.00209955	0.00017854	0.00342054	0.000357079	0	0.002	0.000757079	0.000714158	0.000379218	0.000701256	0.00141225	0.000535619	0.00124978	0.00134619	0.00267809	0.000357079	0.00126317	0.0408927	0.0412498	0.0419639	0.042321	0.0401785	0.0403571	0.0411605	0.00214248	0	0.00374933	0.000714158	0.00017854	0.000357079	0.00119026	0.0512498	0.0512498	0.0426781	0.0424996	0.08	0.0505356	0.0530355
c__Gammaproteobacteria | o__Pseudomonadales	0.0378522	0.0308873	0.0335619	0.0309052	0.0232084	0.0285574	0.0308287	0.0060845	0.00928406	0.0112051	0.0076772	0.0094626	0.00531655	0.00817166	0.0262733	0.031248	0.0266402	0.0464149	0.0698152	0.0610625	0.0435757	0.0363517	0.0274951	0.0583833	0.0494537	0.034927	0.0437475	0.0417264	0.0144617	0.0111407	0.0277097	0.0245338	0.00821282	0.0011127	0.0145286	0.012732	0.0123192	0.00945903	0.0198179	0.00660596	0.0067845	0.0112864
o__Pseudomonadales | f__Pseudomonadaceae	0.0374951	0.0407088	0.0333833	0.0301696	0.0726727	0.0885574	0.0504978	0.0060845	0.00928406	0.0112051	0.0076772	0.0094626	0.00526959	0.00816384	0.0261689	0.0310695	0.0242832	0.0451651	0.0641011	0.0510695	0.0403095	0.0363517	0.0274951	0.0583833	0.0494537	0.034927	0.0437475	0.0417264	0.0144617	0.0111407	0.0257097	0.0203553	0.00821282	0.000874844	0.0134592	0.0119996	0.0121407	0.00945902	0.0196393	0.00660596	0.0067845	0.0111049
f__Pseudomonadaceae | g__Pseudomonas	0.0224951	0.0257088	0.0183833	0.0151696	0.0474942	0.0335574	0.0271347	0.0045845	0.00778406	0.00974799	0.00599866	0.00760552	0.00376959	0.00658172	0.0261689	0.0310695	0.0242832	0.0451651	0.0641011	0.0310695	0.0369762	0.0363517	0.0274951	0.0583833	0.0494537	0.034927	0.0437475	0.0417264	0.0133117	0.0108121	0.0242026	0.0172053	0.00706282	0.000275156	0.012145	0.0119996	0.0116051	0.00945902	0.0192823	0.00624888	0.0067845	0.0108966
c__Gammaproteobacteria | o__Xanthomonadales	0.0128566	0.0157133	0.0175879	0.0185347	0.0153562	0.0116069	0.0152759	0.00160686	0.00196394	0.00214247	0.00107124	0.00142832	0.00482057	0.00217223	0.023028	0.0117854	0.000714158	0.00730227	0.00553473	0.0118927	0.0100429	0.00249955	0.00196394	0.00482057	0.0085699	0.000892698	0.00160686	0.00339225	0.00267809	0.00146394	0.00285663	0.00196394	0.00160686	0.00102832	0.00193296	0.00116394	0.00124978	0.00249955	0.00303517	0.000535619	0.000892698	0.00156279
o__Xanthomonadales | f__Xanthomonadaceae	0.0126781	0.0151776	0.0169452	0.0174999	0.0149991	0.0116069	0.0148178	0.00160686	0.00196393	0.00178539	0.00107124	0.00142832	0.00321371	0.00184491	0.0223428	0.0117854	0.000714158	0.00698375	0.00535619	0.0108927	0.00967916	0.00232101	0.00160686	0.00457079	0.00803428	0.000892698	0.00160686	0.00317208	0.00249955	0.00146393	0.00267809	0.00178539	0.00142832	0.00102498	0.00181338	0.00116394	0.00124978	0.00249955	0.00285663	0.000535619	0.000892698	0.00153304
f__Xanthomonadaceae | g__Xanthomonas	0.001279	0.0131785	0.00521693	0.0149991	0.00317854	0.0116069	0.00824316	0.00160686	0.00196393	0.00178539	0.00107124	0.00142832	0.0028927	0.00179141	0.014642	0.0117854	0.000714158	0.00544599	0.00435708	0.0108927	0.00797289	0.00232101	0.00160686	0.00457079	0.00617854	0.000892698	0.00160686	0.00286279	0.00249955	0.00146393	0.00267809	0.00178539	0.00142832	0.00102498		0.00116394	0.00124978	0.00249955	0.00285663	0.000535619	0.000892698
c__Gammaproteobacteria | o__Oceanospirillales	0.0105356	0.0101785	0.0188548	0.0155329	0.0103571	0.018	0.0139098	0	0.000535619	0.000357079	0	0.00017854	0.0110695	0.00202345	0.00735351	0.00017854	0.00017854	0.00203535	0.00107124	0.000535619	0.00189213	0.000535619	0.00017854	0.00410641	0.000535619	0.0009	0.0008	0.00117603	0.000357079	0.00017854	0.00017854	0.00017854	0.00017854	0	0.00017854	0.0002	0.00017854	0.000357079	0.0002	0.0003	0.00017854	0.000235693
o__Oceanospirillales | f__Halomonadaceae	0.0105356	0.0101785	0.0188548	0.0155329	0.0103571	0.018	0.0139098	0	0.00047854	0.00027854	0	0.00017854	0.0108909	0.00197109	0.00720354	0.00017854	0.00017854	0.00194608	0.00107124	0.000357079	0.0018225	0.000535619	0.00017854	0.00410641	0.000357079	0.0009	0.0008	0.00114627	0.000357079	0.00017854	0.00017854	0.00017854	0.00017854	0	0.00017854	0.0002	0.00017854	0.00027854	0.0002	0.0003	0.00017854	0.000222603
f__Halomonadaceae | g__Halomonas	0.0105356	0.0101785	0.00885485	0.0155329	0.000357079	0.008	0.00890984	0	0.00047854	0.00027854	0	0.00017854	0.0108909	0.00197109	0.00720354	0.00017854	0.00017854	0.00194608	0.00107124	0.000357079	0.0018225	0.000535619	0.00017854	0.00410641	0.000357079	0.0009	0.0008	0.00114627	0.000357079	0.00017854	0.00017854	0.00017854	0.00017854	0	0.00017854	0.0002	0.00017854	0.00027854	0.0002	0.0003	0.00017854	0.000222603
c__Gammaproteobacteria | o__Acidithiobacillales	0.00357079	0.00267809	0.0008	0.009	0.00303517	0.000714158	0.0032997	0.00136394	0.00142832	0.00303517	0.000535619	0.00214247	0	0.00141759	0	0.00214247	0.00303517	0.008	0.00482057	0.00360686	0.00360085	0.00267809	0.00321371	0.00464203	0.00428495	0.00142832	0.00285663	0.00318396	0.00321371	0.00107124	0.00499911	0.00232101	0.00124978	0.00114247	0.00233289	0.00214247	0.0017854	0.00482057	0.00357079	0.00124978	0.000535619	0.00235077
p__Proteobacteria | c__Alphaproteobacteria	0.0555258	0.063203	0.0730048	0.0814105	0.103292	0.0705338	0.074495	0.00817675	0.0139261	0.0154978	0.0107124	0.0133905	0.0212462	0.0138249	0.0319875	0.0391037	0.0592751	0.0623103	0.0398125	0.0318179	0.0440512	0.22015	0.284658	0.225974	0.247626	0.253212	0.234756	0.244396	0.0160686	0.0101407	0.00525395	0.0137475	0.00949777	0.00709688	0.0103009	0.00946081	0.0108909	0.00910373	0.00946081	0.00803428	0.00589181	0.00880706
c__Alphaproteobacteria | o__Sphingomonadales	0.0324942	0.0348152	0.0339189	0.0262435	0.0587252	0.0453562	0.0385922	0.00437034	0.00732012	0.0076772	0.00553473	0.00853428	0.00607034	0.0065845	0.0175672	0.0323192	0.0385645	0.03624	0.0258864	0.0208909	0.0285781	0.152123	0.161357	0.122614	0.148866	0.156606	0.191368	0.155489	0.00981968	0.00603428	0.00121407	0.00696304	0.00496304	0.00324114	0.00537254	0.00602653	0.00624888	0.00491608	0.00521193	0.00446349	0.00267809	0.00492417
o__Sphingomonadales | f__Sphingomonadaceae	0.0321371	0.0344581	0.0339189	0.0262435	0.0587252	0.0453562	0.0384732	0.00437034	0.00714158	0.00749866	0.00553473	0.00785574	0.00553473	0.00632263	0.0175672	0.0323192	0.0385645	0.03624	0.0258864	0.0208909	0.0285781	0.152123	0.161357	0.121186	0.146724	0.156606	0.150475	0.128078	0.00964114	0.00603428	0.00121407	0.00642742	0.00496304	0.00310552	0.00523091	0.00602653	0.00607035	0.00491608	0.00521193	0.00410641	0.00267809	0.0048349
f__Sphingomonadaceae | g__Sphingomonas	0.0307088	0.0341011	0.0282057	0.0207088	0.0537654	0.0349991	0.0337481	0.00353473	0.00624888	0.00749866	0.00499911	0.00785574	0.00535619	0.00591555	0.0171782	0.0223192	0.0280289	0.0238511	0.0253508	0.0107124	0.0212401	0.121766	0.152307	0.120293	0.135831	0.155892	0.149761	0.119308	0.00928406	0.00585574	0.00117836	0.00624888	0.00460596	0.00310552	0.00504642	0.00533833	0.00571327	0.00303339	0.00419621	0.00357079	0.00267809	0.00408835
c__Alphaproteobacteria | o__Rhizobiales	0.0192823	0.0233887	0.0151723	0.0264221	0.0364185	0.0241064	0.0241317	0.00214247	0.00410641	0.00267809	0.00392787	0.00357079	0.00892698	0.00422544	0.00638868	0.00410641	0.0160686	0.0134243	0.0101768	0.00753473	0.00961657	0.0612426	0.0492805	0.0796126	0.0924763	0.0732137	0.0376754	0.0655835	0.00391371	0.00214247	0.00189225	0.00517765	0.00274933	0.00130933	0.00286412	0.00253473	0.00357079	0.00257079	0.00264203	0.0017854	0.00214247	0.00254103
o__Rhizobiales | f__Methylobacteriaceae	0.0142832	0.020175	0.00124978	0.00178539	0.0308838	0.0128566	0.013539	0.000714158	0.00249955	0.00178539	0.00249955	0.00249955	0.00607035	0.00267809	0.000714158	0.00214248	0.0130334	0.00178539	0.0076772	0.00482057	0.00502886	0.0151998	0.00252346	0.0294633	0.0517914	0.0293133	0.0110969	0.0232314	0.00196393	0.00196393	0.00118539	0.00357079	0.00232101	0.000821014	0.00197101	0.00152663	0.00178539	0.00146393	0.00104247	0.00107124	0.00142832	0.00138633
f__Methylobacteriaceae | g__Methylobacterium	0.0142832	0.020175	0.00124978	0.00178539	0.0308838	0.0128566	0.013539	0.000714158	0.00249955	0.00178539	0.00249955	0.00249955	0.00607035	0.00267809	0.000714158	0.00214248	0.0130334	0.00178539	0.0076772	0.00482057	0.00502886	0.0151998	0.00252346	0.0294633	0.0517914	0.0293133	0.0110969	0.0232314	0.00196393	0.00196393	0.00118539	0.00357079	0.00232101	0.000821014	0.00197101	0.00152663	0.00178539	0.00146393	0.00104247	0.00107124	0.00142832	0.00138633
o__Rhizobiales | f__Hyphomicrobiaceae	0.00178539	0.00107124	0.00374933	0.00607035	0.00196393	0.00714158	0.0036303	0.000357079	0.000535619	0.000535619	0.000535619	0.000535619	0	0.000416592	0.00239225	0.00107124	0.00124978	0.00499911	0.00107124	0.000357079	0.00185678	0.0228292	0.0231862	0.0240789	0.0239004	0.0226506	0.0239004	0.0234243	0.000714158	0	0.000535619	0.000714158	0.000357079	0.000357079	0.000446349	0.000107124	0.000535619	0.000535619	0.000971237	0.00017854	0.00017854	0.00041778
f__Hyphomicrobiaceae | g__uncultured	0.00160686	0.00107124	0.000714158	0.00107124	0.0017854	0.00571416	0.00199384	0.00017854	0.000535619	0.000357079	0.000535619	0.000535619	0	0.000357079	0.00153562	0.000835619	0.00124978	0.00424978	0.000892698	0.000357079	0.00152009	0.0228292	0.0231862	0.0237219	0.0233648	0.0226506	0.0233648	0.0231862	0.000535619	0	0.000535619	0.000357079	0.00037854	0.000357079	0.000360656	0.000107124	0.000535619	0.000357079	0.000892698	0.00017854	0.00017854	0.000374933
c__Alphaproteobacteria | o__Rhodospirillales	0.00142832	0.00124978	0.0123896	0.017854	0.00321371	0.00017854	0.00605231	0.000714158	0.000892698	0.000535619	0.000357079	0.000535619	0.00535619	0.00139856	0.0042471	0.00107124	0.00142832	0.00728316	0.00142832	0.0017854	0.00287392	0.00160686	0.00196394	0.00428495	0.00428495	0.00232101	0.00267809	0.00285663	0.00124978	0.00107124	0.00124978	0.000357079	0.00107124	0.0012854	0.00104742	0.000760686	0.000714158	0.000892698	0.000535619	0.00124978	0.00087	0.000837156
o__Rhodospirillales | f__Rhodospirillaceae	0.00124978	0.00124978	0.00122832	0.0121425	0.00249955	0.00017854	0.00309141	0.000535619	0.000892698	0.000357079	0.000357079	0.000535619	0.00417854	0.00114277	0.00324978	0.00107124	0.00124978	0.00612101	0.00142832	0.00107124	0.00236523	0.00142832	0.00178539	0.00410641	0.00339225	0.00214248	0.00249955	0.00255907	0.000992698	0.000992698	0.000892698	0.000357079	0.000935619	0.00128539	0.000909364	0.000760686	0.000714158	0.000892698	0.000535619	0.00124978	0.00087	0.000837156
f__Rhodospirillaceae | g__Defluviicoccus	0.000357079	0.000535619	0.00122832	0.0121425	0.00107124	0	0.00255579	0.000417854	0.000535619	0.00017854	0.000357079	0.000357079	0.00417854	0.00100412	0.00124978	0.000357079	0.000535619	0.00600101	0.000535619	0.000714158	0.00156554	0.000892698	0.000892698	0.00160686	0.00142832	0.000357079	0.00124978	0.00107124	0.000992698	0.000535619	0.000892698	0.000357079	0.00017854	0.000935619	0.000648709	0.000760686	0.000714158	0.000892698	0.000535619	0.00124978	0.00087	0.000837156
c__Alphaproteobacteria | o__Caulobacterales	0.00124978	0.00285663	0.00910552	0.00999821	0.00446349	0.000714158	0.0047313	0.000892698	0.00124978	0.00160686	0.000892698	0.000714158	0.00017854	0.000922454	0.00289181	0.00124978	0.00214247	0.00524799	0.00214247	0.000892698	0.00242787	0.00410641	0.00196394	0.00821282	0.0085699	0.00107124	0.00196394	0.00431471	0.00107124	0.000892698	0.000892698	0.000892698	0.000714158	0.00124978	0.000952211	0.000535619	0.000357079	0.000714158	0.000714158	0.000535619	0.00107124	0.000654645
g__Lachnospiraceae NK4A136 group	0.00107124	0.00267809	0.00803428	0.00839136	0.00446349	0.000714158	0.00422544	0.000892698	0.00124978	0.00124978	0.000892698	0.000714158	0.00017854	0.000862941	0.00217765	0.00124978	0.00214248	0.00433833	0.00196393	0.000714158	0.00209772	0.00410641	0.00178539	0.00821282	0.0085699	0.000714158	0.00196393	0.00422544	0.00107124	0.000892698	0.000892698	0.000714158	0.000714158	0.00124978	0.000922454	0.000357079	0.000357079	0.000714158	0.000357079	0.000535619	0.000892698	0.000535619
f__Caulobacteraceae | g__Brevundimonas	0.000535619	0.00107124	0.00087854	0.00753562	0.00339225	0.000714158	0.00235457	0.000892698	0.00107124	0.00124978	0.000535619	0.000714158	0.00017854	0.000773671	0.00217765	0.00101416	0.00160686	0.00392787	0.00171237	0.000357079	0.00179933	0.00214247	0.00126977	0.00660596	0.00517765	0.000535619	0.00107124	0.00280045	0.000914158	0.000714158	0.000892698	0.000714158	0.000657079	0.00121416	0.000851068	0.00027854	0.000357079	0.000714158	0.00027854	0.000357079	0.000714158	0.000449926
p__Proteobacteria | c__Betaproteobacteria	0.058161	0.0366385	0.02817	0.0434958	0.0635601	0.0574987	0.0479207	0.00696304	0.00981968	0.00789181	0.00499911	0.00607034	0.00435654	0.00668342	0.0228182	0.028211	0.0342796	0.0208534	0.0357115	0.0183914	0.0267109	0.0382075	0.0298161	0.0928406	0.044626	0.014642	0.068927	0.0481765	0.0114265	0.00660596	0.00321014	0.00732012	0.00217765	0.000803428	0.00525731	0.00105338	0.00785574	0.00410284	0.00553294	0.00339225	0.00607034	0.00466792
c__Betaproteobacteria | o__Burkholderiales	0.0508838	0.0219604	0.0174612	0.0378272	0.0557043	0.046963	0.0384666	0.00589181	0.00892698	0.00553473	0.00464203	0.00553473	0.0042571	0.00579789	0.0217938	0.0253544	0.0338522	0.0173898	0.0319229	0.00985574	0.0233615	0.0326727	0.027138	0.0858775	0.0401625	0.0139279	0.0574987	0.0428795	0.00999821	0.00660596	0.00320532	0.00713265	0.00210641	0.000732012	0.00496343	0.000839136	0.00696304	0.0032496	0.00469006	0.00321371	0.00582057	0.00412935
o__Burkholderiales | f__Oxalobacteraceae	0.0191037	0.00981967	0.00557043	0.0103878	0.0291019	0.0419639	0.0193246	0.00160686	0.00339225	0.00160686	0.00249955	0.00196393	0.00111622	0.00203094	0.00820925	0.0155347	0.0121407	0.01198	0.0144572	0.00357079	0.0109821	0.0180325	0.0169613	0.0615961	0.0112391	0.0110712	0.042321	0.0268702	0.00428495	0.00214248	0.00101768	0.00196393	0.000485395	0.000285663	0.00169668	0.000392787	0.00285663	0.00107124	0.00189181	0.00124978	0.00178539	0.00154127
f__Oxalobacteraceae | g__Janthinobacterium	0.0114265	0.0076772	0.0044617	0.00714158	0.0180325	0.0208927	0.0116054	0.000714158	0.00107124	0.00135708	0.00142832	0.00141582	0.000784503	0.00112852	0.00728406	0.0097854	0.00696304	0.00803428	0.0153544	0.00267809	0.00834988	0.0141046	0.0128548	0.0483842	0.0112391	0.0107124	0.0412498	0.0230908	0.0017854	0.00153562	0.00101768	0.00171416	0.000485395	0.000285663	0.00113732	0.000392787	0.00142832	0.00107124	0.00189181	0.000357079	0.00107124	0.00103541
o__Burkholderiales | f__Comamonadaceae	0.00714158	0.00178539	0.00104803	0.0102121	0.00517765	0.00124978	0.00443576	0.000714158	0.000357079	0.000535619	0.00017854	0.000357079	0.000406945	0.000424903	0.00258722	0.00196393	0.00249955	0.00444563	0.00821282	0.00107124	0.0034634	0.00553473	0.00446349	0.00892698	0.0123192	0.000892698	0.000714158	0.00547521	0.00124978	0.000535619	0.00137809	0.000357079	0.000357079	0.000357079	0.000705788	0.000124978	0.00107124	0.00103517	0.00142832	0	0.000714158	0.000728977
f__Comamonadaceae | g__Comamonas	0.00714158	0.00178539	0.00104803	0.0102121	0.00517765	0.00124978	0.00443576	0.000714158	0.000357079	0.000535619	0.00017854	0.000357079	0.000406945	0.000424903	0.00258722	0.00196393	0.00249955	0.00444563	0.00821282	0.00107124	0.0034634	0.00553473	0.00446349	0.00892698	0.0123192	0.000892698	0.000714158	0.00547521	0.00124978	0.000535619	0.00137809	0.000357079	0.000357079	0.000357079	0.000705788	0.000124978	0.00107124	0.00103517	0.00142832	0	0.000714158	0.000728977
o__Burkholderiales | f__Burkholderiaceae	0.0123192	0.00785574	0.00535619	0.00874844	0.0114265	0.00249955	0.00803428	0.00267809	0.00410641	0.00321371	0.00142832	0.00267809	0.000714158	0.0024698	0.00374933	0.00464203	0.00803428	0.00017854	0.00328513	0.00178539	0.00361245	0.00642742	0.00464203	0.0107124	0.00981967	0.00178539	0.00285663	0.00604059	0.00428495	0.00249955	0.00058918	0.00267809	0.000806856	0.000214247	0.00184548	0.000199955	0.00249955	0.000749866	0.000571326	0.00142832	0.00214248	0.00126525
f__Burkholderiaceae | g__Burkholderia	0.0117836	0.0076772	0.00499911	0.0085699	0.0114265	0.00232101	0.00779623	0.00267809	0.00410641	0.00321371	0.00142832	0.00267809	0.000535619	0.00244004	0.00357079	0.00464203	0.00732012	0.00017854	0.00328513	0.0017854	0.00346367	0.00642742	0.00464203	0.00928406	0.00910552	0.0017854	0.00285663	0.00568351	0.00428495	0.00249955	0.00058918	0.00267809	0.000806856	0.000214247	0.00184548	0.000199955	0.00232101	0.000749866	0.000571326	0.00142832	0.00214247	0.00123549
p__Proteobacteria | c__Deltaproteobacteria	0.00660596	0.00428495	0.0191037	0.0235672	0.0155347	0.0139279	0.0138374	0.00214247	0.00160686	0.00267809	0.00107124	0.00214247	0.00374933	0.00223174	0.0160632	0.00410641	0.00410641	0.00696304	0.00821282	0.00321371	0.00711093	0.00607034	0.00339225	0.00964114	0.0123192	0.0130334	0.0085699	0.00883771	0.00571327	0.00124978	0.000534726	0.00142832	0.000142475	0.000392787	0.00157689	0.00464203	0.00446349	0.00199964	0.00714158	0.00964114	0.000892698	0.00479676
c__Deltaproteobacteria | o__Desulfovibrionales	0.00482057	0.00285663	0.014	0.02	0.00321371	0.00303517	0.00798768	0.00142832	0.00142832	0.00196394	0.000892698	0.00107124	0.002	0.00146408	0.005	0.00357079	0.00339225	0.006	0.00660596	0.00249955	0.00451143	0.00517765	0.00249955	0.0085699	0.0094626	0.0126763	0.00803428	0.00773671	0.00499911	0.000714158	0.000382057	0.000892698	0.000132832	0.000392787	0.00125227	0.00339225	0.00392787	0.00127467	0.00642742	0.0094626	0.000714158	0.00419983
o__Desulfovibrionales | f__Desulfovibrionaceae	0.00482057	0.00285663	0.014	0.02	0.00321371	0.00303517	0.00798768	0.00142832	0.00142832	0.00196393	0.000892698	0.00107124	0.002	0.00146408	0.005	0.00357079	0.00339225	0.006	0.00660596	0.00249955	0.00451143	0.00517765	0.00249955	0.0085699	0.0094626	0.0126763	0.00803428	0.00773671	0.00499911	0.000714158	0.000382057	0.000892698	0.000132832	0.000392787	0.00125227	0.00339225	0.00392787	0.00127467	0.00642742	0.0094626	0.000714158	0.00419983
f__Desulfovibrionaceae | g__Bilophila	0.00249955	0.00142832	0.00746	0.01876	0.0017854	0.002463	0.00573271	0.00142832	0.00142832	0.00196393	0.00017854	0.00107124	0	0.00101172	0.005	0.000357079	0.000535619	0.006	0.00374933	0.00107124	0.00278554	0.00321371	0.000357079	0.00535619	0.00624888	0.0117836	0.00267809	0.00493959	0.00499911	0.000535619	0.000382057	0.000714158	0.000132832	0.000392787	0.00119276	0.00214247	0.00303517	0.00127467	0.00571327	0.00910552	0.000535619	0.00363445
c__Deltaproteobacteria | o__Desulfuromonadales	0.00124978	0.00107124	0.00446349	0.00322787	0.00142832	0.00653562	0.00299605	0.000357079	0	0.000535619	0.00017854	0.000835619	0.000892698	0.000466592	0.0101768	0.000535619	0.000357079	0.000535619	0.00160686	0.000535619	0.00229126	0.0008	0.000357079	0.000714158	0.0017854	0.000357079	0.000535619	0.000758222	0.000714158	0.000535619	0.000144158	0.000357079	7.14158e-05	0	0.000303738	0.000535619	0.000357079	0.000892698	0.000357079	0.00017854	0.00017854	0.000416592
o__Desulfuromonadales | f__Desulfuromonadaceae	0.00124978	0.000892698	0.00446349	0.00322787	0.00142832	0.000535619	0.00196629	0.000357079	0	0.000535619	0.00017854	0.000357079	0.000892698	0.000386836	0.0101768	0.000535619	0.000357079	0.000535619	0.00124978	0.000535619	0.00223174	0.0008	0.000357079	0.000714158	0.00178539	0.000357079	0.000535619	0.000758222	0.000714158	0.000535619	0.000144158	0.000357079	7.14158e-05	0	0.000303738	0.000535619	0.000357079	0.000714158	0.000357079	0.00017854	0.00017854	0.000386836
f__Desulfuromonadaceae | g__Desulfuromonas	0.00124978	0.000892698	0.00446349	0.00322787	0.00142832	0.000535619	0.00196629	0.000357079	0	0.000535619	0.00017854	0.000357079	0.000892698	0.000386836	0.0101768	0.000535619	0.000357079	0.000535619	0.00124978	0.000535619	0.00223174	0.0008	0.000357079	0.000714158	0.00178539	0.000357079	0.000535619	0.000758222	0.000714158	0.000535619	0.000144158	0.000357079	7.14158e-05	0	0.000303738	0.000535619	0.000357079	0.000714158	0.000357079	0.00017854	0.00017854	0.000386836
k__Bacteria | p__Bacteroidetes	0.223286	0.159804	0.155365	0.160505	0.225959	0.210611	0.189255	0.113917	0.121594	0.187283	0.114458	0.118024	0.13839	0.132278	0.296918	0.312784	0.301014	0.372302	0.312819	0.344075	0.323319	0.195124	0.187277	0.135956	0.128379	0.166161	0.170473	0.163895	0.193367	0.223762	0.234178	0.224447	0.288663	0.287323	0.241957	0.412329	0.402058	0.44927	0.406868	0.38199	0.411066	0.410597
p__Bacteroidetes | c__Bacteroidia	0.194965	0.148375	0.0892823	0.0769613	0.164888	0.125755	0.133371	0.112646	0.11963	0.186033	0.11303	0.116745	0.127391	0.129246	0.225598	0.279492	0.27665	0.265811	0.270241	0.281069	0.266477	0.179446	0.184685	0.133892	0.126415	0.163482	0.167974	0.159316	0.191746	0.222334	0.232214	0.223255	0.28527	0.284945	0.239961	0.411257	0.400538	0.447485	0.405179	0.379134	0.409794	0.408898
c__Bacteroidia | o__Bacteroidales	0.194787	0.12784	0.0892823	0.0769613	0.168888	0.125726	0.130581	0.112846	0.11963	0.185854	0.11303	0.116595	0.118391	0.127725	0.219598	0.279483	0.273283	0.265811	0.229884	0.19489	0.243825	0.175894	0.183528	0.124813	0.125879	0.158482	0.167438	0.156006	0.190457	0.219977	0.231214	0.223055	0.285092	0.277645	0.237907	0.409257	0.39438	0.445128	0.392608	0.370955	0.401994	0.402387
o__Bacteroidales | f__Bacteroidaceae	0.0615747	0.032662	0.010021	0.0101785	0.0612123	0.0690073	0.040776	0.0271327	0.0317747	0.0285342	0.0303517	0.0230245	0.0153914	0.0260348	0.0701785	0.108681	0.100304	0.110536	0.0690716	0.052471	0.0852068	0.133708	0.142639	0.0835636	0.0769523	0.0920568	0.0960114	0.104155	0.118006	0.155721	0.162136	0.168047	0.11977	0.169285	0.148828	0.195295	0.173846	0.260307	0.213905	0.161851	0.222057	0.204543
f__Bacteroidaceae | g__Bacteroides	0.0615747	0.032662	0.010021	0.0101785	0.0612123	0.0600732	0.039287	0.0271327	0.0317747	0.0285342	0.0303517	0.0230245	0.0153914	0.0260348	0.0301785	0.0486806	0.0503035	0.0405356	0.0490716	0.052471	0.0452068	0.113708	0.122639	0.0635636	0.0569523	0.0720568	0.0760114	0.0841552	0.118006	0.155721	0.162136	0.168047	0.11977	0.169285	0.148828	0.195295	0.173846	0.260307	0.213905	0.161851	0.222057	0.204543
o__Bacteroidales | f__Bacteroidales S24-7 group	0.0211319	0.0174094	0.00745	0.00247	0.0318143	0.0487413	0.0215028	0.000815212	0.00802714	0.00642564	0.00178182	0.00963399	0.007456	0.00568997	0.02576	0.032887	0.0239064	0.00535708	0.0460453	0.0123906	0.0243911	0.00830209	0.0123906	0.0221389	0.0128513	0.0212819	0.0289234	0.017648	0.033238	0.0293994	0.0358625	0.0293816	0.0363625	0.050676	0.03582	0.0801643	0.0717693	0.0264239	0.0524906	0.0796286	0.0458847	0.0593936
f__Bacteroidales S24-7 group | g__uncultured	0.0211319	0.0174094	0.00745	0.00247	0.0318143	0.0487413	0.0215028	0.000815212	0.00802714	0.00642564	0.00178182	0.00963399	0.007456	0.00568997	0.02576	0.032887	0.0239064	0.00535708	0.0460453	0.0123906	0.0243911	0.00830209	0.0123906	0.0221389	0.0128513	0.0212819	0.0289234	0.017648	0.033238	0.0293994	0.0358625	0.0293816	0.0363625	0.050676	0.03582	0.0801643	0.0717693	0.0264239	0.0524906	0.0796286	0.0458847	0.0593936
o__Bacteroidales | f__Rikenellaceae	0.0932137	0.0614283	0.0612411	0.0540343	0.0619639	0.0326781	0.0607599	0.0535708	0.0541064	0.133928	0.0612498	0.0607124	0.0756781	0.0732076	0.114028	0.135813	0.114563	0.142598	0.112778	0.122064	0.123641	0.0310695	0.0249991	0.000357079	0.0192498	0.031248	0.032321	0.0232074	0.0335708	0.0316411	0.0328566	0.0238927	0.132673	0.0574987	0.0520221	0.103928	0.103928	0.121964	0.102678	0.111784	0.101964	0.107708
f__Rikenellaceae | g__Alistipes	0.0149639	0.0253571	0.018178	0.016446	0.0133571	0.0212498	0.0182586	0.0298566	0.0291566	0.0525178	0.0395712	0.0367142	0.0423246	0.0383568	0.029521	0.0227385	0.0213102	0.017932	0.0109531	0.0104175	0.018812	0.0146781	0.00303517	8.9679e-05	0.0157142	0.0108927	0.0110712	0.00924684	0.0114996	0.00753473	0.00196393	0.00371416	0.0114256	0.00871327	0.00747521	0.00997039	0.00985262	0.00794662	0.0099537	0.00831332	0.00844208	0.00907979
f__Rikenellaceae | g__Rikenella	0.0038927	0.0110712	0.003546	0.002369	0.00817854	0.00542832	0.00574763	0.00171416	0.00124978	0.00324978	0.00077854	0.00235708	0.0121631	0.00358541	0.004581	0.0246146	0.00661455	0.005762	0.00336478	0.00365062	0.00809792	0.0169639	0.0215356	0.00020097	0.00225356	0.0209982	0.0210712	0.0138373	0.0218927	0.0241064	0.0308927	0.0204785	0.105533	0.0437854	0.0411148	0.00142832	0.0123923	0.0114283	0.0094854	0.0197982	0.0112498	0.0109637
f__Rikenellaceae | g__dgA-11 gut group	0.00124978	0.00217854	0.0007986	0.004743	0.00317854	0.000892698	0.00217353	0.00267809	0.00307124	0.00807124	0.00171416	0.000714158	0.000876	0.00285415	0.00423	0.00565832	0.00601539	0.00423	0.00530124	0.00530124	0.0051227	0.00107124	0.00232101	0.000209	0.000357079	0.00017854	0.000892698	0.000838261	0.000892698	0.00303517	0.00160686	0.000357079	0.0146402	0.000535619	0.00351128	0.0124721	0.012115	0.012115	0.012115	0.0124721	0.0124721	0.0122935
f__Rikenellaceae | g__Rikenellaceae RC9 gut group	0.0049754	0.002476	0.00124978	0.00196393	0.002753	0.0047864	0.00303409	0.001045	0.000687	0.0007463	0.0004754	0.0009853	0.000535619	0.00074577	0.00547978	0.00423	0.00440854	0.00565832	0.00423	0.00423	0.00470611	0	0	0	0	0	0	0	0	0	0	0	0	0	0	0	0	0	0	0	0	0
o__Bacteroidales | f__Prevotellaceae	0.0112498	0.0105356	0.0101785	0.0101785	0.0108927	0.000535619	0.00892847	0.02546	0.0201785	0.0101785	0.01987	0.019423	0.0221425	0.0195421	0.0201785	0.0203571	0.0201785	0.0207142	0.0207142	0.0203571	0.0204166	0.000892698	0.00160686	0.000535619	0.00107124	0.00017854	0.00017854	0.000743915	0	0.000754	0.000357079	0.00017854	0.000357079	0	0.00027445	0.000357079	0.000714158	0.000714158	0	0.000357079	0.000714158	0.000476105
f__Prevotellaceae | g__Prevotella	0.0112498	0.0105356	0.0101785	0.0101785	0.0108927	0.000535619	0.00892847	0.02546	0.0201785	0.0101785	0.01987	0.019423	0.0221425	0.0195421	0.0101785	0.0203571	0.0201785	0.0207142	0.0207142	0.0203571	0.0187499	0.000892698	0.00160686	0.000535619	0.00107124	0.00017854	0.00017854	0.000743915	0	0.000754	0.000357079	0.00017854	0.000357079	0	0.00027445	0.000357079	0.000714158	0.000714158	0	0.000357079	0.000714158	0.000476105
p__Bacteroidetes | c__Sphingobacteriia	0.0249639	0.0310712	0.0544772	0.0806732	0.0608927	0.052321	0.0507332	0.00107124	0.00142832	0.000714158	0.000892698	0.00107124	0.0104626	0.00260671	0.0697128	0.0323998	0.0236496	0.0884567	0.0422212	0.0540066	0.0517411	0.00457079	0.00214247	0.000535619	0.00107124	0.00232101	0.00196394	0.00210085	0.00124978	0.000892698	0.00142832	0.000892698	0.00232101	0.0017854	0.00142832	0.000714158	0.00134247	0.00142832	0.0013927	0.00267809	0.00107124	0.00143783
c__Sphingobacteriia | o__Sphingobacteriales	0.0219639	0.0310712	0.0544772	0.0799732	0.0608927	0.052321	0.0501166	0.00107124	0.00142832	0.000714158	0.000892698	0.00107124	0.0094626	0.00244004	0.0697128	0.0323998	0.0236496	0.0834567	0.0222212	0.0240066	0.0425744	0.00357079	0.00214247	0.000535619	0.00107124	0.00232101	0.00196394	0.00193418	0.00124978	0.000892698	0.00142832	0.000892698	0.00232101	0.0017854	0.00142832	0.000714158	0.00114247	0.00142832	0.000892698	0.00267809	0.00107124	0.00132116
o__Sphingobacteriales | f__Sphingobacteriaceae	0.0217854	0.0310712	0.0344456	0.0637279	0.0605356	0.0521425	0.0439514	0.000714158	0.00142832	0.000714158	0.000892698	0.000892698	0.00864203	0.00221401	0.0491807	0.0322212	0.023471	0.082601	0.0222212	0.0236496	0.0388908	0.00321371	0.00214248	0.000357079	0.00107124	0.00214248	0.00196393	0.00181515	0.00124978	0.000892698	0.00142832	0.000714158	0.00232101	0.00178539	0.00139856	0.000714158	0.00106394	0.00142832	0.000892698	0.00249955	0.00107124	0.00127832
f__Sphingobacteriaceae | g__Pedobacter	0.0103571	0.0101785	0.0153437	0.0117675	0.0103571	0.0108927	0.0114828	0.00037854	0.000714158	0.000535619	0.000714158	0.000357079	0.00378539	0.00108082	0.00918249	0.00864158	0.0080427	0.00738996	0.0120856	0.0120427	0.00956417	0.00160686	0.000892698	0.00017854	0.00065	0.00124978	0.000892698	0.000911762	0.00107124	0.000357079	0.000714158	0.000357079	0.000557079	0.000892698	0.000658222	0.000714158	0.000162698	0.000892698	0.000535619	0.000892698	0.000535619	0.000622248
f__Sphingobacteriaceae | g__Mucilaginibacter	0.000935619	0.0107142	0.000532048	0.0094626	0.00012014	0.000535619	0.0037167	0.000357079	0.00067854	0.00017854	0.0001364	0.00047854	0.00407124	0.000983389	0.00696304	0.00027854	0.000935619	0.00839136	0	0.00153562	0.00301736	0.00135708	0.000991416	0.0001613	0.000357079	0.000714158	0.00105708	0.000773018	0.00017854	0.00047854	0.000657079	0.00035854	0.00171416	0.00087854	0.000710899	0	0.000892698	0.000527079	0.00027854	0.0015927	0.000535619	0.000637772
k__Bacteria | p__Verrucomicrobia	0.0139261	0.00535619	0.000357079	0.0012	0.00792787	0.00214248	0.00515162	0.0337386	0.0421389	0.0315979	0.0691851	0.0490894	0.0318	0.042925	0.000357079	0.00696304	0.0144617	0.00217854	0.0141046	0.00610596	0.00736183	0.0208918	0.0237484	0.0239279	0.0205347	0.0776504	0.0262321	0.0321642	0.0958864	0.143424	0.162594	0.135967	0.146601	0.111923	0.132732	0.076389	0.100509	0.0970352	0.112556	0.110162	0.0685699	0.0942036
p__Verrucomicrobia | c__Verrucomicrobiae	0.0139261	0.00535619	0.0002	0.0009	0.00374933	0.00214247	0.00437901	0.0337386	0.0421389	0.0315979	0.0631851	0.0490894	0.0319	0.0419417	0.0003	0.00696304	0.0144617	0.0019	0.0141046	0.00600596	0.00728922	0.0208918	0.0217484	0.0239279	0.0205347	0.0746504	0.0262321	0.0313309	0.0958864	0.142424	0.161594	0.135967	0.146601	0.111923	0.132399	0.076389	0.100509	0.0930352	0.112554	0.109984	0.0683914	0.0934771
c__Verrucomicrobiae | o__Verrucomicrobiales	0.0139261	0.00535619	0.0002	0.0009	0.00374933	0.00214247	0.00437901	0.0337386	0.0421389	0.0315979	0.0631851	0.0490894	0.0319	0.0419417	0.0003	0.00696304	0.0144617	0.0019	0.0141046	0.00600596	0.00728922	0.0208918	0.0217484	0.0239279	0.0205347	0.0746504	0.0262321	0.0313309	0.0958864	0.136424	0.161594	0.135967	0.146601	0.109225	0.13095	0.076389	0.100509	0.0930352	0.104378	0.109984	0.0683914	0.0921144
o__Verrucomicrobiales | f__Verrucomicrobiaceae	0.0139261	0.00535619	0.0002	0.0009	0.00374933	0.00214248	0.00437901	0.0337386	0.0421389	0.0315979	0.0631851	0.0490894	0.0319	0.0419417	0.0003	0.00696304	0.0144617	0.0019	0.0141046	0.00600596	0.00728922	0.0208918	0.0217484	0.0239279	0.0205347	0.0746504	0.0262321	0.0313309	0.0958864	0.136424	0.161594	0.135967	0.146601	0.107923	0.130732	0.076389	0.100509	0.0930352	0.104378	0.109984	0.0683914	0.0921144
f__Verrucomicrobiaceae | g__Akkermansia	0.0139261	0.00535619	0.0002	0.0009	0.00274933	0.00214248	0.00421235	0.0237386	0.0421389	0.0315979	0.0431851	0.0390894	0.0219	0.0336083	0.0003	0.00696304	0.0144617	0.0019	0.0141046	0.00600596	0.00728922	0.0188918	0.0205699	0.0239279	0.0195347	0.0776504	0.0242321	0.0308011	0.0958864	0.136424	0.161594	0.135967	0.146601	0.107225	0.130616	0.076389	0.100509	0.0930352	0.104378	0.109984	0.0683914	0.091281
k__Bacteria | p__Actinobacteria	0.0785538	0.0567756	0.031423	0.0376718	0.0223174	0.0794626	0.051034	0.0264274	0.0185699	0.0198197	0.0349991	0.0273201	0.0464158	0.0289253	0.040882	0.0305338	0.0392805	0.0230316	0.0262453	0.0829736	0.0404911	0.0176754	0.0173183	0.010532	0.0142832	0.014642	0.00464203	0.0131822	0.00785574	0.00785574	0.00999821	0.00714158	0.00821282	0.0193535	0.0100696	0.0086772	0.00517765	0.00803428	0.00410641	0.00392787	0.00196393	0.00531456
p__Actinobacteria | c__Actinobacteria	0.0574897	0.0269613	0.027138	0.0321371	0.0114265	0.0544635	0.034936	0.024642	0.0181776	0.0194274	0.0326781	0.0258918	0.0405231	0.02689	0.0333833	0.0264274	0.0226763	0.0214247	0.0169613	0.0769032	0.0329627	0.0142832	0.0146402	0.00856811	0.0110695	0.0135708	0.00392787	0.0110099	0.00601327	0.00535565	0.00589181	0.00374933	0.00601327	0.00821282	0.00587269	0.00653473	0.00410641	0.00634888	0.00285663	0.00285663	0.00130686	0.00400169
c__Actinobacteria | o__Micrococcales	0.0163174	0.00324888	0.00374933	0.00574933	0.00417765	0.0110712	0.00738565	0.00154978	0.00190686	0.00321371	0.00675854	0.00232101	0.00271416	0.00307734	0.0245708	0.00142832	0.00371327	0.00214247	0.00482057	0.0561918	0.0154779	0.00753473	0.00482057	0.00235529	0.00528495	0.0110712	0.00142832	0.00541585	0.00339225	0.00124978	0.00249955	0.000892698	0.00314247	0.00303517	0.00236865	0.00432101	0.00262832	0.00449955	0.00124978	0.00137124	0.000605619	0.00244592
o__Micrococcales | f__Dermabacteraceae	0.0157115	0.00267809	0.002109	0.003287	0.00303517	0.00953562	0.00605939	0.000835619	0.00097854	0.00107124	0.003387	0.0018927	0.001187	0.00155868	0.0245708	0.000935619	0.00214248	0.001032	0.00296394	0.0412266	0.0121452	0.00657079	0.00260686	0.00117765	0.00460686	0.0108571	0.000835619	0.00444247	0.00142832	0.000535619	0.00117854	0.000357079	0.00171416	0.00114	0.00105895	0.00271416	0.001802	0.00317854	0.00047854	0.000657079	0.00042	0.00154172
f__Dermabacteraceae | g__Brachybacterium	0.0157115	0.00267809	0.002109	0.003287	0.00303517	0.00953562	0.00605939	0.000835619	0.00097854	0.00107124	0.003387	0.0018927	0.001187	0.00155868	0.0245708	0.000935619	0.00214248	0.001032	0.00296394	0.0412266	0.0121452	0.00657079	0.00260686	0.00117765	0.00460686	0.0108571	0.000835619	0.00394247	0.00142832	0.000535619	0.00117854	0.000357079	0.00171416	0.00114	0.00105895	0.00271416	0.001802	0.00317854	0.00047854	0.000657079	0.00042	0.00154172
o__Micrococcales | f__Micrococcaceae	0.00249955	0.00142832	0.000892698	0.00160686	0.000892698	0.00017854	0.00124978	0.00017854	0.000535619	0.000714158	0.001235	0.000357079	0.000357079	0.000562913	0.000714158	0.000231	0.00142832	0.000714158	0.000892698	0.00303517	0.00116925	0.000535619	0.00124978	0.00392787	0.000892698	0.00017854	0.000535619	0.00122002	0.000535619	0.0004	0.00107124	0.000423	0.00117854	0.00160686	0.000869209	0.00117854	0.000535619	0.00117854	0.000714158	0.000657079	0.00017854	0.000740413
f__Micrococcaceae | g__Kocuria	0.00196393	0.00107124	0.000892698	0.00160686	0.000714158	0.00017854	0.00107124	0.00017854	0.000535619	0.000535619	0.001235	0.000357079	0.000357079	0.000533156	0.000714158	0.000231	0.00124978	0.000714158	0.000535619	0.00124978	0.000782415	0.000535619	0.00124978	0.00392787	0.000892698	0.00017854	0.000535619	0.00122002	0.000357079	0.0004	0.00107124	0.000423	0.00117854	0.00160686	0.000839452	0.00117854	0.000535619	0.00117854	0.000714158	0.000657079	0.00017854	0.000740413
c__Actinobacteria | o__Bifidobacteriales	0.0197115	0.0126781	0.0182695	0.0173183	0.00660686	0.0125356	0.01452	0.0130571	0.0161571	0.0160571	0.0153571	0.0127142	0.0157026	0.0148408	0.0185312	0.0140712	0.0182498	0.01889	0.011642	0.0152137	0.0160997	0.00296394	0.000482057	0.000503517	0.00232101	0.00135708	0.000357079	0.00133078	0.00017854	0.00124978	0.000714158	0.00017854	0.00114854	0.000535619	0.000667529	0.000935619	0.000857079	0.000635619	0.00057854	0.0005	0.0003	0.000634476
o__Bifidobacteriales | f__Bifidobacteriaceae	0.00971148	0.0126781	0.00826945	0.00731834	0.00660686	0.0125356	0.00951997	0.0130571	0.0161571	0.0160571	0.0153571	0.0127142	0.0157026	0.0148408	0.0185312	0.0140712	0.0182498	0.01889	0.011642	0.0152137	0.0160997	0.00296394	0.000482057	0.000503517	0.00232101	0.00135708	0.000357079	0.00133078	0.00017854	0.00124978	0.000714158	0.00017854	0.00114854	0.000535619	0.000667529	0.000935619	0.000857079	0.000635619	0.00057854	0.0005	0.0003	0.000634476
f__Bifidobacteriaceae | g__bifidobacterium	0.00971148	0.0126781	0.00826945	0.00731834	0.00660686	0.0125356	0.00951997	0.0130571	0.0161571	0.0160571	0.0153571	0.0127142	0.0157026		0.0185312	0.0140712	0.0182498	0.01889	0.011642	0.0152137		0.00296394	0.000482057	0.000503517	0.00232101	0.00135708	0.000357079	0.00133078	0.00017854	0.00124978	0.000714158	0.00017854	0.00114854	0.000535619		0.000935619	0.000857079	0.000635619	0.00057854	0.0005	0.0003
p__Actinobacteria | c__Coriobacteriia	0.0271362	0.0249938	0.0018	0.0019	0.00910552	0.0228566	0.014632	0.000357079	0.00124978	0.00160686	0.00142832	0.000357079	0.0006	0.000933185	0.0016	0.00285663	0.0144617	0	0.00714158	0.00428495	0.00505748	0.00196394	0.00142832	0.000535619	0.0017854	0.000535619	0.000357079	0.00110099	0.000892698	0.0017854	0.00321371	0.00124978	0.00142832	0.0103553	0.0031542	0.000892698	0.00017854	0.000714158	0.000357079	0.000357079	0.00023	0.000454926
c__Actinobacteria | o__Propionibacteriales	0.0171362	0.0249938	0.0015	0.0017	0.00910552	0.0228566	0.012882	0.000357079	0.00124978	0.00160686	0.00142832	0.000357079	0.0006	0.000933185	0.0011	0.00285663	0.0144617	0	0.00714158	0.00428495	0.00497414	0.00196394	0.00142832	0.000535619	0.0017854	0.000535619	0.000357079	0.00110099	0.000892698	0.0017854	0.00321371	0.00124978	0.00142832	0.0103553	0.0031542	0.000892698	0.00017854	0.000714158	0.000357079	0.000357079	0.00023	0.000454926
o__Propionibacteriales | f__Propionibacteriaceae	0.0171362	0.0249938	0.0015	0.0017	0.00910552	0.0228566	0.012882	0.000357079	0.00124978	0.00160686	0.00142832	0.000357079	0.0006	0.000933184	0.0011	0.00285663	0.0144617	0	0.00714158	0.00428495	0.00497414	0.00196393	0.00142832	0.000535619	0.00178539	0.000535619	0.000357079	0.00110099	0.000892698	0.00178539	0.00321371	0.00124978	0.00142832	0.0103553	0.0031542	0.000892698	0.00017854	0.000714158	0.000357079	0.000357079	0.00023	0.000454926
f__Propionibacteriaceae | g__Haloactinopolyspora	0.0158864	0.0242796	0	0	0.00892698	0.0228566	0.0119916	0.000357079	0.00107124	0.00142832	0.00142832	0.000357079	0	0.000773671	0	0.00285663	0.013569	0	0.00624888	0.00374933	0.00440398	0.00142832	0.00142832	0.000535619	0.00178539	0.000535619	0.000357079	0.00101172	0.000714158	0.00160686	0.00303517	0.00124978	0.00142832	0.00981967	0.00297566	0.000892698	0.00017854	0.000714158	0.000357079	0.000357079	0.00023	0.000454926
p__Actinobacteria | c__Acidimicrobiia	0.00374933	0.00428495	0.00249955	0.00357079	0.0017854	0.00214247	0.00300542	0.00142832	0.00196394	0.00142832	0.000714158	0.00107124	0.000935619	0.00125693	0.00589181	0.00107124	0.0017854	0.00142832	0.00196394	0.0017854	0.00232101	0.00142832	0.00124978	0.000892698	0.00142832	0.000535619	0.000357079	0.000981968	0.000892698	0.000714158	0.000892698	0.00196394	0.000714158	0.000892698	0.00101172	0.00124978	0.000714158	0.000892698	0.000892698	0.000535619	0.000357079	0.000773671
c__Acidimicrobiia | o__Acidimicrobiales	0.00374933	0.00428495	0.00249955	0.00357079	0.0017854	0.00214247	0.00300542	0.00142832	0.00196394	0.00142832	0.000714158	0.00107124	0.000535619	0.00119026	0.00589181	0.00107124	0.0017854	0.00142832	0.00196394	0.0017854	0.00232101	0.00142832	0.00124978	0.000892698	0.00142832	0.000535619	0.000357079	0.000981968	0.000892698	0.000714158	0.000892698	0.00196394	0.000714158	0.000892698	0.00101172	0.00124978	0.000714158	0.000892698	0.000892698	0.000535619	0.000357079	0.000773671
o__Acidimicrobiales | f__uncultured	0.00178539	0.00339225	0.00107124	0.00124978	0.00107124	0.000892698	0.0015771	0.000892698	0.00107124	0.00107124	0.000535619	0.000535619	0.000535619	0.000773671	0.00214248	0.000892698	0.000535619	0.000535619	0.000892698	0.00142832	0.00107124	0.00121416	0.00107124	0.000535619	0.000714158	0.000535619	0.00017854	0.000708222	0.00077854	0.00017854	0.000357079	0.00160686	0.000535619	0.00017854	0.000605862	0.00124978	0.000714158	0.000892698	0.000892698	0.000535619	0.000357079	0.000773671
f__uncultured | g__uncultured	0.00178539	0.00339225	0.00107124	0.00124978	0.00107124	0.000892698	0.0015771	0.000892698	0.00107124	0.00107124	0.000535619	0.000535619	0.000535619	0.000773671	0.00214248	0.000892698	0.000535619	0.000535619	0.000892698	0.00142832	0.00107124	0.00121416	0.00107124	0.000535619	0.000714158	0.000535619	0.00017854	0.000708222	0.00077854	0.00017854	0.000357079	0.00160686	0.000535619	0.00017854	0.000605862	0.00124978	0.000714158	0.000892698	0.000892698	0.000535619	0.000357079
k__Bacteria | p__Chloroflexi	0.0103553	0.0139261	0.0146402	0.0142832	0.0117836	0.00482057	0.0116348	0.00553473	0.0058918	0.00517765	0.00107124	0.00607035	0.00535619	0.00485032	0.0180325	0.0067845	0.0094626	0.0105338	0.00910552	0.00696304	0.010147	0.0185681	0.0123192	0.00446349	0.00303517	0.00357079	0.00553473	0.00791525	0.00624888	0.00499911	0.00660596	0.00714158	0.00535619	0.00821282	0.00642742	0.00553473	0.00285663	0.00482057	0.00285663	0.00321371	0.00196393	0.00354103
p__Chloroflexi | c__Anaerolineae	0.00854503	0.00999821	0.0141785	0.0068727	0.00860596	0.00374933	0.0086583	0.00499225	0.00335663	0.00428225	0.000705619	0.00441371	0.0012	0.00315841	0.0167854	0.00474933	0.00860596	0.01	0.00820596	0.00528495	0.0089386	0.0166042	0.0110499	0.00407079	0.00212832	0.00249955	0.00500641	0.00689319	0.00473517	0.00337809	0.00479225	0.00428495	0.00407809	0.00624489	0.00458557	0.00373809	0.00196394	0.00410371	0.0021354	0.0023854	0.000892698	0.00253654
c__Anaerolineae | o__Anaerolineales	0.0067845	0.00999821	0.00097854	0.000592698	0.00860596	0.00374933	0.00511821	0.00439225	0.00285663	0.00399225	0.000535619	0.00391371	0.0009	0.00276508	0.0097854	0.00374933	0.00760596	0.0009	0.00760596	0.00528495	0.00582193	0.0166042	0.0085699	0.00357079	0.00192832	0.00249955	0.00490641	0.00634652	0.00403517	0.00297809	0.00439225	0.00428495	0.00367809	0.00546349	0.00413867	0.00367809	0.00196394	0.00391371	0.0017854	0.0017854	0.000892698	0.00233654
o__Anaerolineales | f__Anaerolineaceae	0.0067845	0.00999821	0.00097854	0.000592698	0.00860596	0.00374933	0.00511821	0.00439225	0.00285663	0.00399225	0.000535619	0.00391371	0.0009	0.00276508	0.0097854	0.00374933	0.00760596	0.0009	0.00760596	0.00528495	0.00582193	0.0166042	0.0085699	0.00357079	0.00192832	0.00249955	0.00490641	0.00634652	0.00403517	0.00297809	0.00439225	0.00428495	0.00367809	0.00546349	0.00413867	0.00367809	0.00196393	0.00391371	0.00178539	0.00178539	0.000892698	0.00233654
f__Anaerolineaceae | g__uncultured	0.0058918	0.0085699	0.00017854	0.000892698	0.00571327	0.00357079	0.00413617	0.00303517	0.00285663	0.00285663	0.000357079	0.00267809	0.0009	0.00211393	0.00178539	0.00357079	0.00607035	0.0009	0.00517765	0.00428495	0.00363152	0.0162471	0.00749866	0.00339225	0.00107124	0.00232101	0.00357079	0.00568351	0.00267809	0.00232101	0.00321371	0.00357079	0.00232101	0.00428495	0.00306493	0.00196393	0.00178539	0.00249955	0.00107124	0.00160686	0.000892698	0.00163661
p__Chloroflexi | c__Gitt-GS-136	0.0017854	0.00214247	0.00017854	0.0074	0.00267809	0.000892698	0.00251287	0.000535619	0.00249955	0.000892698	0.000357079	0.00160686	0	0.000981968	0.00088	0.0017854	0.000714158	0.000357079	0.000892698	0.000892698	0.000920338	0.00142832	0.00124978	0.000357079	0.000892698	0.000535619	0.000535619	0.000833185	0.00142832	0.00160686	0.0017854	0.0017854	0.00124978	0.00196394	0.00163661	0.0017854	0.0005	0.000714158	0.0007	0.000714158	0.000892698	0.000884402
c__Gitt-GS-136 | o__uncultured	0.00160686	0.00190686	0.00017854	0.0071	0.0019854	0.000714158	0.00224863	0.000357079	0.00192832	0.000892698	0.000357079	0.00160686	0	0.000857005	0.00081	0.00160686	0.000535619	0.000357079	0.000535619	0.000757079	0.000767042	0.00107124	0.000914158	0.00027854	0.000535619	0.000535619	0.000535619	0.000645132	0.00107124	0.00142832	0.0012927	0.00107124	0.00107124	0.00124978	0.00119742	0.00107124	0.0005	0.000535619	0.0007	0.000657079	0.000757079	0.000703502
o__uncultured | f__uncultured	0.00160686	0.00160686	0.00017854	0.0056	0.00178539	0.000714158	0.0019153	0.000357079	0.00142832	0.000892698	0.000357079	0.00160686	0	0.000773671	0.00081	0.00160686	0.000535619	0.000357079	0.000535619	0.000357079	0.000700375	0.00107124	0.000714158	0.00017854	0.000535619	0.000535619	0.000535619	0.000595132	0.00107124	0.00142832	0.000892698	0.00107124	0.00107124	0.00124978	0.00113075	0.00107124	0.0005	0.000535619	0.0007	0.000357079	0.000357079	0.000586836
f__uncultured | g__uncultured	0.00160686	0.00160686	0.00017854	0.0056	0.00178539	0.000714158	0.0019153	0.000357079	0.00142832	0.000892698	0.000357079	0.00160686	0	0.000773671	0.00081	0.00160686	0.000535619	0.000357079	0.000535619	0.000357079	0.000700375	0.00107124	0.000714158	0.00017854	0.000535619	0.000535619	0.000535619	0.000595132	0.00107124	0.00142832	0.000892698	0.00107124	0.00107124	0.00124978	0.00113075	0.00107124	0.0005	0.000535619	0.0007	0.000357079	0.000357079	0.000586836
k__Bacteria | p__Synergistetes	0.00696304	0.00535619	0	0	0.00410641	0.000714158	0.00285663	0.00428495	0.00232101	0.00160686	0.00107124	0.0219604	0	0.0052074	0	0.00196393	0.00267809	0	0.00232101	0.00285663	0.00163661	0.00839136	0.00607035	0.00321371	0.00499911	0.00178539	0.00214248	0.00443373	0.0326727	0.00249955	0.0403464	0.0119639	0.0117854	0.0139261	0.0188657	0.00660596	0.00160686	0.00196393	0.000714158	0.00124978	0.00107124	0.00220199
p__Synergistetes | c__Synergistia	0.00696304	0.00535619	0	0	0.00410641	0.000714158	0.00285663	0.00428495	0.00232101	0.00160686	0.00107124	0.0219604	0	0.0052074	0	0.00196394	0.00267809	0	0.00232101	0.00285663	0.00163661	0.00839136	0.00607034	0.00321371	0.00499911	0.0017854	0.00214247	0.00443373	0.0326727	0.00249955	0.0403464	0.0119639	0.0117854	0.0139261	0.0188657	0.00660596	0.00160686	0.00196394	0.000714158	0.00124978	0.00107124	0.00220199
c__Synergistia | o__Synergistales	0.00696304	0.00535619	0	0	0.00410641	0.000714158	0.00285663	0.00428495	0.00232101	0.00160686	0.00107124	0.0219604	0	0.0052074	0	0.00196394	0.00267809	0	0.00232101	0.00285663	0.00163661	0.00839136	0.00607034	0.00321371	0.00499911	0.0017854	0.00214247	0.00443373	0.0326727	0.00249955	0.0403464	0.0119639	0.0117854	0.0139261	0.0188657	0.00660596	0.00160686	0.00196394	0.000714158	0.00124978	0.00107124	0.00220199
o__Synergistales | f__Synergistaceae	0.00696304	0.00535619	0	0	0.00410641	0.000714158	0.00285663	0.00428495	0.00232101	0.00160686	0.00107124	0.0219604	0	0.0052074	0	0.00196393	0.00267809	0	0.00232101	0.00285663	0.00163661	0.00839136	0.00607035	0.00321371	0.00499911	0.00178539	0.00214248	0.00443373	0.0326727	0.00249955	0.0403464	0.0119639	0.0117854	0.0139261	0.0188657	0.00660596	0.00160686	0.00196393	0.000714158	0.00124978	0.00107124	0.00220199
f__Synergistaceae | g__Cloacibacillus	0.00578539	0.00232101	0	0	0.0028927	0.000535619	0.00192245	0.0038927	0.00124978	0.00127124	0.000714158	0.00196393	0	0.0015153	0	0.00124978	0.0018927	0	0.00142832	0.0025927	0.00119391	0.00339225	0.00214248	0.00160686	0.00214248	0.0015927	0.00171416	0.00209849	0.028927	0.00178539	0.0335619	0.0108927	0.0117142	0.00374933	0.0151051	0.00464203	0.00153562	0.0018927	0.000535619	0.000535619	0.000714158	0.00164262
k__Bacteria | p__Acidobacteria	0.00303517	0.00249955	0.0132119	0.0128548	0.00124978	0.00017854	0.00550497	0	0.000914158	0.000857079	0.00124978	0.000892698	0.00124978	0.000860582	0.0191037	0.00107124	0.00107124	0.00392787	0.00214248	0.000892698	0.00470154	0.00232101	0.000535619	0.0107124	0.00249955	0.000892698	0.000892698	0.00297566	0.00232101	0.000892698	0.000535619	0.000714158	0.000714158	0.00017854	0.000892698	0.00160686	0.000892698	0.00160686	0.000892698	0.000892698	0.00017854	0.00101172
p__Acidobacteria | c__Acidobacteria	0.00303517	0.00249955	0.0132119	0.0128548	0.00124978	0.00017854	0.00550497	0	0.000914158	0.000857079	0.00124978	0.000892698	0.00124978	0.000860582	0.0191037	0.00107124	0.00107124	0.00392787	0.00214248	0.000892698	0.00470154	0.00232101	0.000535619	0.0107124	0.00249955	0.000892698	0.000892698	0.00297566	0.00232101	0.000892698	0.000535619	0.000714158	0.000714158	0.00017854	0.000892698	0.00160686	0.000892698	0.00160686	0.000892698	0.000892698	0.00017854	0.00101172
c__Acidobacteria | o__Subgroup	0.00303517	0.00249955	0.0132119	0.0128548	0.00124978	0.00017854	0.00550497	0	0.000914158	0.000857079	0.00124978	0.000892698	0.00124978	0.000860582	0.0191037	0.00107124	0.00107124	0.00392787	0.00214248	0.000892698	0.00470154	0.00232101	0.000535619	0.0107124	0.00249955	0.000892698	0.000892698	0.00297566	0.00232101	0.000892698	0.000535619	0.000714158	0.000714158	0.00017854	0.000892698	0.00160686	0.000892698	0.00160686	0.000892698	0.000892698	0.00017854	0.00101172
o__Subgroup | f__uncultured	0.00303517	0.00249955	0.0132119	0.0128548	0.00124978	0.00017854	0.00550497	0	0.000914158	0.000857079	0.00124978	0.000892698	0.00124978	0.000860582	0.0191037	0.00107124	0.00107124	0.00392787	0.00214248	0.000892698	0.00470154	0.00232101	0.000535619	0.0107124	0.00249955	0.000892698	0.000892698	0.00297566	0.00232101	0.000892698	0.000535619	0.000714158	0.000714158	0.00017854	0.000892698	0.00160686	0.000892698	0.00160686	0.000892698	0.000892698	0.00017854	0.00101172
f__uncultured | g__uncultured	0.00303517	0.00249955	0.0132119	0.0128548	0.00124978	0.00017854	0.00550497	0	0.000914158	0.000857079	0.00124978	0.000892698	0.00124978	0.000860582	0.0191037	0.00107124	0.00107124	0.00392787	0.00214248	0.000892698	0.00470154	0.00232101	0.000535619	0.0107124	0.00249955	0.000892698	0.000892698	0.00297566	0.00232101	0.000892698	0.000535619	0.000714158	0.000714158	0.00017854	0.000892698	0.00160686	0.000892698	0.00160686	0.000892698	0.000892698	0.00017854	0.00101172
k__Bacteria | p__Gemmatimonadetes	0.000892698	0.00160686	0.0194608	0.0108909	0.00107124	0	0.00565375	0.000892698	0.00142832	0.000535619	0	0.00124978	0.00214248	0.00104148	0.017854	0.00017854	0.000892698	0.011248	0.000535619	0.000714158	0.00523716	0.00124978	0.00142832	0.00107124	0.00160686	0	0.000714158	0.00101172	0.000892698	0.000357079	0.000535619	0.000535619	0.004756	0	0.0011795	0.00124978	0.000357079	0.000714158	0.000714158	0.000535619	0.0017854	0.000892698
p__Gemmatimonadetes | c__Gemmatimonadetes	0.000892698	0.00160686	0.0194608	0.0108909	0.00107124	0	0.00565375	0.000892698	0.00142832	0.000535619	0	0.00124978	0.00214247	0.00104148	0.017854	0.00017854	0.000892698	0.011248	0.000535619	0.000714158	0.00523716	0.00124978	0.00142832	0.00107124	0.00160686	0	0.000714158	0.00101172	0.000892698	0.000357079	0.000535619	0.000535619	0.004756	0	0.0011795	0.00124978	0.000357079	0.000714158	0.000714158	0.000535619	0.0017854	0.000892698
c__Gemmatimonadetes | o__Gemmatimonadales	0.000852698	0.00017854	0.0194608	0.0108909	0.00010354	0	0.00524775	0.00017854	0.00097854	0.000515619	0	0.00104978	0.00214247	0.000810825	0.017854	0.00012854	0.000812698	0.011248	0.00017854	0	0.00503695	0.00097854	0.00142832	0.00097854	0.00097854	0	0.000714158	0.000846349	0.000892698	0.000357079	0.000535619	0.00017854	0.004756	0	0.00111999	0.00124978	0.00017854	0.000714158	0.000714158	0.000535619	0.0017854	0.000862942
o__Gemmatimonadales | f__Gemmatimonadaceae	0.000852698	0.00017854	0.0194608	0.0108909	0.00017854	0	0.00526025	0.00017854	0.00097854	0.000515619	0	0.00104978	0.00214248	0.000810825	0.017854	0.00012854	0.000812698	0.011248	0.00017854	0	0.00503695	0.00097854	0.00142832	0.00097854	0.00017854	0	0.000714158	0.000713016	0.000892698	0.000357079	0.000535619	0.00017854	0.004756	0	0.00111999	0.00124978	0.00017854	0.000714158	0.000714158	0.000535619	0.0017854	0.000862942
f__Gemmatimonadaceae | g__Gemmatimonas	0.000852698	0.00017854	0.0194608	0.0108909	0.00017854	0	0.00526025	0.00017854	0.00097854	0.000515619	0	0.00104978	0.00214248	0.000810825	0.017854	0.00012854	0.000812698	0.011248	0.00017854	0	0.00503695	0.00097854	0.00142832	0.00097854	0.00017854	0	0.000714158	0.000713016	0.000892698	0.000357079	0.000535619	0.00017854	0.004756	0	0.00111999	0.00124978	0.00017854	0.000714158	0.000714158	0.000535619	0.0017854	0.000862942
k__Bacteria | p__Cyanobacteria	0.00160686	0.00749866	0	0	0.000714158	0.000357079	0.00169613	0.00017854	0.00142832	0.000357079	0.000535619	0.000535619	0.000654	0.000614862	0	0.00499911	0.00232101	0	0.00571327	0.000892698	0.00232101	0.000714158	0.000535619	0.000357079	0.000892698	0.000647	0.00067854	0.000637516	0.00482057	0.00142832	0.00017854	0.000535619	0.000535619	0.00321371	0.0017854	0.00017854	0.00013	0.0019	0.00012	0.00017854	0.0014	0.00065118
p__Cyanobacteria | c__Melainabacteria	0.00160686	0.00749866	0	0	0.000714158	0.000357079	0.00169613	0.00017854	0.00142832	0.000357079	0.000535619	0.000535619	0.000654	0.000614862	0	0.00499911	0.00232101	0	0.00571327	0.000892698	0.00232101	0.000714158	0.000535619	0.000357079	0.000892698	0.000647	0.00017854	0.000554182	0.00482057	0.00142832	0.00017854	0.000535619	0.000535619	0.00321371	0.0017854	0.00017854	0.00013	0.0019	0.00012	0.00017854	0.0014	0.00065118
c__Melainabacteria | o__Gastranaerophilales	0.00160686	0.00749866	0	0	0.000714158	0.000357079	0.00169613	0.00017854	0.00142832	0.000357079	0.000535619	0.000535619	0.000654	0.000614862	0	0.00499911	0.00232101	0	0.00571327	0.000892698	0.00232101	0.000714158	0.000535619	0.000357079	0.000892698	0.000647	0.00017854	0.000554182	0.00482057	0.00142832	0.00017854	0.000535619	0.000535619	0.00321371	0.0017854	0.00017854	0.00013	0.0019	0.00012	0.00017854	0.0014	0.00065118
o__Gastranaerophilales | f__uncultured	0.00142832	0.00696304	0	0	0.000714158	0.00017854	0.00154734	0.00017854	0.00124978	0.000357079	0.000535619	0.000535619	0.000654	0.000585106	0	0.00464203	0.00196393	0	0.00517765	0.000892698	0.00211272	0.000714158	0.000535619	0.000357079	0.000892698	0.000647	0.00017854	0.000554182	0.00464203	0.00142832	0.00017854	0.000535619	0.000357079	0.00303517	0.00169613	0.00017854	0.00013	0.0019	0.00012	0.00017854	0.0014	0.00065118
f__uncultured | g__uncultured	0.00142832	0.00696304	0	0	0.000714158	0.00017854	0.00154734	0.00017854	0.00124978	0.000357079	0.000535619	0.000535619	0.000654	0.000585106	0	0.00464203	0.00196393	0	0.00517765	0.000892698	0.00211272	0.000714158	0.000535619	0.000357079	0.000892698	0.000647	0.00017854	0.000554182	0.00464203	0.00142832	0.00017854	0.000535619	0.000357079	0.00303517	0.00169613	0.00017854	0	0	0	0	0
k__Bacteria | p__Tenericutes	0.000714158	0.00285663	0.00017854	0.00017854	0.00142832	0.00017854	0.000922454	0.0110712	0.012321	0.0119639	0.0124996	0.0058927	0.005	0.00979141	0.00017854	0.00249955	0.00339225	0	0.00249955	0.000714158	0.00154734	0.00249955	0.000714158	0.000357079	0	0.00017854	0.000357079	0.000684402	0.000714158	0.00517765	0.00017854	0.00249955	0.00107124	0.00267809	0.0020532	0	0	0	0	0	0	0
p__Tenericutes | c__Mollicutes	0.000714158	0.00285663	0.00017854	0.00017854	0.00142832	0.00017854	0.000922454	0.0110712	0.012321	0.0119639	0.0124996	0.0058927	0.005	0.00979141	0.00017854	0.00249955	0.00339225	0	0.00249955	0.000714158	0.00154734	0.00249955	0.000714158	0.000357079	0	0.00017854	0.000357079	0.000684402	0.000714158	0.00517765	0.00017854	0.00249955	0.00107124	0.00267809	0.0020532	0	0	0	0	0	0	0
c__Mollicutes | o__Tenericutes	0.000714158	0.00285663	0	0	0.00124978	0.00017854	0.000833185	0.0110712	0.012321	0.0119639	0.0124996	0.0058927	0.005	0.00979141	0	0.00232101	0.00339225	0	0.00196393	0.000535619	0.0013688	0.00214248	0.000535619	0.000357079	0	0.00017854	0.000357079	0.000595132	0.000714158	0.00517765	0.00017854	0.00149955	0.000892698	0.00232101	0.00179727	0	0	0	0	0	0	0
o__Mollicutes RF9 | f__uncultured	0.000714158	0.00285663	0	0	0.00124978	0.00017854	0.000833185	0.0110712	0.012321	0.0119639	0.0124996	0.0058927	0.005	0.00979141	0	0.00232101	0.00339225	0	0.00196393	0.000535619	0.0013688	0.000535619	0	0	0	0.000535619	0.000357079	0.000238053	0.00017854	0.000357079	0.00017854	0.00149955	0.000714158	0.00517765	0.00135092	0	0	0	0	0	0	0	0	0.00017854	0	0
k__Bacteria | p__Nitrospirae	0.002	0.003	0.00406945	0.00739136	0.001	0.002	0.00324347	0	0	0	0	0	0.00464203	0.000773671	0.00910552	0	0	0.00517765	0	0	0.00238053	0	0	0	0	0	0	0	0	0	0	0	0	0	0	0	0	0	0	0	0	0
p__Nitrospirae | c__Nitrospira	0.002	0.003	0.00406945	0.00739136	0.001	0.002	0.00324347	0	0	0	0	0	0.00464203	0.000773671	0.00910552	0	0	0.00517765	0	0	0.00238053	0	0	0	0	0	0	0	0	0	0	0	0	0	0	0	0	0	0	0	0
c__Nitrospira | o__Nitrospirales	0.002	0.003	0.00406945	0.00739136	0.001	0.002	0.00324347	0	0	0	0	0	0.00464203	0.000773671	0.00910552	0	0	0.00517765	0	0	0.00238053	0	0	0	0	0	0	0	0	0	0	0	0	0	0	0	0	0	0	0	0
o__Nitrospirales | f__Nitrospirales Incertae Sedis	0.002	0.003	0.00406945	0.00642742	0.001	0.002	0.00308281	0	0	0	0	0	0.00464203	0.000773671	0.00696304	0	0	0.00446349	0	0	0.00190442	0	0	0	0	0	0	0	0	0	0	0	0	0	0	0	0	0	0	0	0	0	0	0	0	0
f__Nitrospirales Incertae Sedis | g__Candidatus Methylomirabilis	0.002	0.003	0.00406945	0.00642742	0.001	0.002	0.00308281	0	0	0	0	0	0.00446349	0.000743915	0.00696304	0	0	0.00446349	0	0	0.00190442	0	0	0	0	0	0	0	0	0	0	0	0	0	0	0	0	0	0	0	0
